# Supplementary material for: The CCCH zinc finger family of soybean (Glycine max L.): genome-wide identification, expression, domestication, GWAS and haplotype analysis
Source: BMC Genomics. 2021 Jul 7;22:511. doi: 10.1186/s12864-021-07787-9 (PMC8261996; doi:10.1186/s12864-021-07787-9)
Supplement: Supplementary file 1 — Additional file 1. [file 12864_2021_7787_MOESM1_ESM.zip › Table S1.xlsx]

## Sheet: Sheet1
Table S1 The basic information of the identified Gm_zfCCCH genes
GnenID	Trascript	Chr	strain	start	end	length	proteinID	pep	Num of aa	PI	MW	Subcellular location
Glyma01g00820	Glyma01g00820.1	Gm01	-	464652	466721	2070	Glyma01g00820.1	MMLGEHHRGNPTVLVPPWPAHDDPTAEMYSAFLTNDVNAGEYSPYHLQEALTALQRFLPSNETDADSDSSEAAQPDAAVDAYTCDHFRMYEFKVRRCARGRSHDWTECPYAHPGEKARRRDPRRFHYSGVACPEFRKGNCRKGDACEFAHGVFECWLHPARYRTQPCKDGTSCRRRVCFFAHTPEQLRVLPMQSPRSVANSSESYDGSPMRQVSLSSAAAAAFMSSPAASLSPPESPPSVNEMVASLRNLQLGKMKSMPHNRNVSVGSPRGSVLRPGFLSLPTTPTQQPVRSGVKCFDVWDESFEEEPVMERVESGRGIRAKMFEKLSKENSLDASASPPDLGWVSELVK	350	6.86	39011.8	nucleus
Glyma01g10610	Glyma01g10610.1	Gm01	-	13795844	13799755	3912	Glyma01g10610.1	MDFARDGNVVQIITGGGGGGGGGESWSGDQADWATEDEYRFWNNNNSGGDSETTPSNSNYEGRSSEPPSKKSRNSSQEGSSSNRSKAIGKMFFKTKLCCKFRAGTCPYITNCNFAHSIEELRRPPPNWQEIVAAHEEEKAVMIEPPREEFQIPTVGSTTFSGEMMQRSYKGRHCKKFYTEEGCPYGDSCTFLHDEQSKNRESVAISLGPGGYGGGGGGGGGVGGGASGGNGGANAAGNGPNSKPSNWKTRICNKWEMTGYCPFGNKCHFAHGATELHRYGGGLMEGENRDAASAVAGDTNKGVPSKASADNVVAAVTLVAHSDVYHIGVPSQRPSSMVIQRPGQRAHQKWKGPDKISRIYGDWIDDIE	368	6.56	39353.2	nucleus
Glyma01g43700	Glyma01g43700.1	Gm01	-	54651115	54656637	5523	Glyma01g43700.1	MGSCEATNVVLSKIKNFDPENASKIMGYLLMNLEESELIRVACSPDTVLQTLVLRVKSHLGLTLSTPSSPSQFPPSPLNPIARLTGTSSNPFSRGGPTNGFDFTRNPASPSSHSHAWNFPNNNPISPKSTPLLSYDNIRALSPRVNGDCDFVDEQQVNEYFPFLNDSSKNEDLVDPRLELGVGAQNWHSGDSHLHRRSYSASDVGFGCDEAAPGLGYKPCLYFARGFCKNGTNCKFLHGAFTDSLDAIVGSPSKLEGMEQREEFVRFKAPQLQRIASGPSAAAREKYYEFLMQESQRAAAAFMMGEEFYNFGWDRPERNDFLAAISGEKPNSASRQIYLTFPAESTFKDEDVSEYFSKFGPVQDVRIPYQQKRMFGFVTFVYPETVRLILSKGNPHFIC…	646	5.66	71505.7	nucleus
Glyma02g17250	Glyma02g17250.1	Gm02	-	15572433	15575326	2894	Glyma02g17250.1	MDLYGRAPARNGSNPLNQPEWGTDTALEESMWHLTLGGVESYPERPGVPNCVYYMRTGVCGYGDRCRFNHPRDRAAVAAAVRATGDYPERVGEPPCQYYLKTGTCKFGASCKFHHPKNGGGYLSQAPLNIYGYPLRLGEKECSYYLKTGQCKFGISCKFHHPQPAGTSLPTSAPQFYQQVQSPTVPLPEQYGGASTSLRVARPPVLPGSYVQGAYGPVLLSPGVVQFPGWSHYSAPVSPVLSPGTQPAVGATSLYGVTQLSSPTSAFARPYTPLSSTTGPSGSSLKDRFFPERPGEPECQYYLRTGDCKFGLACRYHHPRDHIVAPLLSPVGLPLRPVH	339	8.92	36787.6	nucleus
Glyma02g17260	Glyma02g17260.1	Gm02	-	15577134	15581286	4153	Glyma02g17260.1	MDLYGRSPARNGPNPVNQPEWSSPGTDTALEESMWHLTLGGGESYPERSGVPNCVYYMRTGVCGYGGRCRYNHPRDRAAVAAAVRATGDYPERVGEPPCQYYLKTGTCKFGASCKFHHPKNGGGYLSQAPLNVYGYPLRPGEKECSYYLKTGQCKFGISCKFHHPQPAGTSLPASAPQFYQQVQSPTVPLPEQYGGASSSLRVARPPILPGSYVQGAYGPVLLSPGVVQFPGWSHYSAPVSPVPSPGAQPAVGATSLYGVTQLSSPTSAFARPYTPLPSTTDPSRSNPKEQLYPERPGEPECQYYLRTGDCKFGLACRYHHPRDHIVARPLLSPVGLPLRPGLQPCAFYLQNGHCKFGSTCKFDHPLGSMRYSPSASSLIDVPVTPYPVGSLLSQLAPS…	471	9.04	50478.7	nucleus
Glyma02g29360	Glyma02g29360.1	Gm02	-	30876862	30882307	5446	Glyma02g29360.1	MDVRKRGRPDVNLNGAVKKTKQELESLSSGVGSKSKPCTKFFSTAGCPFGEGCHFLHYVPGGYNVVAHMMNLKPAAPPPRTVAAPPPIPNGSAPSAVKTRICNKFNTAEGCKFGDKCHFAHGEWELGKPIAPSIDDHHHHRPLGPPAGGRMAGRIEPPPAMAGSFGAISTAKISVEASLAGAIIGKGGVNSKQICRQTGAKLSIREHESDPNLRNIELEGTFEQIKEASNMVKDLLLTVSMSAPPKSTPGVPGAPAPPGSNFKTKLCENFAKGSCTFGERCHFAHGAAELRKSGV	295	9.37	31059.6	nucleus
Glyma02g39100	Glyma02g39100.1	Gm02	-	44376684	44382562	5879	Glyma02g39100.1	MNPLTLVKRTQNINAREAALGIGEQASWHTKYKDSAYVFVGGIPFDLTEGDLLAVFAQYGEVVDVNLVRDKGTGKSKGFAFLAYEDQRSTNLAVDNLNGAQVLGRIIRVDHVDKYKKKEEEDEETERQKREARGVCRAFQRGECTRGASCKFSHDEQRAANTGWGREEDKPKWGHDKFEGPKKERRSGNNQSNHIPETRDRDSRTRARNFDAELDNQPKKSDRRETAKRWHDNNDDKFEGRENNSRREENRSRRHEDDDKFEGRENNSRREDKRSRRHEDDDKFEGRENNSKREEKRSRRHGDDEFEHKSREDGYRREEKGSRMDDYDGMELEPKDQRRREDKRSIKPDDVEFEPKSRDSDIREDKKSRRRDDDDFLSKSREPHSNREDMRSRKHGEDE…	442	8.46	52656.9	nucleus
Glyma02g39210	Glyma02g39210.1	Gm02	+	44479265	44482443	3179	Glyma02g39210.1	MCGVSKGKPSQIDLIMEEKYAKEGMHHKISALLEFSATDDLIGFKDAVEKEGHDVDGVGFWYGRRVGSKKIGYEERTPLMVASMFGSLDVSTYILGMGCIDVNRASRSDGATALHCAVAGGSAASVEVVKLLLDASADVSAVDANGNRSIDLIVSVANSIFNQRSSVLQALLEGTSDADQACLSLPEVIDQLEEQRQDMTTPRVSKDYPIDLSLPDIKNGIYGTDEFRMYTFKVKPCSRAYSHDWTECPFVHPGENARRRDPRKYHYSCVPCPEFRKGSCSKGDACEYAHGIFECWLHPAQYRTRLCKDEGGCTRRVCFFAHKLEELRPLYASTGSAIPSPRSYSASASALEMGSVNPIALGSPSVLMPPTSTPPLTPSGASSPIAGSMWSQSNVSVPT…	695	5.73	75835.4	nucleus
Glyma02g43510	Glyma02g43510.1	Gm02	-	48261810	48267002	5193	Glyma02g43510.1	MPENRQVLRNADSGDNIEEAIRHLKINDNWDRDAAAQSTQYPDRPGEPECLYYLRTGMCGYGTNCRYHHPAHISIGTHYGEELPQRAGQPDCEYFLKTGTCKYGSTCKYHHPKDRRGAAPVSFNTLGLPMRQEEKSCPYYMRTGSCKFGVACKFHHPQHASLGAYPLAGSPTPTSTIIPTSGLPYAGGFPAWSAVPRMSYLSGQGLQSYVPPFLSSSQGVIPVQSWNNYMGNMNPAMPNGFLGSNLVYDYMNLGESLFGGQAINSALPNRPDQPECRYFMSTGTCKYGSDCKFHHPKERMSQSLINPLGLPVRPGQAVCSYYRIYGMCKFGPTCKFDHPVLTIPQNYGLTSPAMNVLDTPLTRGLSNVQPPETSPSKLSDKKLQHSDAKAATEDSSKQD…	415	8.1	45759.5	nucleus
Glyma02g46610	Glyma02g46610.1	Gm02	+	50519793	50523210	3418	Glyma02g46610.1	MCSDSKSKLLSSPTLVMEDGLYNNSVLLELSASDDFEAFKREVDEKGLDVNEAGLWYGRRIGSKKMGSETRTPLMIASLFGSAKVLNCILLEKKGGGVDVNRVCGSDRATALHCAVAGGSESSLEIVKLLLDAGADAECLDASGNKPVNLIAPAFDSLSKSRRKAMEMFLRGGGERDDELMSQEIQERKEAISDNKKEYPVDISLPDINNGVYGTDDFRMYNFKVKPCSRAYSHDWTECPFVHPGENARRRDPRKYPYSCVPCPEFRKGTCQKGDSCEYAHGVFESWLHPAQYRTRLCKDETGCARKVCFFAHKPEELRPVYASTGSAMPSPKSYSASGLDMTAMSPLALSSTSLPMPTVSTPPMSPLTASSPKSGSLWQNKINLTPPSLQLPGSRLKA…	657	6.97	71839.9	nucleus
Glyma02g46761	Glyma02g46761.1	Gm02	-	50611361	50618002	6642	Glyma02g46761.1	MDSPYTRIVFEKIQKFEPEHARKIIGYLFFQGHGEQEMAKLASCPDYFICEVVVQAKKELQRLAAKPDMLPISRTVNPQQGLSDLSVISPRTPTSPNFQMPPPYWDPQSAANINPDFMGMNYLDSIVELQKQTQMLTLENQIDAVKTGTGGIANDHYGLDASAANLGGRRFSEFPMKMCHYFNKGFCKHGTSCRFYHGQVVPENFSQMHANDAIGEDQVISPGSLAQLESEIIELLRAKGGPMSIASLPMAYYDKYKKVLQADGYLTESQRHGKSGYSLTKLLARLKNSIQLIGRPHGQHSVVLAEDSPTQMQKGDFARNISASYQIYLTFPADSTFTEDDVSNYFNTFGPVADVRIPNQQRRMFGFVTFVHSETVKSVLDKGNPHCVRGSRVLVKPYR…	541	6.24	61323	nucleus
Glyma03g02000	Glyma03g02000.3	Gm03	+	1781552	1782575	1024	Glyma03g02000.3	MFLHRTAPPPTSTCKYWMNGNCKFGDQCRSLHSWSDVEATFVGTQHVFLVFCWIGLGCNEFVAEFIHFANMQILPQDDNPRPTRLVWWTPPPRGFFKLNCDGAFTVYGNKGAAGGVLRDWKGEFILGFSDALIECSSALEAELWAIKIGMQTVVARGYRNLIVESDSLKAIQIINAHKGDFLRSSIQHMTRMVDRICWNHVYRETNSVADGFAKHGLSLSQDQSIRVFDSAPDFIESRLYGDRIGKIYCR	250	7.59	28368.5	vacuole
Glyma03g02020	Glyma03g02020.1	Gm03	+	1809408	1810391	984	Glyma03g02020.1	MALITQEIGGYGITSSTCPYWQIRRCNRDPFMFLHRTAPPPTSTCKYWMNGNCKFGDQCRSLHSWSDVEATFVGTQHVFLVFCWIGLGCNEFVAEFIHFANMQILPQDDNPRPTRLVWWTPPPRGFFKLNCDGAFTVYGNKGAAGGVLRDWKGEFILGFSDALIECSSALEAELWAIKIGMQTVVARGYRNLIVESDSLKAIQIINAHKGDFLRSSIQHMTRMVDRICWNHVYRETNSVADGFAKHGLSLSQDQSIRVFDSAPDFIESRLYGDRIGKIYCR	281	8	31928.5	nucleus
Glyma03g02920	Glyma03g02920.1	Gm03	+	2739180	2741885	2706	Glyma03g02920.1	MEDSDQPAKSAENQQTEQVCSFFRKPVNKKNLRKRTIEIEDNEEDSNNETSLLHIQKKTLKADNKLYFSTGSSKSSASAEPSEESGKTVFQFESSKEIQVQHDSKATAILETETEFSKDARAIRERALKQAEESLKGKSASSEDKKLYKGMNSYKDYKAGFRREQTIASEKAGGSHGPLRASAHIRVSARFDYQPDICKDYKETGYCGYGDSCKFMHDRGDYKSGWQMEKEWEEAEKQRKMRLAAGEDADEEEGANLTDEDDEDSLPFACFICRNSFVDPVVTKCKHYFCEHCALKHHSKNKKCFVCNQPTLGIFNVAHEIRRKMAEDKS	330	6.12	37607.7	nucleus
Glyma03g29500	Glyma03g29500.2	Gm03	+	37534595	37537800	3206	Glyma03g29500.2	MNHLSLDTEDYSLSSLLELAANNDVSGFKRLIECDPSSIDEVGLWYIRHKESKKMVNEQRTPLMVAATYGSIDVMKLILSLSEADVNLSCGLDKSTALHCAASGGSENAVDAVKLLLEAGADVNSVDVNAHRPGDVIVFPTKLEHVKKTSLEELLQKTDDWSLLRVITTTTSCNACSPPLSTSPEIEIEIEIESPCSARDSKMKSDEVTEKKEYPVAPSLPDIKNSIYSTDEFRMYSFKVRPCSRAYSHDWTECPFVHPGENARRRDPRKFHYSCVPCPEFRKGSCRRGDLCEYAHGVFECWLHPAQYRTRLCKDGTNCARRVCFFAHTNEELRPLYVSTGSAVPSPRSGAPSSAMDFVTAMTMSPSSPSIAWSQPNIPALHLPGSNFHSSRLRSSLNA…	680	5.71	74906	nucleus
Glyma03g30020	Glyma03g30020.1	Gm03	+	38013811	38017381	3571	Glyma03g30020.1	MDIRKRGRHETGFSLNGGFKRSKQEMESLSTGVGSKSKPCTKFFSTAGCPFGEGCHFLHYVPGGYNAVAHMMNLTPAAPPPPSRNVAALPHVPNGSAPSAVKTRICNKFNTAEGCKFGDKCHFAHGEWELGKHIAPSFDDHHAMGPPGAGRLAGRMEPPGPAASFGANSTAKISVEASLAGAIIGKGGVNSKQICRQTGAKLSIREHESDPNLRNIELEGSFEQIKEASNMVKDLLLTLQMSAPPKTTPGVPGAPASHGSNFKTKLCENFAKGSCTFGDRCHFAHGASELRKSGV	295	9.25	31163.4	chloroplast
Glyma03g30030	Glyma03g30030.1	Gm03	+	38025009	38028835	3827	Glyma03g30030.1	MDIRKRGRPEPGFSLNGGFKKSKQEMESLSTGVGSKSKPCTKFFSTAGCPFGEGCHFLHYVPGGYNAVAHMMNLTPAAPLPPTRNVAALPHVPNGSAPSAVKTRICNKFNTAEGCKFGDKCHFAHGEWELGKHIAPSFDDHRAMGPPGAGRLAGRMEPPGPAASFGANSTAKISVEASLAGAIIGKGGVNSKQICRQTGAKLSIREHESDPNLRNIELEGSFEQIKEASNMVKDLLLTLQMSAPPKTTPGVPGAPASHGSNFKTKLCENFAKGSCTFGDRCHFAHGASELRKSGV	295	9.31	31140.5	cytoplasm
Glyma03g33420	Glyma03g33420.1	Gm03	+	40993124	40996340	3217	Glyma03g33420.1	MPPKQQSKADLAKKQKIVEDKTFGLKNKNKSKNVQKYVQNLKQSVQPNPDSSKLAAKKKKEEEKAKDKELNDLFKIAVSQPKVPVGVDPKSILCEFFKVGQCTKGFKCKFSHDLNVQRKGEKIDIYSDKRDEETMEDWDQETLEKVVESKKTEYNQNKPTDIVCKYFLDAVEKKQYGWFWVCPNGGKNCHYRHALPPGYVLKSQMKALLEEESEKITIEEEIENQRAKVTTTTPMTPELFMQWKKKKIEERDANLAAQQAERAKNDRMSGRELFLSDASLFVDDDEAYDKYQREPESESGDTEQNANGNATEDGPSTLIASADVDDDDELDMDELDELEASLSKTSIQIKELGAET	356	5.13	40684.6	nucleus
Glyma03g34840	Glyma03g34840.1	Gm03	+	42138835	42141614	2780	Glyma03g34840.1	MAEHLASIFGTEKDRVNCPFYFKIGACRHGDRCSRLHTKPTISPTLVLSNMYQRPDMNMSIITNPDQPQPQSLDPDKVQDHFDDFYEDLFEELSKYGPIQSLNICDNLADHMVGNVYVQFREEDHAANALMNLTGRFYSGRPIIVDFSPVTDFREATCRQYEENVCNRGGYCNFMHLKKISRDLRRKLFGRNRRWNGRSGSRSRSPPRNRNHGENSHSGRGSGRRDFDRSHGPHGRRPRSRSPRYRGKRSRSPVGRDRSPPIRESSAERRAKIEQWNREKEQGDTGNMNNSKSSDDYQEQSVAQNGSESGNHQI	314	9.52	36251.1	nucleus
Glyma04g00940	Glyma04g00940.2	Gm04	-	531554	537087	5534	Glyma04g00940.2	MTRDILLSFIKPYYLSSTKKHERNNMDEEEPRDEGQQGGSVEQSPEQLVARAIAPVKKDFLRPPPVRSSSPNDGVSIPNDNNKTSVLAKEKKSKRQLKRERRLEQKSARNLCPEIAKTGDVSSCPYKDKCRFSHDLEAFKAQKPADLEGQCPFFKSGGACPYGLGCRFSSTHEDGVPSANLNGLKNNSEVNGLSKHVQKLLWKNKMSFSKADAQLKSLGLVGTSKSKRNDLENKDEGDTGSNKCDHSDYSGSCVVTSDSCCKLECPEEVMKDDDNDIDGKSESDVLCPQKRRKIAENCGPMDAENEGVSVTEQIVERSCTKSEPEAGTDALTPETDLSLKLHSREKKLIDFREKLYLAPLTTVGNLPFRRVCKVLGADVTCGEMAMCTNLLQGQASEWA…	706	6.38	78785.1	nucleus
Glyma04g05290	Glyma04g05290.1	Gm04	-	4042963	4044137	1175	Glyma04g05290.1	MIPNVQIPTWDADGGGALSPSISSNADTCSLFSSDHFRMFQFKVRNCPRGRSHDWTECPYAHPAEKARRRDPRKYHYSGTSCPDYRKGNCKRGDTCQFAHGVFECWLHPSRYRTQLCKDGTNCRRRVCFFAHTSDQLRVVTDSSSSSFVSSPTSVLINSSFSDSSPYSFVRGIVKLDEEGSYSGLTRCVFGSPRGGFMSVNGCEEEPAMERVESGRDIRARIYAKLSRENSIG	233	8.85	26146.2	nucleus
Glyma04g32251	Glyma04g32251.1	Gm04	+	36705949	36719374	13426	Glyma04g32251.1	MYNQVNRGSHFGQSSVPPLLPPPPPPPPPYQQAPPHFHQFPPSNVGGPQPPPPPNIGGPPPLPPPNIGGPPPPPPPHNVYLPGSVPPPPPTSSSSVSLNLAVQGWHNVMPNSGQSYAVPSQLHHVNTMGPQTSWAPAPPTRVLPPPPPPPSASQGHILYNPPFHGPPLQSGDVQNLHNAPPPPPPSVYFHSTVGNYHVPSGVPPPLPSSPPPVLPAPPPVTSASSNGARTDDTHSVKVSGLESKAAELVDGVVASHPSGVVPVHGSDSNWDGASCREVAGAGRDEDLPPPKPTEEKTVQKIEALCQLIAEKGADIEDKICQDEFQNPEYAFFIGGDPGTEAAIAHTYFLWMKKKYNLDTRWHEKRRQSDIVYSSGEQYRLHVTTVSADSDMEMEDDITL…	1641	6.5	179089	nucleus
Glyma04g36670	Glyma04g36670.1	Gm04	+	43162531	43168367	5837	Glyma04g36670.1	MEPLESESVSSSAKDPLLGEPSSSVHPLDHDPQPSDLNHVTPVDDALGEELQGKLDLKDEGESDNKGSNLEDGGEKLSEDKGSNLKDESGKFSDEGAAPEGGKGEGCDGDLGGVANDDDGVIGDDLVSVADDGGVVRDDLVGGVVRDDLVVVVDDGGVVRDDLVVVDDDDDGVRDDVVVVVDDDDGWNGGGDEGCDCIENVNVNESESDKVGGDVEGVKGERSSGRAQQYPLRPEAEDCAFYLKTGTCKFGFNCKFNHPLRRKNQAKKENAGEREEQAERSGQMECKYYLRSGGCKFGKACKFNHTRGKSSSASATELNFLGLPIRVGEKECLYYMRTGSCKFGANCRFNHPDPTTVGGGDSPSGYGNGSSISLQGVSQSSISSWSSTRPLNESAPFVP…	570	4.63	61324.1	nucleus
Glyma04g39221	Glyma04g39221.1	Gm04	-	45459812	45469648	9837	Glyma04g39221.1	MSGSGKKRSSKWDLRDDPDFSPDDSQQLRSGWSSAGDKLKPGMGFSSKEPFSGGRGSNKDDIMNKDYRVLDATMEWDEDGSYNNEMSPGLEGWKHNKRHSQSPKNGWSRSVRSSRSRSPPHGFRWDSGVNDRNRMRAGGSTQPCRDFAAGKCRRGSHCHFLHDNQNHEDSWEDKYREDGAPRYSAPHEGRDYSLKSGRSNEACINFPKGRCRMGASCKFVHHNNSDGHSKVSVDELAREREIDRRHRDSSFEQGGGHGPNRSGDTLCKFFANGHCRNGKYCRFSHDRQACRSPNRRSRDDRWASNPGGDYHMLDRPKLSDSVSPNRRPRDDRWGSDGNRADADKVWDSPKRNDTVAVSDTAKLVEDKSENVVAAEQGFTPLATRDGWGHSLDKSRVHGE…	836	8.33	92530.3	nucleus
Glyma05g02920	Glyma05g02920.1	Gm05	+	2242876	2247668	4793	Glyma05g02920.1	MEGSESDSVSLSISNGEEPQLGRPSSPAAPPEPSDLNHAAEEETLSGELQSKLDLKDVDESEEKVSDFNDGGGVCDEETGKGDGDSKGWETNSWNEEVGVDVDVDGDGDGDGDDDVDGDVDGDDEVEKKEGRNSGGTHHYPLRPEAEDCAFYMKTGNCKFGFNCKFNHPIKRKSQAVKEKAGEREETTERSGMTECKYYQRSGGCKFGKSCKYNHTRGKISTAPAPLLELNFLGLPIRPGERECPYYMRTGSCKFGANCKFNHPDPTAVGGGGGNPPSGYGNGGSISLQGVSQTSVPSWSSPRTLNEASPFVPMMLSPTQGVSTQSSDWNGYQASVYLPERSIHPPSTFVMNNPAIDTNVYMHHQKQMPVDEFPERPGEPECSFFLKTGDCKFKSNCKF…	490	4.98	52982.2	nucleus
Glyma05g08450	Glyma05g08450.1	Gm05	+	8347931	8350593	2663	Glyma05g08450.1	MSFSDHIPSFMMSPPSFSTDTDAIEVRLQFPTNNESLEPHSPQDQPPSFKRARTCDSSLSNAMACPPRMIQHPALNKGTSHIFFKTRICAKFRAGACRNGENCNFAHGLEDMRQPPPNWQELVGLRNEERPPTMGDWDDDQKIIHKMKLCKKYYNGEECPYGDKCSFLHEDPARFRDDSVRYRESTAISIGTNGSPKSYGDASNNLESNRAVNTGLNVFRGNVKSTYWKTKLCIKFETTGHCPFGDDCHFAHGQAELQVPGGRTEAEIPGAIPISTKATIPTLPRATSVSSNDAPPSHRASVLPANEEDQDEKCLLKWKGHRKINRIYGDWLDDLPLVHDLPVAR	345	6.67	38659.4	nucleus
Glyma05g08496	Glyma05g08496.1	Gm05	+	8367682	8371138	3457	Glyma05g08496.1	MDQDSLKRYTDCVYFLASPLTCKKGAECEYRHNEIARLNPRDCWYWLSGQCLNPTCAFRHPPLDGHTGASVPSEPTQTSLPANKTMVPCYFFFNGSCNKGDRCSFLHGPDDSIFTVKPVKNDNGSTDALNLENKTSSGNRIGLVSTPTDQSVAAPKNLSDLKLQPKEDHQLEIPKDVKQQGYYLELSASEYKEAAVSRSDSSIPDDGFVHNVPHLCTEQSSEEQVNSHIEPEERWESSPHSPGFDVLVHDEVDNLGYEEDSEYVTVGDRDEQELDDQYFGYEFKDSVEYDTICPEADILYEQETYDGYRFLDRGLIHANGRTIHAYPRDVFLDPRLSRKRIRMSAEMAAYDKNLDLRDHLRRRREIKGPPVSNFLRRESSPLMIRKQERHQRHGIEQRP…	524	6.42	60233.3	nucleus
Glyma05g26620	Glyma05g26620.1	Gm05	+	32544734	32549138	4405	Glyma05g26620.1	MVTQQQPQPQLQVQPQQSTPPSSQDEALKRNTDCVYFLASPLTCKKGNECEYRHSEYARVNPRDCRYWLSGNCLNPKCPFRHPPLDGLLGTQAAVTGGPSVSPSQIPTASATHAPYNSSKQAVPCFFFQKGLCLKGDRCAFLHGPPTPTSSTGNKVAAQVPVTSQGVENPCFKKPFVSNEKYTQERKTSQGNVAKSSGISEAKPASKIETAPQRNMFEWEKKVPPPAVGFDNEVSRFKTTSPPVTNGPTVARPNRLHQARVPDDHNFQSGKDSDEFLRESSPGFDVLVADELRNSDYYHGEDEFSKARGQDERNLDSLNEYDLGHSGDYSLAADIDRERFRVPQGYESYDHLQEPYAWEQHRKPSAHVDRRTRRRSNSPENAEVSDLRHHLSKRRKGNG…	716	5.43	80333.3	nucleus
Glyma05g32395	Glyma05g32395.1	Gm05	+	37322349	37328684	6336	Glyma05g32395.1	MSESGRNTSSSEWNLRDEPEFASYGVASSNSSKWSNLKRNDELKPTMGFSCEEPVSGRKGSNKDDIANTNYGVWDATNAQDTDGSYNMQISPGLDEDYKNKCNQSLKDGCSKLFRSRSRSPPRSFRWDSGRVGGLTQPYCRDFVAGKCRRGNRCRFLHHDDQNYGNSWENRHIYSAPNENNNYSRTIGRSYNRTCFHYAQGRCKMGASCKYVHHDNFDRRRTESCLEQGVQHGSNQNRLHGESTFSSDIKKSNWAAKNDSANVHTSQTVGADIWLDNEKMSPPNWIYDVRSSIHINQEQGQSKQQVAPGQVLHQNVSKTFIKPEPVVRFPKQRDPTCNSREQKNVNATGGVSLAYFPNRQLVKNEHPVQLKGIHTFKFSLVEFVKELLNPTWKDGKITK…	454	9.26	51705.4	nucleus
Glyma05g36110	Glyma05g36110.1	Gm05	+	40012275	40014206	1932	Glyma05g36110.1	MMLGETHRPNPTVHVPPWAPEIFSPYTGNADYSPYSMQEALSALQHYESTDAESDSEVPSREPEVPVDAYSCDHFRMFEFKVRRCARCRSHDWTDCPYAHPGEKARRRDPRKYHYSGTACPDFRKGSCKKGDACEYAHGVFECWLHPARYRTQPCKDGTSCRRRVCFFAHTPDQLRVLPQQSPRSADSYDGSPLRHAIESSCAKSHPFVASPGSASSPVESPPMSPMTVSVNEMVASLRNLQLGKVKSLPSSWNVMGSSGFGSPRGPMIRPGFFSLPTTPTQAPTRGGVNYFDQWDQSCCEEEPVMERVESGRSIRARMFEKLSKENHLDGSGSGSSQIGVPDVGWVSELVSR	353	7.17	39350	nucleus
Glyma05g37521	Glyma05g37521.1	Gm05	-	41091494	41096889	5396	Glyma05g37521.1	MNNPVRRHAPAAAVVANRSTFTGTKSLPKRGQIKSKIVAGICWTRGPRPNILETEKKNIIPEEPDPIPISKQSHTPPLLQNGDQVWSAAARGRLESVRHGGFRLGFSVAAPKRSNRDSKTQRDRGLRRASAPAAIYYCGEFGKFSLSTEADLRALDAEPRSLTLECEASLLNFSLCCINILVMEDSDQPAKSAENQQTEQVCSFFRKPVNKKNIRKRTIVNEDNEEDSNNETSLLHIQKKTLKPDNKLYFSTGSSKSSASAEPSEEPGKPVFQFESSKEIQVQHDSKATATLETETEFSKDARAIRERALKQAEESLKGKSPSSKNEKLYKGMNSYKDYKAGFRREQTIASEKAGGSHGPLRASAHIRVSARFDYQPDICKDYKETGYCGYGDSCKFMH…	511	8.75	57364.5	nucleus
Glyma06g05300	Glyma06g05300.1	Gm06	+	3789476	3791072	1597	Glyma06g05300.1	MIPNVEIPHWDADGGGPLSPFISSSSNADKCSLLFSSDHFRMFQFKVRICPRGRSHDWTECPYAHPAEKARRRDPRKYHYSGTACPDYQKGNCKRGDTCQFSHGVFECWLHPSRYRTHLCKDGTTCRRRVCFFAHTTEQLRLVVTDSSSSSFVSSPTSVLNSSSFSDSSPYSFVREIVNSTRNVKIEDSGLTRCVFGSPRGGFLSVNGCEEEPAMERVESGKDIRARIYAKLSRENTIGASDPDIGWVSELVK	253	8.59	28438.8	nucleus
Glyma06g15720	Glyma06g15720.1	Gm06	+	12362957	12372586	9630	Glyma06g15720.1	MSGSGKKRSSKWDLRDNPDFSPDDGKQLRSGWSSAGDKLKHFSGGRGSNKDNIMNKDYRVLDSTMEWDEDESYDHKMSPGLDAWKHKRHNSQSPKNGWSRSVSRSSRSRSPPHGFRWDSGVNDRSRMRAGGSTQPCRDFAAGKCRRGSHCHFLHDNQNHEDGWEDKYREDGAPRYSAPREGRDYSLKSGRSDEACINFPKGRCRMGASCKFVHHNNSDGHSKVSVDGLTREREIDRRHRDSSFEQGSGHGPNRGDTLCKFFANESCRNGKYCRFSHDRQACRSHNRRLRDDRWASNPGGDYHMLDRPKLSDSVSPNRRPRGDRWGSDGNKADADKVWDSPERNDTVAVSDTAKLVEDKSENVVAAEQGFTPLAMRDGWGHSLDKSRVHSKQPFSSDKKE…	828	8.49	91865.8	nucleus
Glyma06g18253	Glyma06g18253.1	Gm06	-	14608796	14615258	6463	Glyma06g18253.1	MEPIESESVSSSAKDQQLGEPSSTVHPLDHDPQPSDLNRVTPVDDALGEEFQNKLDLKDGGESENNGSNLEDGGEKLSEDKGSNLEDASEKLGDEGAAAPEGGKGEGCDGDVGGVANDYGVIGDDVVVAEDGGVVRDDLVVVDEDDDDGVAVRDDLVVVDEDDDDDGVVRNDVVVVVDVDGWNGSDEGCDWIENENVNESESDKVGVEYKDERSSGKAQQYPLRPEAEDCAFYLKTGTCKFGFNCKFNHPLRRKNLAKNENAGEREEQEERSGQTECKYYLRSGGCKFGKACKFNHTRGKSSSASSTAELNFLGLPIRVGEKECHYYMRTGSCKFGANCRFNHPDPTAIGGGDSPSGYGNGSSISLQGVSQSSISSWSSTRPLNEPAPFVPVILSHNPG…	562	4.56	61062.4	nucleus
Glyma06g44440	Glyma06g44440.1	Gm06	-	47366203	47367824	1622	Glyma06g44440.1	MSSVFSEHKFQLQPSHQLLSLKKSLGDIDIPVPPRKLLTRRSAAVHDGSGDIYLPHSGSTDSSTDDDSDGDPYASDQFRMFEFKVRRCSRSRSHDWTDCPFVHPGEKARRRDPRRFYYSGTVCPEFRRGQCDRGDACEFSHGVFECWLHPSRYRTEACKDGKNCKRKVCFFAHTPRQLRVFHSNDNSNKKKCTDISPHNNNNCCLVCHCSNSTRSPTSTLFGMSHFSPPLSPPSPSSPSMFETNNHHHGVVKYNKDVFSELVCSMEGLNFDEASSLLSAASKPHHHNNLSSWLDVSKDHNQKQFNTLNSPTITACGSFSNNGNGGFLRAENGVVVDDVIAPDLAWVNELLM	351	7.9	39444.9	nucleus
Glyma07g04721	Glyma07g04721.1	Gm07	-	3486069	3489009	2941	Glyma07g04721.1	REFHSSRTTKYLPPELHEITTESDSDSDWDDSEEDPDFHLLEETHSKFSNLSLKHKAKAGLISWQFGVCIVFEDKDLDTFEEVQKLIQLGRLEKLKVDECKLYPRKNGLRLTGNKDTLIQRIKKHLEILNGGVKKYPPSSFVLNCKGDACTGDVVLFEQNVYEMLALDIPKLDFPASGPPCGKRIGAGHIVQESYGATKQQHTFPIWEDESQRQKILMEKHSRGSLAREDREARIQEKEKRKKTKENRYLISDLKSLLTLMPLANANHSQPVMPNRESYNKQKQVCRHYARGKCYFGDNCKFLHDLRDKREC	312	8.28	36122.1	nucleus
Glyma07g13680	Glyma07g13680.1	Gm07	-	12671683	12673263	1581	Glyma07g13680.1	KSVRNLCSEIARTGDVSSCPYKDKCRFSHDLEAFKAQKPTDLEGQYTFFKSGGACPYGLGCRFSSTHEDGVPSANLNDVQKLLWKNKMSFSWKMPNSKGPLSKKGMTWKIKMEVTLVPISVIIMITVDLVLLPLIHFLSWDALNLKLHSREKKRIDFREKLYLAPLTTIGNLPFLRVCKVLGADVTCGEMA	191	9.33	21488.3	cytoplasm
Glyma07g15240	Glyma07g15240.1	Gm07	+	15102769	15104702	1934	Glyma07g15240.1	MMLGEHHRANPTVHVPPWPTHDDPTAEMYSAFLTNDVNAGEYSPYYLQEALTALQRFLPSNETDADSDTEAQPDAAVDAYSCDHFRMYEFKVRRCARGRSHDWTECPYAHPGEKARRRDPRKFHYSGAACPEFRKGNCKKGDTCEFAHGVFECWLHPARYRTQPCKDGTSCRRRVCFFAHTPEQLRVLPMQSPRSAANSSESYDGSPMRQMMSPAAFMSSPAASLSPPESPPVSPSINEMVASLRNLQLGKMKSMPQSRNVSVGSPGYGSPRGSVLRPGFCSLPTTPTQQPVRSGVNCFDFWDQSCEEEPVMERVESGRGIRAKMFEKLSKENSLEGSGTGSGQGSGAPDVGWVSELVN	359	6.6	39803.5	nucleus
Glyma07g20090	Glyma07g20090.3	Gm07	+	20357062	20362539	5478	Glyma07g20090.3	MAEHLASIFGTEKDRVNCPFYFKIGACRHGDRCSRLHNRPSISPTLLLSNMYQRPDMITPGVDPQGQPLDPRKIQQHFEDFYEDIFTELAKFGDIESLNVCDNLADHMIGNVYVQFREEDQAAKALHALHGRFYNARPIIADFSPVTDFREATCRQFEENSCNRGGYCNFMHVKLIGRDLRRRLFGRHHRGGSGTYHRVSRSRSRSRSRSGSPRHRRERHERDSRGRRSREREYRERDGGGRRRHGSPAREGSEERRARIEQWNREREEKQ	271	9.88	31897.5	nucleus
Glyma07g37980	Glyma07g37980.1	Gm07	+	42860171	42865463	5293	Glyma07g37980.1	MERYGRASEGSQSDPSPEWTVAADVDAGLEESSWQLGLPGAESYPMRPDEADCIYYLRTGFCGYGTRCRFNHPRDRAAVIGAAPRTGGEFPERVGQPVCQYYMRTGSCKFGASCKYHHPRQVPGTATPVPLNYYGYPLRVGQKECSYYVKTGQCKFGATCKFHHPQPAGVQVLAPSPVPPVSPLPVPVPSPMYPTVHPPSGPSQQQYGVLVARPPMLPGSVVQGPYGPMVVSPTMVPFSGWSPYQAPATNPLLPSSTTSNVGSTQLYGITQLPSSAATYTGPYQPSGSSIGPSGASQKEHPFPERPDQPECHHYMKTGDCKFGPLCRYHHPPDKSAPKANVTLSPVGLPLRPGAPPCTHYTQRGVCKFGSACKFDHPMGSLSYSPSASSLADMPVAPYP…	484	8.53	51066.3	nucleus
Glyma08g03540	Glyma08g03540.1	Gm08	-	2477368	2479014	1647	Glyma08g03540.1	MMLGETHRANPTVHVPPWTPEIFSPYTGNADYSPYSLQEALSALQHYESTDAESDSEFPSREPEVPVDAYSCDHFRMFEFKVRRCARGRSHDWTECPYAHPGEKARRRDPRKYHYSGTACPDFRKGSCKKGDACEYAHGVFECWLHPARYRTQPCKDGTSCRRRVCFFAHTPEQLRVLPQQSPRSADSYDGSPLRHAIESSCAKTLAPAPFVSSPGSVSPPLESPPMSPMTVSVNEMVASLRNLQLGKVKSLPSSWNVMGPSGFGSPRGPMIRPGFFSLPTTPTQAPTRGGVNYFDKWDQSCEEEPVMERVESGRNIRARMFAKLSKENHLDGSDSGSGQIGDPDVGWVSELVSR	355	7.16	39583.3	nucleus
Glyma08g09630	Glyma08g09630.1	Gm08	+	6838531	6842699	4169	Glyma08g09630.1	MVTQQQPQPQLQVQPTPPSSQDEALKRNTDCVYFLASPLTCKKGNECEYRHSEYARVNPRDCRYWLSGNCLNPKCPFRHPPLDGLLGTQATAAGGPSVPPSQIPTASAAHAPYNSSKQAVPCYFFQKGLCLKGDRCAFLHGPPAPTPSTGNKVAAQVPVTIQGAENPSFKKPFVSNEKYTQERKTSQGNFAKSGGAPEAKPSPKIETAPQRNMFELEKKVPPPSAEFNNEASRFKTISPPVTNGPIVARSNRLHQARVPDDHNFQSGKDSDEFLRESSPGFDVLVADELRNSDYYHGEDEFGKARGQDERNLDSLNEYDLGHSGDYSLAADIDRERFRGPQGYESYDHMQEPYAWEQHRKPSSHLGRRTRRRSDSPENAEVSDLRHHLSKRRKGNGLKS…	710	5.44	79579.5	nucleus
Glyma08g16340	Glyma08g16340.1	Gm08	-	11943869	11952902	9034	Glyma08g16340.1	MSKRFLCKFFAHGACLKGEHCEFSHDWKDPPNNVCTFYQKGVCAYGSRCRYDHVKASREQSSAPSSSVIEPQTLVSDTVAFGNTRAASNGVATGAEFSLSSSPYLLPSEPAWNRELVWNQEFGYHEPLWEDNVGQSIITSPSELSICSFAGAGNCPRGEKCPHIHGDLCPTCGKHCLHPFRPEEREEHMKTCENKRKHLEALKQSQEIECSVCLEHVLSKPTAAECKFGLLSECDHPFCISCIRNWRSSNPTLGMDVNSTLRACPICRKLSYFVIPSVIWYSTTEEKQEIINNYKAKLKSIDCKHFDFGEGNCPFGTSCFYKHAFQDGRLEQVVLRHLGAAEGDTVIAKDIRLSDFLSNMHLR	363	6.62	40789.2	nucleus
Glyma08g16360	Glyma08g16360.1	Gm08	-	11961622	11966108	4487	Glyma08g16360.1	MSNRFCKFYARGACLKGDQCDFAHEKKDDICSYYQKGFCAYGSRCRYKHVKASQPSSSANGRHSPVLDPVVNHITKGTSSWVLKAVKSSSSDKRARSSQKKNPASLGNDVGQSSTSSAIPSEHLFCAFAAANCPLEDKCSRIHGNQCLYCRKFCLHPSDWKEKENHLRTCEKKGKYLKALEDSQEVECNVCLERVLSKPKPADCKFGLLPECDHAFCLSCIRNWRNSAAPTSGMDIGNAGTANTVRTCPVCRKLSYFVIPSGIWYSTKEEKQEIINNYKANCKLIDCKHFNFGNGNCPFGASCFYKHTVKPGSYTWIHHRPPPQCRQNHFDMYDMLDMLQDVDLTSAEYFSIMRGSDFFDDMDPFEMMDISHRLAGDSGPCLGLFDSDEEDLDIFQMAA…	453	5.42	50999.2	nucleus
Glyma08g17310	Glyma08g17310.2	Gm08	+	12816314	12823630	7317	Glyma08g17310.2	MKRKQARKEEAERERREEEERLNNPEEQRRMQLLEQQEAERMQRDMILFREREKAWMDTVITQKQQQQQQQQQEDEDDEYEYVEEEGPPEIIWQGNEIIFKKKQLRVRVTDRDKPKPNETNQNDHQQEEDNKPTSNPLPPESLTLENVAQQIPNFGTEQDKAHCPFHLKTGACRFGIRCSRVHFYPDKSSTLLIKNMYSGPGLACDQDQDEGLEYTDEEVERCFEEFYEDVHTEFLKFGEIVNFKVCKNGSFHLRGNVYVQYKSLDSALLAYNTVNGRYFAGKQVSCQFVNLTRWKVAICGEYMKSGFKTCSHGTTCNFIHCFRNPGGDYEWADSDKPPPKFWVKKMIALFGYSDDYETSMEQGNMSLSKTDSDRTCHSRRRSRSREMDQLNCGHSGRR…	575	6.4	68523.2	nucleus
Glyma08g24875	Glyma08g24875.1	Gm08	-	19023993	19032068	8076	Glyma08g24875.1	MNPPTLVKRTQNINAREAALSIGDHASWHTKYKDSAYIFVGGIPFDLTEGDLLPVFAQYGEVVDVNLVRDKGTGKSKDFAFLAYEDQRSADLAVDNLNGAQVLGRIIKVDHVDKYKKKEEEDEETERLKREARGVCRAFQRGECTRGASCKFSHDEQACLIHIHAVLPWMRHPVDITRCPELPVCSVPLMKRRLQSVLEENMGISKLFPVQVALWQETVGPGDFERDLCINSPTGSGKTLAYALPIVQNLFTNPGGRLRALVVVPTRDLALQVKRVFDALASPLGLRIGLAAGQSSLRHELSSLIYLPGEDDGPDPGFLSPLWFQSKVDILVATPGRLVDHVNKLSLKHLRYLVVDEADRLLREDYQSWLPTVLKLTQSRLAKIVLSATLTRDPGRLAQ…	617	9.27	69408.4	nucleus
Glyma08g25050	Glyma08g25050.1	Gm08	-	19303901	19311135	7235	Glyma08g25050.1	MENHIYASSYSPSTNYRSFRDHPAADAMFLSHHLHHRTDASDAAAFRFPSSALSAVEAADIAPPGVTSRIASSAASANFLSSWPPVAAAAAVPSALDLKRSSDALYHPTILGTIGQSEAWYSTNPLAKRPRYESASNMTIYPQRPGEKDCAHYMLTRTCKFGDSCKFDHPFWVPEGGIPDWKEVPIVTSETPPERPGEPDCPYFLKTQRCKFGSKCKFNHPKVSSENADVSSGLPERPSEPPCAFYMKTGKCRYGAACKFHHPKDIQIQLSNDSSQTVAQTQTNSIMGWATGDTPPIQSLISPSLQNSKGLPVRLGEVDCPFYMKTGSCKYGVTCRYNHPDRNAINPPIAGLGASIFPSSAANLNIGLLNPAVSVYQAFEPRLSNPMSQVGIADTIYPQ…	508	7.81	55232.3	nucleus
Glyma08g39400	Glyma08g39400.1	Gm08	-	38943138	38946745	3608	Glyma08g39400.1	MGDSDQLSKSAKNQKTEQDNEEDSNKESSLLHIQKKTLKPDNKLYFSTGSSKSSASAEPIEESGKPVFQFESSKEIQVQHGSKATATLETETEFSKDARAIRERALKQAAGSLKGKSASSEDEKLYKGINNYKDYKAGFRREQAIASEKAGGSHGPLWASAHIRVSARFDYQPDICKDYKETGCCGYHDSCKFMHDQGDYKSGWQMEKEWEEVEKARKMKLAAGEDADEEEGANLTDEDEDGSLPFACFICRNPFVDPVVTKCKRYFCEHCALKHHAKNKKCFVCNQPTLGIFNVAHEIRRKMAEDK	307	6.24	34539.4	mitochondrial
Glyma08g43274	Glyma08g43274.1	Gm08	+	43103702	43104783	1082	Glyma08g43274.1	MKGDDCPFDHQLSKYPCSNFVSKGSCYRGDACLFSHQVPTKEDIPTPSNMCRPELSPLLYGNANWSTPLNNNHGSSSVQKNHSSNSAGNHPSTSVEHKVTNTVQKQPRPPKRISFINLAKLSPSLSSLKQSTVTTKESPVQIGTVKSKKLPTVTPKGINFLSFGKGSVCSFKNVNRENGIKLPQLFNSGLPEQAKSSLNKDDYNKASDRTKQNEKNQSVAEEMKSKLPEKTSVDVFMTDHSYSESVQEGKMSFDNSQSSKGQKALLSTLAFAAEHESDIKMKYPT	285	9.29	31336.2	nucleus
Glyma08g43790	Glyma08g43790.2	Gm08	-	43585099	43590319	5221	Glyma08g43790.2	MDISEYTRIVFDKLHRFEPENATKIIGYLLLQDHGEQDMVKLASLPDHLIRDVAYKARTELQRLASRSAIQPISLPTNSQQCLSHLSVISPTSVITPGTLTSPASFQVQSPYWDPQSASNTNAEFMALGYVDSISELQKQTPLFSLENHMDTMNSGTAGIANDYYGLDASSASNLGGKNGRFEFPVKTCHYFNKGFCKHGNSCRYYHEQGAPDMFSHMYGNDIFNDDQVISPGSLAQLESEIVELLKLKKGGSISIASLPMAYYDRYKKVLQADGYLTESQRHGKSGYSLTKLLARLKNSIRLIDRPHGQHSVVLAEDAPKFNGKVDYAKYISASRQIYLTFPADSTFSEGDVSNYFSTFGKVEDVRIPSQERRMFGFVTFDDPETVKVILDKGNPHYV…	555	6.1	62430.1	nucleus
Glyma09g02570	Glyma09g02570.1	Gm09	+	1753575	1763262	9688	Glyma09g02570.1	MEDSEGVLSFDFEGGLDAAPSSAAAAPSGPLIPHDSSAAASAVSNGGPAAPAPSAVDPVGGGNVPGRRSFRQTVCRHWLRSLCMKGDACGFLHQYDKARMPVCRFFRLYGECREQDCVYKHTNEDIKECNMYKLGFCPNGPDCRYRHAKSPGPPPPVEEVLQKIQHLYSYNYNSSNKFFQQRGASYNQQAEKPLLPQGNNSTNQGVTGNPLPAELGNAQPQQQVQQSQQQVNQSQMQNVANGQPNQANRTATPLPQGISRYFIVKSCNRENLELSVQQGVWATQRSNESKLNEAFDSVENVILIFSVNRTRHFQGCAKMTSKIGGSVAGGNWKYAHGTAHYGRNFSVKWLKLCELSFHKTRHLRNPYNENLPVKISRDCQELEPSIGEQLASLLYLEPD…	681	6.19	74147.4	nucleus
Glyma09g15600	Glyma09g15600.1	Gm09	-	18378261	18382741	4481	Glyma09g15600.1	MCGGPEKSKSLSTSSSSAVEGSSNSKDMKNLTVHTEDSFSCLLELASNNDFEDLKLALDRDASLINEVGLWYVRQIGSKQIVLQPRTPLMVAAMYGSIDVLKLLLSCPEADVNFSCGTDKSTALHCAALGGSVNAVDVVKLLLSAGADVSCVDANGNRPVDVLVVPPKLEGLKATLEDLLSDSTSVGSVGDCFIPVSVNSSCSDSAAHLSSPENGLPFSAMASKFADTAVNSASEKKEYPIDPSLPDIKNSIYATDEFRMFSFKVRPCSRAYSHDWTECPFVHPGENARRRDPRKFHYSCVPCPDFRKGACRRGDMCEYAHGVFECWLHPAQYRTRLCKDGTSCNRRVCFFAHTAEELRPLYVSTGSAVPSPRSSASTPNVMDMAAAMSLFPGSPSSIS…	728	5.89	78389.8	nucleus
Glyma09g27300	Glyma09g27300.1	Gm09	+	34105277	34112145	6869	Glyma09g27300.1	MDVDGGNKRVYNRLGGDAKHQKVCYHWQAGKCNRYPCPFLHSESPANSHHANGTSSKRTYDNSGFSGPRRSPNFNNTWGRGGGRGGGGGGGAGRGVVVKAEKVCNYWIQGSCSYGERCKFLHSWSVGDGFSLLTQLEGHQKAVSAIAFPSGSDKLYTGSTDETARIWDCQCGKCVGVINLGGEVGCMISEGPWVFVGIPNFVKAWNTQNLSELSLNGPVGQVYALVVNNDMLFAGTQDGSILAWKFNVATNCFEPAASLKGHSRGVVSLVVGANRLYSGSMDNTIKVWNLETLQCLQTLTEHTSVVMSVLCWDQFLLSCSLDKTVKVWYATESGNLEVTYSHNEENGILTLCGMHDSQGKPILLCACNDNTVHLYDLPSFAERGKILTKQEVRAIQIGP…	426	7.13	46206	chloroplast
Glyma09g35980	Glyma09g35980.2	Gm09	-	41844266	41850146	5881	Glyma09g35980.2	MDGYEATRIVFSRIQNLDPENASKIMGVLLLQDHGEKEMIRLAFGPEALVHSVILKARKELGLPSNSPPTPSTPPSPSPFLSRQNSTSSRLSGINIPPALTIPNPSSWPTMSDDLMSPNHLVVGSSTSSSSLPYYANGGSDPIDDFQLQDQLSFLNDGSPTSTAFAHKTNPDLFYPTNNSDLSSSPTTAVDPTLFPSYGWGGSIHRRSCSVNDACLGSEDPSSGLGWKPCLYFARGYCKNGTSCRFLHGGIGDADGGGAAAMVGSPGKIEMMEQCHELLRSKSVQQQRLAAASQLMASSTFPYSPKSMNFLLQQQQNDTQRAAAAALMMSEDLHKFGRSRLERNDFSLNSPVMVNPASRQIYLTFPADSTFREEDVSNYFSIYGPVQDVRIPYQQKRMF…	702	6.08	76081.1	nucleus
Glyma09g35990	Glyma09g35990.3	Gm09	-	41865464	41871378	5915	Glyma09g35990.3	MDSYEATRVVFSRIQNLDPENASKIMGLLLLQDHGEKELIRLAFGPEALVHSVILKARKELGLPSNSPHTTSTLPSPSPYLSKQNSTSSRLSALTIPNPSASWPTMSELQTPDDLVAGSLTSSSSLPYYANGGSDPVDEFQLQDQLAFLNDGSNTSTSHKNNNPDLFYPNNNSDLSSSPTTAADPTLFPSDGWGGSLHRRSCSVSDACLGSEDPNSGLGWKPCLYFARGYCKNGTSCRFLHGGLGDADVGGAAAAMVGSPSKIEMMEQCHELLRSKSFQQQRLAAASQLMASSIFPYSPKSMNFLLQQQQNDTQRAAAAALMMSEDLHKFGRSRLERNDFSLNSPVMVNPASRQIYLTFPADSTFREEDVSNYFSIYGPVQDVRIPYQQKRMFGFVTFV…	698	6.08	75915	nucleus
Glyma09g38650	Glyma09g38650.1	Gm09	+	43963539	43972011	8473	Glyma09g38650.1	MEFDAAIPVSREHLPPDAMWQINLRSSETMESGPYPEHPGEPDCSYYIRTGLCRFGATCRFNHPPNRKLAIAAARMKGEFPERIGQPECQYYLKTGTCKFGATCRFHHPRDKAGIAGRVAMNILGYPLRPNEPECAYYLRTGQCKFGNTCKFHHPQPNNMVLSMRSSPVYPTVHSPTTPGQQSYATGITNWSSSSYIPSPRWQGPSSYAPLILPQGMVSVPGWSAYSGQMGSDSPQQTMGNGQSYGTSRQSEPANSGSQGAYSQFRSGSVPVGFYALQRENIFPERPDQPECQFYMKTGDCKFGAVCRFHHPRERMIPAPDCVLSPIGLPLRPGEPLCVFYSRYGICKFGPSCKFDHPMGVFTYNISASPSADAPGRRMLGSSSGTSALNLSSEGLVES…	426	8.41	46804.7	nucleus
Glyma10g02540	Glyma10g02540.1	Gm10	+	1777833	1781862	4030	Glyma10g02540.1	MDLYGRGPARNVHNPVNQPEWRSPGTDTGLEESMWHLTLGGGGESYPERPGVPNCVYYMRTGVCGYGGRCRYNHPHDRAAVVAAVRVTGDYPERLGEPPCQYYLKTGTCKFGASCKFHHPKNGGEYLSQAPLNVYGYPLRSDEKECSYYLKTGQCKYGISCKFHHPQPAGTSLPASAAQFYQQVQSPTVPLPEQYVGASSSLRVARPPILPGSYVQGAYGPVFLSPGVVQFPGWNHYSALPGTQPGVGATSLYGVTQLSSPTSAFARPYTLLPSSTGLSGSNLKEQLYPKRPGEPDCQYYLRTGDCKFGLACQYHHPQDHVVAQPLLSPVGLPLRPGLQPCAFYLQNGHCKFGSTCKFDHSLGSMRYSPSASSLIDVPVTPYLVGSLLSQLVPSTSADL…	404	8.62	43846.6	nucleus
Glyma10g02550	Glyma10g02550.1	Gm10	+	1783644	1788306	4663	Glyma10g02550.1	MDLYGRGQARNGSNPVNQPEWRSPGTDTGLEESMWHLTLGGGESYPERPGVPNCVYYMRTGVCGYGSRCRYNHPRDRAAVAAAVRVTGDYPERVGEPPCQYYLKTGTCKFGASCKFHHPKNGGGYLTQAPLNIYGYPLRPGEKECSYYLKTGQCKFGISCKFHHPQPAGTSLPTSAPQFYQQVQSPTVPLPEQYGGASTSLRVARPPVLPGSYVQGAYGPVLLSPGVVQFPGWSHYSAPVSPVLSPGAQPTVGATSLYGVTQLSSPTSAFARPYTPLSSTTGPSGSNLKDQFFPERPGEPECQYYLRTGDCKFGLACRYHHPRDHIVARPLLSPVGLPLRPGVQPCAFYLQNGHCKFGSTCKFDHPLGSTRYTPWVSSFIDVPVTPYPVGSLLSQLAPS…	460	9.1	49393.6	nucleus
Glyma10g21950	Glyma10g21950.1	Gm10	-	27813347	27817504	4158	Glyma10g21950.1	MMNNLTIETEDSFASLLELAANNDVEGFKRMIERDPSCVDEVGLWYSRQKGSRRMVNELRTPLMVAATYGSIDILDLILSLSGCDINKPCGLDKSTALHCAASGGSENVVDVVILLLAAGADPNSVDGNGHRPVDVIVVPPKHESVRNNLEALLQTDDSIAVCNLRVITAPSNAYSPPLSTSSENGSPSAPDFQLKSKLNDGFISSASDKKEYPVDPSLPDIKNSIYSTDEFRMYSFKVRPCSRAYSHDWTECPFVHPGENARRRDPRKYHYSCVPCPDFRKGACRRGDMCEYAHGVFECWLHPAQYRTRLCKDGTSCSRRVCFFAHIAEELRPLYVSTGSAVPSPRSSTSAMDFAAAMNMLPGSPSSMSVMSPSRFTPPMSPSANGMSHPSVAWPQPN…	710	5.71	77369.5	nucleus
Glyma10g28540	Glyma10g28540.1	Gm10	+	37425786	37427243	1458	Glyma10g28540.1	MPVKKYYCDYCDKLFQDTPADRKRHVQGIQHHQAKARWYDSFKQQQIPPIPNRPLCFHFVNTGFCRYGDSCKYLHPVPNNNVQQPPIVTTPSPSPGSVVGVSFGNLPPSLQPPPDGVYLHLPFLDWG	127	8.85	14475.5	chloroplast
Glyma10g31370	Glyma10g31370.2	Gm10	-	39874016	39879238	5223	Glyma10g31370.2	MMNLRTGETMDSGSYPERPGEPDCSYYMRTGLCRFGATCRFNHPPNRKLAIATARMIGEFPERIGQPECQYYLKTGTCKFGATCKFHHPKDQAGIAGRVALNILGYPLRPNEPECTYYLRTGQCKFGNTCKFHHPQPSNMMLSLRGSPVYPTVHSPTTPGQQSYAGGTYIPSPRWQGPSSYAPLILPQGVVSVPGWSAYSGQMGSISTSDSPQQAMRNGQTYGTSRQGELAGSQGAYSQFRSGTVPVGFYTLQRENIFPERPGQPECQFYMKTGDCKFGAVCRFHHPQERLVPAPNCVLSPIGLPLRPGEPLCVFYSRYGICKFGPSCKFDHPMEIFSHNISASPSADAPSRHLLGSSSGTAALNLSSEGLVESSSAKPRRLSLSETRQIPSGDDDIDD…	401	8.63	43839.4	nucleus
Glyma10g41531	Glyma10g41531.1	Gm10	-	48575826	48579061	3236	Glyma10g41531.1	RRFFLSRTKHTHTHASTISTIKPLLPPHSLSDRFLFLKFSHSTEKTLRTNSEHREKKMHNKDACSPSSNGGFGGGASAGQIPSTGGLYSSLYSALSNENLPSLSASCSNGSGGGVSMYPYSESIQKHQDMVNRQSMCLNRLVETSKEVEALREENGLLRAANKELQKQLHLVIQASLENHYGGGDGGSSGQTQPTLFNVLHGFRGLHIGEGNKENYADWNNNNLNIMNNNNSNNKELQEISEESPTSVIENNNVVEVERFSLPKSISVRSNGYLKTAQSAALAPNNSNATRNKGATRPRASATPPEPVQKVYVRGGQKEEEPLEMIVYNQGMFKTELCNKWQETGTCPYGDHCQFAHGIGELRPVIRHPRYKTEVCRMVLAGVVCPYGHRCHFRHALTE…	417	9.1	46216.8	nucleus
Glyma10g44330	Glyma10g44330.1	Gm10	-	50746080	50750924	4845	Glyma10g44330.1	MDRKRGRHEAAFNFNGGAKKSRPEMDSFPTGLGSKSKPCTKFFSTSGCPFGEGCHFLHYVPGGFKAVSQLINVGSNPVIPQVGRNPVPPSFPDGSSPPVVKTRLCNKFNTAEGCKFGDKCHFAHGEWELGRPTAPSYEDPRVMGQMPSSRVGGRVEPPHPAHGAAASFGASATAKISINASLAGAVIGKNGVNSKQICRVTGAKLSIRDHDTDPNLRNIELEGSFDQIKQASAMVHEVILNVSSASGPPMKSFTSQNSAPASNFKTKLCENFAKGSCTFGERCHFAHGNDELRKSGM	297	9.34	31635.8	nucleus
Glyma11g01780	Glyma11g01780.1	Gm11	+	1062139	1067959	5821	Glyma11g01780.1	MGSCEATNVVLSKIKNFDPENASKIMGYLLMNLEESELIRLACSPDPVLHTLVLRVKNHLSGLTLSSTTPSSPSLPPSPLNPTARLTAISSNPFSRGGGPTNGFDFTRNHPSSPSSHSHAWNFPNNNPISPKSTPLFSYDNIRALSPRVVNDDCGDFVDEQQVNEYFPFLNDSSKNEDLVDPRLEFGVGAQNWHSGDSHLQHRRSYSASDVGFGCDEAAAAAPGLGYKPCLYFARGFCKNGTNCKFLHGAFTDSLDAIVGSPSKQLEGMEQREEFVRFNKAPQLQRIASGPSAAAREKYFEFLIQESQRAAAAFIMGEEFYNFGWDKPERNDFLAAISSEKSNSASQQIYLTFPAESTFKDEDVSEYFSKFGPVQDVRIPYQQKRMFGFVTFVYPETVR…	657	5.53	72568.6	nucleus
Glyma11g08041	Glyma11g08041.1	Gm11	+	5669581	5672486	2906	Glyma11g08041.1	MDRSKNSKTVRWAQESSLREVHVFSPDKDCSSMVGKKCQEHLQAKSSSISPSTTDDNNDLPPGFRPIIDVSRIPQIKWKCPPSVVLNSGWRMAAGEESTEKDNQKQRELKKLEAVYPRDSHIPADPFVSSDVENELGYDDSDTPLVPLESEEDVENELGYDDSDSTPLVPLESKEDIAISTVPPSNLGEADVATALATVMAIVKHNEEPGNSIIDANFILRLANDPKMLKELTDSNNNNPENASLTMPAPPQITATAQTSPPPSLKRGTKRAIPSGSERKSCSEQAWPSGGSVSSSQPRVVKKDVDYYRNQVTKNDSGKVNKQCKFYNTSKGCRNGSRCRFQHTSVWKM	349	5.57	38491.8	nucleus
Glyma11g11630	Glyma11g11630.1	Gm11	-	8297616	8303699	6084	Glyma11g11630.1	MRDICRNFQRGSCQYGERCRYLHVQQQRKPNVNGFGGQSSSYQQQNTNPFGFGSGSQQQQQQKGNPFGFGKQNSSQLNGGPHSEHKPNQYKPFENKWNRQSSKPQQNGVKSENNSKQTDHICTDPENCKRQIAVDFEQEKPLWILTCYSHCKGAPCDIVGDISYEELRASAYEDAKRGMNLQSIVEKERNILNSKLVEFQKLLSEPYQIPISSSLGSPTPQSIVANANANPFSTSQSNGPLSVSSFSQLSTPLNMGFERPSAPLTNTLTKPGFFGSGGNSLASNNAANLNSSAVFGVQSGPYSTPVDLNMFPGSTQQTLTAFNNSDPTTMFQTTPDVQLSNMSQVEKVSVDPSIWLKEKWNPGEIPEEAPPDTFVR	376	7.55	41524.9	nucleus
Glyma11g20660	Glyma11g20660.2	Gm11	-	17455830	17461624	5795	Glyma11g20660.2	MTEPLSNTELSSSKTLDPTNRHDSTSEPHQTAPEEVELNREDDVVPTAKRKRNDGVVEDRLLHPLWKTSLCSYFRSHNGSCSHGGACRYAHGEEELRLRPDNTWDPTSERAKKALKTESDDKRAVSEEVMMTEAVVDDGDADGDDGCGANHALSKCLVHLPRKWSSENFRTFLSEQGIAFKHAKKKKGMMIGFVTFEDEEQLKSSTKELEGKSIGNKTVKVADVLPRSFEKKSNASVASHQELDEGVDVASSGTLDGETNNDNLAKTRNVRDAVTPLAHMAYADQLEQKKSALMLILKKLTRNARKACPNGVSLPEWILKSREIGGLPCKLEGIIASPIVNGYRNKCEFSVGYSLGGKVTVGFMLGNFREGVTAVEEAVDCPNVSTIACKYATIFQEFL…	890	5.4	96780.6	nucleus
Glyma11g27130	Glyma11g27130.1	Gm11	+	26738601	26741577	2977	Glyma11g27130.1	MCSGSKRKPSQTGLIMGDEHGRQEGLHHKISALLEFSAADDVTSFKDAVEKEGHDVDEVGLWYGRRVGSKELCFEERTPLMIAAMFGSKSVLSYILGTGRVDVNRACGSDGATALHCAVAGGSSASLEVIKLLLDASADVSTVDANGNRSCDLIFSVSNGVFNSRKRILQAVLEGADGIDEACLRFEEAVGQMEKQQQQDVDALQVSKDGTEKKDYPVDLSLPDIKNGIYSSDEFRMYTFKVRPCSRAYSHDWTECPFVHPGENARRRDPRRYQYSCVPCPEFRKGFCSKGDACDYAHGIFECWLHPAQYKTRLCKETGCTRRVCFFAHNVEDLRPVYASTGSAMPSPRSYSVSSPPLDPFTLGSPSALIPPASSPPLTPSGGSSPAGGTMWHSQIHVA…	605	6.19	65786.8	nucleus
Glyma12g01340	Glyma12g01340.3	Gm12	+	784457	789812	5356	Glyma12g01340.3	MDSYEATRIVFSRIQNLDAENASKIMGLLLLQDHGEKEMIRLAFGPEALVHSVILKARKDLGLPSNSPPTPSTPPSPSPFISRQNSNTSSRLSVSGINLPPPLTIPNPSASWPTMSELQTDLVAGSSTSLSSLPFYANGGSDPIDEFQLQDQLSFLNDGSNTSISHKNNPDLFYPTYSDFSSSPTTAADPTLFPSYGWGGSLHRRSCSVNDACLGTEDPNSGLGWKPCLYFARGYCKNGTSCRFLHGGLGDADAAMVGSPSKIEMMEQCHELLRSKSAQQQRLAAASQLMSSSTFPYSPKCMNFLLQQQQNDTQRAAAAALMMSEDLHKFGRSRLERNDFSLNSPGMVNPASRQIYLTFPADSTFREEDVSNYFSIYGPVQDVRIPYQQKRMFGFVTFV…	698	5.91	75797.9	nucleus
Glyma12g01350	Glyma12g01350.1	Gm12	+	797891	803801	5911	Glyma12g01350.1	MDGYEATRIVFSRIQNLDPENASKIMGVLLLQDHGEKEMIRLAFGPEALVHSVILKARKELGLPSNSPPTPSTPPSPSPFISRQNLNTSSRLSGTNIPPALTIPNPSSWPTMSELQTPDDLMSPNHLVVGSSTSSLSLPFYANGGSDPIDEFQLQDQLAFLNDGSPTSTALSHKNNPDMFYPSNSDLSSSPTTAADPTLFPSYGWGGSLHRRSCSVNDACLGTEDPNSGLGWKPCLYFARGYCKNGTSCRFLHGGLGDADAAMVGSPSKIEMMEQCHELLRSKSGQQQRLAAASQLMASSTFPYSPKCMNFLLQQQQNDTQRAAAAALMMSEDLHKFGRSRLERNDFSLNSPGMVNPASRQIYLTFPADSTFREEDVSNYFSIYGPVQDVRIPYQQKRM…	704	5.84	76651.9	nucleus
Glyma12g01905	Glyma12g01905.1	Gm12	+	1157446	1163506	6061	Glyma12g01905.1	MRDICRNFQRGSCQYGERCRYLHVQQQRKPNVNGFGGQSSSHQQQNTNPFGFGSGSGSQQQQKGNPFGFGKHNSSQLNGGPHSENKPNQYKPFENKWNRQSSKPQQNGVKSENNPKQSEHHICTDPENCKRQIAVDFEQEKPLWILTCYSHCKGAPCDIVGDISYEELRASAYEDANRGMSLQSIVEKERNILKSKLVEFDKLLSEPYKIPISSSLGSQTPQSIGANANPFSTSQSNGPLSVSSFSQLSTPLNMGFERPSAPLTNTPTKPGFFGSGGNSLASNTANLNSNGVFGVQSGPYSTPLDLKMFPGSTQETSTAFSNSGPTSMFQTTPDVQLLSQSQVEKVSVDPSIWLKEKWNPGEIPEEAPPDTFVR	374	8.05	41096.4	nucleus
Glyma12g07300	Glyma12g07300.3	Gm12	-	5003244	5008950	5707	Glyma12g07300.3	MAEPLSNTELSSSKTLDPTNGHDSTSEPHQTAPEDSQLNREDDVVPTAKRKRDDDVEDRSLHPLWKTSLCSYFRSHNGSCSHGGACRYAHGEEELRPRPDNTWDPTSERAKKALKTESDEKRAVSEEVMMTEAVVDDGDDGCGANHALNICLVHLPRKWSSENLRTFLSEQGIPFKHAKKKKGMMIGFVTFEDEEQLKSSTMELEGKSIGNKTVKVANVLPRSFEKKSNAIVASRQELDEENAGVDVASSGTLDGETNNDNLAKTRNVRDAVTPLAHMAYADQLEQKTSSLMQILKKLTRNARKACPNGVSLPEWILKSREIGGLPCKLEGIIASPIVNGYRNKCEFSVGYSLEGKVTVGFMLGNFREGVTAVEEAVDCPNVSTVACKYATIFQEFLQD…	888	5.2	96516.3	nucleus
Glyma12g13300	Glyma12g13300.1	Gm12	+	11639206	11640734	1529	Glyma12g13300.1	MSSVFSEHKFQLQPSHQLLSLKKSLRDIDIPVPPRKLLTRRSAAVHDVSGDMFSDDTLRHKYLPHNGSTDSSDDDSGDPYASDQFRMFEFKVRRCTRSRSHDWTDCPFVHPGEKARRRDPRRFHYSATVCPEFRRGQCDRGDACEFSHGVFECWLHPSRYRTEACKDGRNCKRKVCFFAHTPRQLRVLHSNENSNKKKCTNMSPHNNNNNTNNCCLVCHCSSSTRSPTSTLFGMSHFSPPLSPPSPSSPSRFETNHHHGVVKYNKDVLSELMCSMEGLNFGEASLLSAASKPHNNLSSWLDVSEDHNQKQFSTLSPTITACGSFSNNGNGRFLREESGVVDDVISPDLAWVNELLM	356	8.45	40355	nucleus
Glyma12g30590	Glyma12g30590.3	Gm12	+	34226713	34230388	3676	Glyma12g30590.3	MAEHLASIFGTEKDRVNCPFYFKIGACRHGDRCSRLHTKPSISPTILLSNMYQRPDMITPGVDAHGHPIDPRKIQDHFEEFYEDLFDELSKYGDIESLNVCDNLADHMVGNVYVQFREEEHAANAVRNLTGRFYAGRPIIVDFSPVTDFREATCRQYEENTCNRGGYCNFMHLKRISRELRRQLFGKSHGRHSRSRSRSPYRHRSHEERSHRSHSRKYDDRDHHHESRSRRHRSTSPRHRRGRSRSRSPGGRRHHSPVRDGSEERRARIEQWNREREDQEPGYKVNAEEINNGNASKHHGHQQQEQEPQSPQEGQ	315	9.28	37104.8	nucleus
Glyma12g33320	Glyma12g33320.1	Gm12	+	36643833	36645408	1576	Glyma12g33320.1	MSSVCAKQHKFYPSHQLLSPKKTLREIDIPPRKLLTRRAAACVGGTDVYSSEETMLQKFLPSNDSDEDDPYSSDHFRMFEFKVRRCTRSRSHDWTDCPFAHPGEKARRRDPRRYHYSGTVCPEYPRGGCSRGDACEYAHGVFECWLHPSRYRTEACKDGRNCKRKVCFFAHTPRQLRILPVTTSSPSSNDMPCKKNLNKLLNHASKSNNNNNNNCCLFCHCGASSSVSPTSTLFGMSHFSPPVSPSSSSSPPPSPLKPRSVVSPISPISRYSAVNMNPHHGVVSYKDMFAELVNSLEGLSFNEGSPVSGAKAPNFPWLDVSLEEQQQQQNPFIVSSFGCEDKQNQFIFSPPSIQTPTNGKFCRNRFMGNDNKVVGGADVNGPDLAWVNELLM	392	8.88	43826.3	nucleus
Glyma12g36600	Glyma12g36600.1	Gm12	+	39639349	39643231	3883	Glyma12g36600.1	MKSLTVNTEDSFSSLLELASNNDIEGFKVLLEKDSSSINEVGLWYGRQNGSKQFVLEHRTPLMVAATYGSIDVMKIILLCPEADVNFACGANKTTALHCAASGGSANAVDAVKILLSAGADVNGVDANGNRPIDVIAVPPKLQGAKAVLEELLSDSASEGSIGEFSVPVSVNTSSLGSPGHSSNGMPYTPSSSPPSPVVAKFTDAAVCSLSEKKEYPIDPSLPDIKNSIYATDEFRMFSFKVRPCSRAYSHDWTECPFVHPGENARRRDPRKFHYSCVPCPDFRKGACRRGDMCEYAHGVFECWLHPAQYRTRLCKDGTSCNRRVCFFAHTAEELRPLYVSTGSAVPSPRSSASAPNVMDMAAAMSLLPGSPSSVSSMSPSHFGQPMSPSANGMSLSSA…	704	6.23	75819.1	nucleus
Glyma13g16390	Glyma13g16390.2	Gm13	-	20350397	20355063	4667	Glyma13g16390.2	MAPRILLCGDVLGRLNQLFKRVSSVNKSAGPFDALLCVGQFFPDSPEQLEDFTKYIEGGSHFPLPTYFVGDYGVAAPKLLLQASKDSANQGFKMDGFKVCHNLYWLKGSGKFSLFGLSVAYLSGRKSSSAQQFGTYTEDDVDALRAIAEEPGIVDLFLTNEWPSGVTNRAADSDIPAGLSDAAGGDSTVSELVQEIKPRYHIAGTKGIYYAREPYSNVDAVHVTRFIGLASVGNKDKQKFIHAISPTPASTMSSTEIAMKTTNTTLSPYTYEEKRTSPMDSTKRSSDSISDPQYWRYDVSQKRQKHEAGHGDKLCFKFVSSGSCPRGEKCNFRHDTDAREQCMRGVCFDFLNKGKCERGPDCNFKHSLQDEGGRLPSRRPGSGRSKECWFCLSSPNVES…	601	6.77	66966.7	chloroplast
Glyma13g27280	Glyma13g27280.1	Gm13	+	30454195	30457917	3723	Glyma13g27280.1	MKSLTVNTEDSFSSLLELASNNDIEGFKVLLEKDSSTINEVGLWYGRQNGSKQFVLEHRTPLMVAATYGSIDVMKMVLLCPEADVNFACGANKTTALHCAASGGSTKAVDAVKLLLSAGADVNCVDANGNRPIDVIAVPPKLQGAKAVLEELLSDNASDVSVGEFSVPVSVNSSSPGSPAHSSNGMPYTPSVSPPSPVAAKFTDAAICSLSEKKEYPIDPSLPDIKNSIYATDEFRMFSFKVRPCSRAYSHDWTECPFVHPGENARRRDPRKFHYSCVPCPDFRKGACRRGDMCEYAHGVFECWLHPAQYRTRLCKDGTSCNRRVCFFAHTAEELRPLYVSTGSAAPSPRSSASGPNVMDMAAAMSLFPGSPSSGSSMSPSHFGQPMSPSANGMPLSSA…	701	6.48	75662.1	nucleus
Glyma13g28820	Glyma13g28820.1	Gm13	-	31783668	31791009	7342	Glyma13g28820.1	MEQYGRSSEGSRSDPSPEWAEPEAQTGLEEPVWQLGMGGGAGEESYPQRPDEVDCTYYLRTGFCGFGSRCRFNHPRDRAVVAGAERTAGEHPERVGQPVCQYFMRTRTCKFGSSCKYHHPRQAGAGGAAATPVSLNYYGYPLRQGEKECSYYVKTGQCKFGATCKFHHPVPAGIQIPPSPFAPVSPLPVPVPSPLYSTMQPPPGPSSQQIGVLVARPPMLPGSLVQSPYGPVVLSPAMVPISGWGPYQASASGAVLPSGTPSNVGSAQLYGITQLPSPAAAYPGPYPPSGSPVGPPSSSQKEQAFPERSNQPEYQYYLKTGEVKFGPSYRYNPPPDMSVPDMSTPKANVILSPAGLPLRPGAPACTHYAQHGVCKFGSACKFDHPMGSMSYSPSASSLA…	491	8.18	51398.5	nucleus
Glyma13g31033	Glyma13g31033.1	Gm13	+	33503057	33517379	14323	Glyma13g31033.1	MSLPDSPVANDDEIDPSLDEEEEEEEEEEEEEEEEEEEEEEIEEEEEEEEEEVEEEVEEEEVEGEEVEEDEVDEEEEEEEEVVEEEVEEEEEEEELEEIEVEEEEEESEQRAEEMEEEEEEEVEVEEEGEEEEVEEEEEGEEEEVEEEEEEEEVEVEEEEEEEEEVEVEEKEEKEDEEQQQQQQETVEEKKEERQQQQEAEEAVKEQQKKQQQEAMEEKEEDKLAVPGSPLDADKDRQDSSQHMEFEGQDKILGPVSSVAENPEVMPPSSMHCLEENDAMLKKSEIPTLEKDELPLKYEFSSHPKSRENLTSVEDYRSQVFDVEVENAGSLLQNETFGGYSEPGCNSKANLCGDNNIDSRARATKSSSDTVQDMVIGPLPRDCLVEDSNGGQNSRIKIM…	921	4.35	105045	nucleus
Glyma13g37101	Glyma13g37101.1	Gm13	-	38277892	38278797	906	Glyma13g37101.1	WEICHCPFAHPGEKARRRDPRRYHYSGTVCPEYRRGGCSRDDACEYAHGVFECWLHPSRYRTEACKDGRNCKRKVCFFAHTPRQLRILPVTSSPSSNDMPCKKNLKQVLNHASKTNNNNNCCLFCHCGASSSASPTSTLFGMSHFSPPLSPSSSSSPPPSPLKPRNAVSPISRYSAVNVNPHHVVSYKDVFTELVNSLERLSFNEGSPVSGAKAPNFPWLDVSLNCEEQQQQQQNPFIVPSFGCEDQQQQNQFIFSPPSIQTPTNGKFCSNRFMGNDNNNKVVGGADVNGPDLAWVNELLM	301	8.65	33569.6	nucleus
Glyma13g44045	Glyma13g44045.1	Gm13	+	43602336	43603846	1511	Glyma13g44045.1	MEAQSHGFNAESSDSNKLMVKTEMCRRFRRGVCVHGSKCIYAHSVAELRLQRQPKQCRFFLQNKRCHYGRTCRFLHSSTPLNPNPQPEVGKLDPYSSPESKRMRTCAAAPSDDGCSSAEQRIMQTSAAADAATNASTSTVATKNEPSYPVKFIFKNNDLQRISRIYADWI	170	9.42	19153.7	nucleus
Glyma14g01930	Glyma14g01930.1	Gm14	+	1127860	1135034	7175	Glyma14g01930.1	MDSPYTSIVFDKIQKFEPENARKIIGYLFFQGHGEQEMAKLASCPDYFIREVAVQARKELQRLAAKPDMLAMSLTVNPQHGLSDLSVISPRTPTSPNFQVPPPYWDPQSAGNVNPDFMGMNYLDSIVELQKQTQMLTLENQIDAVKTGTGGIANDYYGLDASAANLGGKAGRRFSEFPMKICHYFNKGFCKHGTSCRFYHGQVVPENFSQMYGNDAISEDQVISPGSLAQLESEIIELLRTKGGPMSIASLPMAYYDKYKKVLQADGYLTESQRHGKSGYSLTKLLARLNNSIRLIGRPHGQHSVVLAEDAPTQMQKGDFARNISASRQIYLTFPADSTFTEDDVSNYFNTFGPVADVRIPNQQRRMFGFVTFVHSETVKTVLDKGNPHCVRGSRVLVK…	547	6.39	61780.5	nucleus
Glyma14g01990	Glyma14g01990.1	Gm14	+	1169082	1172360	3279	Glyma14g01990.1	MCSDSKSKLSSPTLVVMENSNIQKQNLDGLYNSVLLELSASDDYEAFKREVEEKGLDVNEAGFWYGRRIGSKKMGSETRTPLMIASLFGSAKVLNYILLQKGGGVDVNRVCGSDRATALHCAVAGGSESSLEIVKLLLDAGADAECLDASGNKPVNLIAPAFDSLSKSRRKALEMFLRGGGERDELMSQEMELQMFSVPEKKEGSDNKKEYPVDISLPDINNGVYGTDEFRMYNFKVKPCSRAYSHDWTECPFVHPGENARRRDPRKYPYSCVPCPEFRKGTCQKGDSCEYAHGVFESWLHPAQYRTRLCKDETGCARKVCFFAHKPEELRPVYASTGSAMPSPKSYSASGLDMTAMSPLALSSTSLPMPTVSTPPMSPLAAASSPKSGSMWQNKINLT…	680	6.63	74596.2	nucleus
Glyma14g05460	Glyma14g05460.1	Gm14	+	3908460	3913092	4633	Glyma14g05460.1	MPENRQVLRNADSSDNIEEAIRRLKINDNWDRDAAAQSTQYPDRPGEPECLYYLRTGACGYGSNCRYHHPAHISIGTHYGEELPQRAGQPDCEYFLKTGMCKYGSTCKYHHPKDRRGAAPVSFNTLGFPMRQEEKSCPYYMRTGSCKFGVACKFHHPQYASLGAYPLAGGPPTPTSTIIPTSGLSYAGGFPAWSAVPRMSYLSGQGLQSYVPPFLPSSQGVIPVQSWNNYMGNMNPAMPNGFLGSNLVYDYMNLGEPLFGGQAINSALPNRPDQPECRYFMSTGTCKYGSDCKFHHPKERISQSLINPLGLPVRPGQAVCSYYRIYGMCKFGPTCKFDHPVLTIPQNYGLTSPAMNVLDTPLTRGLSNVQPPETSPSKLSSDNKLQHSDAKAATEDSSK…	417	7.86	45931.6	nucleus
Glyma14g14171	Glyma14g14171.1	Gm14	+	13875722	13884573	8852	Glyma14g14171.1	MNPLTLVKRTQNINAREAALGIGDQASWHTKYKDSAYVFVGGIPFNLTEGDLLAVFAKYGEVVDVNLVRDKGTGKSKGFAFLAYEDQRSTNLAVDNLNGAQVLGRIIRVDHVDKYKKKEEEDKETEQQKREARGVCRAFQRGECTQGASCKFSHDEQACLIHTLAVLPWMRHPVDITRCQELPVCSVPLMKRRLQSVLEENMGISKLFPVQVALWQETVGPGDFERDLCINSPTGSGKTLAYALPIVQNLSTDTGGRLRALIVVPTRDLALQVKCVFDTLASPLGLRIGLAAGQSSLRHELSSLIYLPGEDDGPDPGFLSPLWFQSKVDILVATPGRLVDHVNKLSLKHLRYLVVDEADRLLREDYQSWLPTVLKLTQSRLAKIVLSATLTRDPGRLAQ…	558	9.11	62570.4	nucleus
Glyma14g24710	Glyma14g24710.2	Gm14	+	29729331	29739167	9837	Glyma14g24710.2	MDQHHFLHHHHYHPQEHRNRYTSLTPQSHHHHNNLPPPPPNPPPPLSYHRTPQHYTPPTPQPQPQQQQFPYTPLPHRPLEEEPQPQPQRHIPYDLLPRRTTTLPWNPNPRIPDDFDRDFHLHRPLPPPPLIESHRYDPDRHHHHRVVVDPYEQNPREPLAWGGGGYHAPGQGDVDPTPYVRVYTMESDADAAGRTTSKRWVMSDRDRGREMLESSSSLVSNSVNNEKYYHGSESNMMGRYSRGNSRECGHTHEFARTPPKKQVQKKSALLRIQTVKPNNNHRNRDNREVEPLRYPGYGSECSNGFYRGKEQYLGHGVKGDEREEREGSPVEIDISFESNSLVAKAKAIVAPPSSLVSVPDLNVMPIADSDLVYGGRSKRVSGTDGDYSGLQLQQPVRMS…	1991	8.72	220065	nucleus
Glyma14g37180	Glyma14g37180.1	Gm14	-	46447731	46455140	7410	Glyma14g37180.1	MNPLTLVKRTQNINAREAALGIGEQASWHTKYKDSAYVFVGGIPFDLTEGDLLAVFAQYGEVVDVNLVRDKGTGKSKGFAFLAYEDQRSTNLAVDNLNGAQVLGRIIRVDHVDKYKKKEEEDEETERQKREARGVCRAFQRGECTRGASCKFSHDEQRAANTGWGREEDKPKWGHDKFDGPKKERRSGNNQSNHIAETRDRDSFSRARNNDAELDNQPKRSDRKEMTKRWHDDDDDKFEGRENNSRREEKRSRRHEDDDKFEGRENNSKRELNRSRRHEDDDKFDGRENNSRREEKRSRRHEDDEFEHKFREYRYKREEKGSRRDDYDGMKLEPKDHHLREEKRSIKPDDVEVEPKSRDSDIREDKRSRRRDNDDIVSKSREPHGYSEDRKSRKHSEGE…	436	8.43	51941.3	nucleus
Glyma14g37330	Glyma14g37330.1	Gm14	+	46632830	46636073	3244	Glyma14g37330.1	MCGVSKGKPSQFGLVMEEYAKEGMHHIISALLEFSAADDLVSFKDAVEKEGHDIDGVGFWYGRCVASKKIGYEERTPLMVASMFGSLGVSTYILSTGSVDVNWASRSDGATALHCAVAGGSAASIEVVKLLLDASADVNAIDANGNRPIDLIGSVTNSIFSQRSRVLQALLEGTSDADQACLALPEVIDQIEEQRQDMTTPRVSKDYPIDLSLPDIKNGIYGTDEFRMYTFKVKPCSRAYSHDWTECPFVHPGENARRRDPRKYHYSCVPCPEFRKGSCSKGDTCEYAHGIFECWLHPAQYRTRLCKDESGCTRRVCFFAHKPEELRPLYASTGSAIPSPRSYSASASALEMGSVSPIALGSPSVLMPPTSTPPLTPSGASSPIAGSMWSQSNVSVPTL…	690	5.81	75126.4	nucleus
Glyma14g39391	Glyma14g39391.1	Gm14	-	48492848	48497701	4854	Glyma14g39391.1	MDFPPYCRSQLRSNTYRALVHLLSHISAYNASILEASTQPVNIPDNGSGRMDQENQEKEPKCSEVVDSDFLDPKDPICQKDIPEVQETIEGVEDKDMDFTSNKMVLDDIEHMMGIEDLSTLANGFDKEQKLMNEFEQVMKGTEDLICDSELIPLNLELDKTRSDGGEVELMDYQSEVEEGEISGDLGIDGNLFDVASADALILRQMEVDEVQKPENVTGNMIYPSKIENQEKEKGYDSKSSLVNAFQDYNNNGQVEPRTSGKKGIVCGVEVAISKETIECQKEDKTKLDNASKKNKRGGNKGKKKKADRKKRAEKNKQLGVKRLQLQHVQKPKVVSHCRHYLNGRCHEGDKCQFSHDVVPLTKSKPCTHFARHSCMKGDDCPFDHQLSKYPCTNFVSKG…	701	6.32	77879.5	nucleus
Glyma15g08331	Glyma15g08331.1	Gm15	-	5882717	5889492	6776	Glyma15g08331.1	MSIPDSPFAEDVEIDPSLDDDDEEEEETEEEEEEEEEVEEEEVEEEEEVEEEEVEEEEVEEELEEEEVEEIEVEEELEEEEVEEIEVEEELEEEVVEEIEVEEEEEEGEQGEEQQVEEMEEEEEEEVEEEEEEEEVEEEEEEEQEQQQQEAVEEKKEEQQQQHQAEAAMEEQEEVPMEEKEEDKPAVPGSPLDADKDRKDYGQHMEFEGQDKNLGPVSSVAENPEVMPPSSTHCMEENNVMLKKSDIPTLKKEELPLKYEISSHPKSRENLTSVEVCRSQGLDVEVENAGSLLQKKTFRGYCVPGCNSKANLCGDNNIDSRARATKSSSDTVQDMVIGPLPRDCLVEDSNGGQNSRNKIMLSEMESRDDAKQMTSRTRNLSPSAEIKDGNKRPRIICDF…	881	4.42	99577.5	nucleus
Glyma15g10230	Glyma15g10230.1	Gm15	+	7435836	7443151	7316	Glyma15g10230.1	MEQYGRSSEGSRSDPSPEWAGPEAQTGLEEPMWQLGMGGAGEESYPQRPDEVDCTYYLRTGFCGFGSRCRFNHPRDRAAVAGAERTTGEYPERVGQPVCQYYMRTRTCKFGSSCKYHHPRQAGGTAATPMSLSYYGYPLRPGEKECSYYVKTGQCKFGATCKFHHPVPAGVQIPAPSPVAPSPLPVPVPSPLYSTMQPPPGPSSQQIGVLVARPPMLPGSLVQSPYGPVVLSPAMVPISGWGPYQASATGAVHPSGTPSNVGSPQLYGITQLPSPVAAYPGPYQPSGSPVGPSSSSQKEQAFPERSNQPEYQYYPKTGEVKFGPSYRYNPPPDMSAPKANVILSPAGLPLRPGAAPACIHYAQHGVCKFGSACKFDHHMGSLSYSPSASSLADMPVAPY…	484	8.49	50851.9	nucleus
Glyma15g13480	Glyma15g13480.1	Gm15	+	10089567	10099775	10209	Glyma15g13480.1	MEDSEGVLSFDFEGGLDAAPSSAAAAVPSGPLVQHDSSAAASAVSNGGHAAPAPSTADPAGGNVPGRRSFRQTVCRHWLRSLCMKGDACGFLHQYDKARMPVCRFFRLYGECREQDCVYKHTNEDIKECNMYKLGFCPNGPDCRYRHAKSPGPPPPVEEVLQKIQHLFSYNYNSSNKFFQQRGASYNQQAEKPQLPQGTNSTNQGVTGKPLPAESGNAQPQQQVQQSQQQVNQSQMQNVANGQPNQANRTATPLPQGISRYFIVKSCNRENLELSVQQGVWATQRSNESKLNEAFDSVENVILVFSVNRTRHFQGCAKMTSRIGGSVAGGNWKYAHGTAHYGRNFSVKWLKLCELSFHKTRHLRNPYNENLPVKISRDCQELEPSIGEQLASLLYLEPD…	691	6.41	75347.6	nucleus
Glyma15g30265	Glyma15g30265.1	Gm15	+	33357351	33373946	16596	Glyma15g30265.1	MENHIYAASYSPSTNYRSFRDPPADTMFLSHHLHHHRTDASSAAALRFPSSALSAVEAADIAPPGVTSRIASSSAAAAAANFLSTWPPAAAAAPSALDLKRSSEALYHPTILGTIGQSEAWYSTNPLAKRPRYESASNMTIYPQRPGEKDCAHYMLTRTCKFGDSCKFDHPVWVPEGGIPDWKEVPNVVTSETPPERPGEPDCPYFLKTQRCKFGSKCKFNHPKVSSENADVSSGLPERPSEPPCAFYMKTGKCRYGTACKFHHPKDIQIQLSDDLSQNVAQTQTNSMMGGATGDTQPIKSLISPSLQNSKGLPVRLGEVDCPFYMKTGSCKYGVSCRYNHPDRNAINPPIAGLGASILPSSAANLNIGLLNPAVSAYQAFEPRLSNPMVGIAETIYPQ…	507	8.03	54991.1	nucleus
Glyma15g39220	Glyma15g39220.2	Gm15	+	45821536	45828969	7434	Glyma15g39220.2	MSREEKRKAMKKMKRKQARKEASERERREEEERLIDPEEQRQMQLLEQQEAERMQRDMILFQEREKEWMDTVIARKQQQQQHQQQREEEDEDDEFDCVEEEGPPEIIWQGNEIIFKKKQLRVRVTDKDKPKPNETNQNDHQQEDNRPTSNPLPPDSTLENVAQQIPNFGTEQDKAHCPFHLKTGACCFGIRCSRVHFYPDKSSTFLIKNMYNGPGLACDRDQDEGLEYKDEEVERCFEEFYEDVHTEFLKFGEVVNFKVCKNGSFHWRGNVYVQYKSLDSALLAYNSVNGRYFAGKQVSCQFVNLTRWKVAICGEYMKSGFKTCSHGTACNFIHCFRNPGGDYEWADSDKPPPKFWVKKMITLFGFSDDYETSREQGNLSLSKTDSDRSYHSRRRSRSR…	409	5.89	48367.9	nucleus
Glyma15g42750	Glyma15g42750.1	Gm15	+	50179636	50187845	8210	Glyma15g42750.1	MSKRVLCKFFAHGACLKGEHCEFSHDWKDPPNNICTFYQKGVCAYGSRCRYDHVKASREQSSAPSSSVTEPQTPVSDTVAFGNTRATFNGVATAAEFSLSRSPYFLPSEPAWNQEPVWNQEFGYNEPLGEDNVGQTIITSPSELSICSFAAAGNCPRGEKCPHIHGDLCPTCGKHCLHPFRPEEREEHMKSCENKHKHLDALKRSQEIECSVCLELVLSKPTAAECKFGLLSECDHPFCISCIRNWRSSNPTLGMDVNSTLRACPICRKLSYFVIPSVIWYSTTEEKQEIIDNYKAKLKSIDCKHFDFGEGNCPFGTSCFYKHAYRDGRLEQVVLRHLGAADGDTVIAKDIRLSDFLSNMHLR	363	6.59	40754.1	nucleus
Glyma15g42820	Glyma15g42820.1	Gm15	-	50249588	50255783	6196	Glyma15g42820.1	MSNRVCKFYARGACLKGDQCDFAHEKKDDICSYYKKGSCAYGSRCRYKHVKASQASSSANGRHSPVLDPVVNHTIKGTSSWVPKAVKSSSSDKRARSSQQKNLPSLENDVGQSSTSSVIPSEHLFCAFAAANCPLEDKCSRIHGNQCLYCRKFCLHPTDRKEKENHLRTCEKKEKYLQALKDSQEVECNVCLERVLSKPKPADCKFGLLPECDHAFCLSCIRNWRNSAPTSGMDISNAGTANTVRTCPVCRKLSYFVIPSGIWYSTKEEKQEIIDNYKANCKLIDCKHFNFGNGNCPFGASCFYKHTVKPGSYTWIHHRPPPQRRQNHFDVHDMLNMLQDVDLTSAEYFSIMRDSDLYDDMDPFEMMVSDRLAGDSGPCLGPFDSDEEDLDIFQMAALS…	453	5.26	51138.2	nucleus
Glyma15g43030	Glyma15g43030.1	Gm15	-	50494042	50498486	4445	Glyma15g43030.1	MCGGPEKSKSLSTPSSSAVEGSTNGKDMNKLTVHAADSFSCLLELASNNDFEDFKLALVRDVSLISEVGLWYVRQIGSKQIVLEHRTPLMVAAMYGSIDVLKLILSCPETDVNFSCGTDKSTALHCAASGGSVNAVDIVKLLLSAGADISCVDANGNRPVDVIVVPPKLEGLKATLEDLLSDTASDGSIGECFIPISGNSSCSDSAAHLSPPENGLPSSPMASKFTDAAVNSVSEKKEYPIDPSLPDIKNSIYATDEFRMFSFKVRPCSRAYSHDWTECPFVHPGENARRRDPRKFHYSCVPCPDFRKGACRRGDMCEYAHGVFECWLHPAQYRTRLCKDGTSCNRRVCFFAHTAEELRPLYVSTGSAVPSPRSSASTPNVMDMAAAMSLFPGSPSSIS…	722	5.75	77740.2	nucleus
Glyma16g01296	Glyma16g01296.1	Gm16	-	934884	939586	4703	Glyma16g01296.1	MATKNLPMELHEITTEFEGSDPDSEWDDSKEDPDFDLLEETHSKFSILSLKHKAKARVVEDKGLGEEVNASAHDGENFQKVQKLIQVGPLEKLKVDECKLYLRKNGLRLTGNKDTLIQRIKEHLDILNGGEKKYPPSSFVLNCKGDACTGDVVLFEQNVYEMFNIASRSASGPPCGKRIVAGRIVKESYGAAKQQHTFTIEVLWSKGEKPLPPLYPLLIKGRNLYRLKTLRQKWEDEAKRQKILMEKHSRGSLAREDREARMQEKEKRKKIKENRVSKKDSARNQSQSNSHITRPQYQPQETNVPINPEKPEFPSRNSGLSANIRKETSSIVHKPAAVTGHHVDSKTLGRTSFTDNMHNQQAWSTGDCRNISDIGHMRRGADHSAYYNYGDSHFREKPT…	463	9.23	53187	nucleus
Glyma16g32370	Glyma16g32370.1	Gm16	-	35558691	35564779	6089	Glyma16g32370.1	MDVDGGNKRVYNRLGGDAKHQKVCFHWQAGKCNRYPCPFLHSELPANSHHANGASSKRAYDNSGFSGPRRSPSFNNTWGRGGSRGGGGAGAGAGRGVVVKAEKVCNYWIQGNCSYGERCKFLHTWSVGDGFSLLTQLEGHQKAVSAIAFPSGSDKLYTGSTDETARIWDCQSGKCVGVINLGGEVGCMISEGPWVFVGIPNFVKAWNTQNLSELSLNGPVGQVYALVVNNDMLFAGTQDGSILAWKFNVATNCFEPAASLKGHSRGVVSLVVGANRLYSGSMDNTIRVWNLETLQCLQTLTEHTSVVMSVLCWDQFLLSCSLDKTVKVWYATESGNLEVTYTHNEENGILTLCGMHDSQGKPILLCACNDNTVHLYDLPSFAERGKILTKKEVRAIQIG…	427	7.51	46311.2	chloroplast
Glyma17g02720	Glyma17g02720.3	Gm17	-	1785609	1791086	5478	Glyma17g02720.3	MERYGRASEGSQSDPSPEWTLAAGADAGLEESSWQLGLAGAESYPMRPDEADCIYYLRTGFCGYGTRCRFNHPRDRAAVIGAAARTGGEFPERVGQPVCQYFMRTGLCKFGVSCKYHHPRQAAGTATPVPLNYYGYPLRVAEKECSYYVKTGQCKFGATCKFHHPQPAGVQALAPSPVPPVSPLPVPVPSPMYPTVQIPSGPSQQQYGVLVARPPMLPGSVVQGPYGPMVVSPAMVPFSGWSPYQAPATNPVLPSSNTSNAGSTQFYGISQLPSSPATFTGPYQPSGSSIGPSGASQKEHPFPERPDQPECHHYMKTGECKFGLSCRYHHPPDKSAPKATVTLSPVGLPLRPGAPPCTHYTQRGVCKFGSACKFDHPMGSLSYSPSASSLADMPVAPYP…	484	8.63	50800	nucleus
Glyma17g06240	Glyma17g06240.1	Gm17	+	4434226	4437288	3063	Glyma17g06240.1	MAPRILLCGDVLGRLNQLFKRVSSVNKSAGPFDALLCVGQFFPDSPEQLEDFTKYIEGGSHFPLPTYFIGDYGVAAPKLLLQASKDSANQGFKMDGFKVCHNLYWLKGSGKFPLFGLSVAYLSGRKSSSGQQFGNYTEDDVDALRAIAEEPGVVDLFLTNEWPNGVTNRAADSDIPAGLSDGSDSTVSELVQEIKPRYHIAGTKGIYYAREPYSNVDAVHVTRFIGLASVGNRDKQKFIHAISPTPASTMSSTEIAMKTTNTTLSPYTFKEKRTSPMDSAKRSSDSISDPQYWRYDVAQKRQKHEAGHGDKLCFKFVSSGSCPRGEKCNFQHDTDAREQCMRGVCFDFLNKGKCERGPDCNFKHSLQDEGNRLPSRRPGSGRSKECWFCLSSPNVESHL…	508	7.88	56478	chloroplast
Glyma17g12510	Glyma17g12510.2	Gm17	-	9451804	9454758	2955	Glyma17g12510.2	MDEDSLKRYTDCVYFLASPLTCKKGAECEYRHNEIARLNPRDCWYWLSGQCLNPTCAFRHPPLDGHTGAPVPSEPTQTSLPANKTLVPCYFFFNGFCNKGDRCSFLHGPDDSIFNIKPVKNENGSTDALNLENKAPSGNRTGVTSTPTDRSVAAPKNLSDLKHQPKEDHQLELPKNVKQQGDYLELSASEYKEAAVSRSDSSIPDDGFVHNVPHLCTGQSSEEQVNSHIEPEEWWESSPHSPGFDVLVHDEVENLGYEEDSEYLPVVDRDEQELNDQYFRYEFIDPVEYDTICPEADILYEQETYDGYRCLDRDLIHVNGRTVHAYATDAFLDPILSRKRIRTSAEMAAYDKNLDLRDHLRRRREVNGPPVTGFLRRQESSPLMVQNQERHLRHGIEQR…	526	5.99	60289.2	nucleus
Glyma17g12560	Glyma17g12560.2	Gm17	-	9476809	9479460	2652	Glyma17g12560.2	MSFSDHIPSFMMSPPSFSTDTDAIEVRLQFPMNNESLEPHSPQDRPPSFKRARTCDNSLSNAMACPPRMIQHPAVNKGTSHIFFKTRICAKFRVGACRNGENCNFAHGLEDMRQPPPNWQELVGLRGEERPPMAGDWDDDQKIIHKMKLCKKYYNGEECPYGDKCSFLHEDPARFRDDSVRYRESTSISIGTNGSPKSYGDASNNLESNRAVNTGLNVFRGNVKSTYWKTKLCIKFETTGHCPFGDDCHFAHGQAELQVPGGRTEAETAGVNPISTKATIPTLPRATSVSSNDAPPSHRASVPPANEKERDKKYLLKWKGHKKINRIYGDWLDDLPLVHNLPGRVGT	347	8.57	38877.7	nucleus
Glyma17g13580	Glyma17g13580.1	Gm17	+	10408984	10413756	4773	Glyma17g13580.1	MGGSESVSVPLSISNGEEPQLGASSSPAAPPEPSDLNHAAEEEALSRELQSKLDLKDGDESEERVSDLNDGRGVCDEETGKPDGDSRGWETNSWNEEVGVDAEVHVFGDGDVHDAGDGDVHDVGDGDVDVDVDDEVEKKEGGNSGLAQHYPLRPEAEDCAFYIKTGNCKFGFNCKFNHPIRRKSQAVKEKAGEREETTERSGMTECKYYQRSGGCKFGKSCKYNHTRGKISTAPAPLLELNFLGLPIRLGERECPYYMRTGSCKFGANCKFNHPDPTAVGGVGGDPASGYGNGGSISLQGVSQTSVPSWSSPRTLNESSPFVPMMLSPTQGVSTQSSDWNGYQASVYLPERNMHPPSTFVMNNPAIDTNVYMHHQKQMPVDEFPERPGEPECSYFLKTG…	501	5.06	54311	nucleus
Glyma18g06980	Glyma18g06980.1	Gm18	-	5648000	5651135	3136	Glyma18g06980.1	MCSGSKRKPSQTGLIMGDEYGRQEGLHHEISALLEFSAADDVRAFRDAVEKEGRDFDEVGLWYGRRVGSKVLCFEERTPLMIAAMFGSKSVLSYILGTGLVDVNRASGSDGATALHCAVAGGSSASLEIIKLLLDASADVSTVDANGNRSCDLIFSVSNGVFNSRKRILQAILEGADGIDEACLPFEEAVGQMEKQQQQDVDAFQVSKDGTEKKDYPVDLSLPDIKNGIYSSDEFRMYTFKVRPCSRAYSHDWTECPFVHPGENARRRDPRRYQYSCVPCPEFRKGSCSKGDACDYAHGIFECWLHPAQYKTRLCKETGCTRRVCFFAHNVEDLRPVYASTGSAMPSPRSYSVSTPSLDPFTLGSPSSLIPPASTPPLTPSRGSSPAGETMWHSQSHAT…	608	5.78	66475.4	nucleus
Glyma18g47660	Glyma18g47660.1	Gm18	-	57255885	57264866	8982	Glyma18g47660.1	MEFDAAIPVSREHLPQDAMWQINLRSSETMESEPYPEHPGEPDCSYYIRTGLCRFGATCRFNHPPNRKLAIAAARMKGEFPERIGQPECQYYLKTGTCKFGATCRFHHPRDKAGIAGRVALNILGYPLRPNEPECGYYLRTGQCKFGNTCKFHHPQPNNMVLSMRSSPVYPTVHSPTTPGHQSYATGITNWSSSSYIPSPRWQGPSSYAPLILPQGMVSVSGWSAYSGQMGSDSPQQTMANGQSYGTSRQSEPANSGSQGAYSQFRSGSVPVGFYALQRENIFPERPDQPECQFYMKTGDCKFGAVCRFHHPHERMIPAPDCVLSPIGLPLRPGEPLCVFYSRYGICKFGPSCKFDHPMGVFTYNMSASPLADAPGRRMLGSSSGTSALNLSSEGLVES…	426	8.1	46913.7	nucleus
Glyma19g32340	Glyma19g32340.2	Gm19	+	40092668	40096432	3765	Glyma19g32340.2	MNHLSLDTEDSLASLLLELAANNDVSGFKRLIECEPSSIDEVGLWYGRHKESKKMVNEQRTPLMVAATYGSIDVMTLILSLSEADVNRSSGLDKSTALHCAASGGSENAVDAVKLLLEAGADRNSVDANGRRPGDVIVSPPKLDYVKKSLEELLGSDDWSLLRVMRSTCNGCSAEDLKMKTNEVSEKKEYPVDLSLPDIKNSIYSSDEFRMYSFKVRPCSRAYSHDWTECPFVHPGENARRRDPRKFHYSCVPCPEFRKGACRRGDMCEYAHGVFECWLHPAQYRTRLCKDGTNCARRVCFFAHTNEELRPLYVSTGSAVPSPRSSASSAMDFVAAISPSSMSVMSPSPFTPPMSPSSASIAWPQPNIPALHLPGSNFHSSRLRSSLNARDFSVDDFDL…	667	5.98	73466.4	nucleus
Glyma19g32910	Glyma19g32910.1	Gm19	+	40606427	40609805	3379	Glyma19g32910.1	MDTRKRGRPEPGFSLNGGFKKSKQEMESLSTGVGSKSKPCTKFFSTAGCPFGEGCHFLHYVPGGYNAVAHMMNLTPAAPPASRNVAALPPVPNGSAPPAVKTRICNKFNTAEGCKFGDKCHFAHGEWELGKHIAPSFDDHRTMGPTGVGRLAGRMEPPPGPAASFGANATAKISVEASLAGAIIGKGGVNSKQICRQTGAKLSIREHESDPNLRNIELEGSFEQIKEASNMVKDLLLTLQMSAPPKTTPGVPGAPASHGSNFKTKLCENFTKGSCTFGDRCHFAHGAAELRKSGV	295	9.31	31102.4	chloroplast
Glyma19g36150	Glyma19g36150.2	Gm19	+	43504754	43507442	2689	Glyma19g36150.2	MPPKQQSKADLVKKQKIVEDKTFGLKNKNRSKNVQKYVQNLKQYVQPKLDPSKLTAKKKKEEKAKDKELNDLFKIAVSQPKSILCEFFKVGQCTKGFKCKFSHDLNVQRKGEKLTFIVIKTMEDWDQDTLEKVVESKKTEYNQNKPTDMVSLYFLDTVEKKQYGWFWVCPNGSKNCHYRHALPLGYVLKSQMKALLEEESEKITIEEEIENQANGNATEDGPGTSIASADVDDTDDVDGELDMDELDELSKLIKDINSNKGVRS	264	7.54	30265.5	nucleus
Glyma19g37530	Glyma19g37530.1	Gm19	+	44644764	44647467	2704	Glyma19g37530.1	MAEHLASIFGTEKDRVNCPFYFKIGACRHGDRCSRLHTKPTISPTLVLSNMYQRPDMNMNIITNPDQPQPQSLDPDKVQDHFDDFYEDLFEELSKYGPIQSLNICDNLADHMVGNVYVQFREEDHAANALMNLTGRFYSGRPIIVDFSPVTDFREATCRQYEENVCNRGGYCNFMHLKKISRDLRRKLFGRNRRWNGRSGSRSKSPPRNRNHGEHLHSGRGSGRRDFDRSHGHHGRRPRSRSPRYRGKRSRSPVGRDRSPPIRENSAERRAKIEQWNREKEQGETSNKNNTKSNDDYQEQSVAQNGSESGNHQI	314	9.56	36448.3	nucleus
Glyma20g00950	Glyma20g00950.1	Gm20	+	661999	665765	3767	Glyma20g00950.1	MAEHLASIFGTEKDRVNCPFYFKIGACRHGDRCSRLHNRPSISPTLLLSNMYQRPDMITPGVDPQGQTLDPRKIQQHFEDFYEDIFTELAKFGEIESLNVCDNLADHMIGNVYVQFREEDQAAKALHALRGRFYNARPIIADFSPVTDFREATCRQFEENSCNRGGYCNFMHVKLIGRDLRRRLFGRNHRGGSGTYHRVSRSRSRSRSASPRYRRERRESDSRGGRRSRERDGSGGRRRQHGSPPAREGSEERRARIEQWNREREENK	268	9.88	31279.9	nucleus
Glyma20g22611	Glyma20g22611.1	Gm20	+	32551616	32552480	865	Glyma20g22611.1	MAVKKCYCEKQFQDTAADRKRHVLGIQQQQAKARWYDSFKQQQIPPVPNRSLCFHFVNTGFCRYGDSCKYLHPIPNNNLQQPPVLTTPSPSPPPGNVVGVSLDNLPPLLQPPPEGVYPHLPFSTGDKFVILRTSHYCISVSVFNHFISLLFLPMFLPVFP	160	9.11	18136	cytoplasm
Glyma20g25712	Glyma20g25712.1	Gm20	+	35343272	35347269	3998	Glyma20g25712.1	MYNALKEIFRNDSFPRTPNTHTHLNHHHYKTSSSTSLSLRSLSLSKIPSLHREAQNQQQAPSKMHNKDTCSPSSNGGFGGGASAGQMPSTGGLYSSLYSALSSENLPSLSASCSNSSGGGGSLYPYSESIQKHQDMVNRQSMCLNRLVETSKEVEALREENGLLRAANKELQKQLHLVIQASLENHYGGGGSSGQMQPTLFDVLHGFRGLHIGEGNKENYADWNNNNHNNQNHNNIMNNNNNNNKELQEVSDESPTSVIENNNVVEVERFSLPKSISVRSNGYLKMSQSAALAPNNNNATRNKGATRPRASATPPEPVQKVYVRGGEKEEEPLEMIVYNQGMFKTELCNKWQETGTCPYGDHCQFAHGIGELRPVIRHPRYKTEVCRMVLAGVVCPYGH…	427	8.74	47369.7	nucleus
Glyma20g36140	Glyma20g36140.1	Gm20	+	44361445	44367040	5596	Glyma20g36140.1	METNNNLNLIVPNPQDSLWMMNLRTGETMDSGSYPERPGEPDCSYYIRTGLCRFGATCRFNHPPNRRLAIATARMIGEFPERIGQPECQYYLKTGTCKFGATCKFHHPKDQAGIAGRVALNILGYPLRPNEPECTYYLRTGQCKFGNTCKFHHPQPSNMMLSLRGSPVYPTVHSPTTPGQESYAGGITNWSRGSYIPSPRWQGPSSYGPLILPQGVVSVPGWSAYSGQMGSISTSDSPQQAMRNGQTYETSHQGELANAGSQGAYSQFRSGTVPVGFYTLQRENIFPERPGQPECQFYVKTGDCKFGAVCQFHHPRERLIPAPDCVLSPIGLPLRLGEPLCVFYSRYGICKFGPSCKFDHPMEIFSYNITTSPSADAPSRHLLGSSSGTAALNLSSEGL…	430	7.85	47204.1	nucleus
Glyma20g39160	Glyma20g39160.1	Gm20	-	46563616	46569147	5532	Glyma20g39160.1	MDRKRGRPEAAFNFNGGAKKSRPETDSFPTGLGSKSKPCTKFFSTSGCPFGEGCHFLHYVPGGFKAVSQLINVGSNPVTPQVGRNPVPPSFPDGSSPPVVKTRLCNKFNTAEGCKFGDKCHFAHGEWELGRPTAPSYEDPRVLGQMPSSRVGGRVEPPHPAHGAAASFGASATAKISINASLAGAVIGKNGVNSKQICRVTGAKLSIRDHDTDPNLRNIELEGSFDQIKQASAMVHEVILNVSSASGPPMKSFTSQTSAPTSNFKTKLCENFAKGSCTFGERCHFAHGTDELRKSGM	297	9.34	31539.6	nucleus
