# Supplementary material for: The CCCH zinc finger family of soybean (Glycine max L.): genome-wide identification, expression, domestication, GWAS and haplotype analysis
Source: BMC Genomics. 2021 Jul 7;22:511. doi: 10.1186/s12864-021-07787-9 (PMC8261996; doi:10.1186/s12864-021-07787-9)
Supplement: Supplementary file 1 — Additional file 1. [file 12864_2021_7787_MOESM1_ESM.zip › Table S10.xlsx]

## Sheet: Sheet1
Table S10 The SNP information of Gmzf-CCCH genes for 164 soybeans obtained from the resequencing data of 302 soybeans in Zhou et al. (2015b)
rs#	alleles	chrom	pos	IGDB-017	IGDB-018	IGDB-019	IGDB-020	IGDB-021	IGDB-022	IGDB-023	IGDB-024	IGDB-025	IGDB-026	IGDB-027	IGDB-028	IGDB-029	IGDB-030	IGDB-031	IGDB-032	IGDB-033	IGDB-034	IGDB-035	IGDB-036	IGDB-037	IGDB-038	IGDB-039	IGDB-040	IGDB-041	IGDB-042	IGDB-043	IGDB-044	IGDB-045	IGDB-046	IGDB-047	IGDB-048	IGDB-049	IGDB-050	IGDB-051	IGDB-052	IGDB-053	IGDB-054	IGDB-055	IGDB-056	IGDB-057	IGDB-058	IGDB-059	IGDB-060	IGDB-061	IGDB-062
Glyma01g00820_1	A/C	1	464679	AA	CC	CC	AC	CC	CC	CC	CC	CC	CC	CC	CC	AC	CC	CC	CC	CC	CC	CC	AC	CC	AC	CC	CC	CC	CC	CC	CC	CC	CC	CC	CC	CC	AC	AC	CC	CC	AC	CC	CC	AA	AA	AC	AA	CC	CC
Glyma01g00820_2	G/A	1	464780	GG	GG	AA	GG	GG	GG	GG	GG	AA	AA	GG	AA	GG	AA	AG	GG	GG	GG	GG	GG	GG	GG	GG	AA	AA	GG	AG	GG	GG	AG	GG	GG	GG	GG	GG	GG	GG	AG	AA	GG	GG	GG	AG	GG	AA	AG
Glyma01g00820_3	T/A	1	464853	TT	TT	TT	TT	TT	TT	TT	TT	TT	TT	TT	TT	TT	TT	TT	TT	TT	TT	AA	TT	TT	TT	TT	TT	TT	AA	TT	AT	TT	TT	TT	TT	TT	TT	TT	TT	AA	AT	TT	AA	TT	TT	TT	TT	TT	TT
Glyma01g00820_4	C/T	1	465019	TT	TT	TT	TT	CC	TT	TT	TT	TT	TT	TT	TT	TT	TT	TT	TT	TT	TT	TT	TT	TT	CT	TT	TT	TT	TT	TT	TT	TT	TT	TT	TT	TT	TT	CT	TT	TT	TT	TT	TT	CC	CC	CT	TT	TT	CT
Glyma01g00820_5	G/A	1	465103	GG	GG	AA	GG	AG	GG	GG	GG	AA	AA	GG	GG	GG	GG	GG	AA	GG	GG	GG	GG	AA	GG	GG	AA	AA	GG	GG	GG	AA	AA	GG	GG	AA	GG	GG	GG	GG	GG	GG	GG	GG	GG	GG	AA	GG	GG
Glyma01g00820_6	T/C	1	465141	CC	TT	CC	CT	CT	TT	TT	TT	CC	CC	TT	TT	CT	TT	TT	CC	TT	TT	TT	TT	CC	TT	TT	CC	CC	TT	TT	CT	CC	CC	TT	TT	CC	CT	TT	TT	TT	CT	TT	TT	TT	TT	TT	CC	TT	TT
Glyma01g00820_7	G/C	1	465154	CC	CC	CC	CC	GC	CC	GG	CC	CC	CC	GG	GG	CC	CC	GC	CC	GG	CC	GG	CC	CC	GC	GG	CC	CC	GG	GC	GC	CC	CC	CC	CC	CC	CC	GC	GG	GG	GC	GG	GG	GG	GG	GG	GG	GG	GC
Glyma01g00820_8	C/G	1	465159	CC	CC	CC	CC	GC	CC	CC	CC	CC	CC	CC	GG	CC	CC	CC	CC	CC	CC	GG	CC	CC	CC	CC	CC	CC	GG	CC	CC	CC	CC	CC	CC	CC	CC	CC	CC	GG	GC	GC	GG	GG	GG	CC	CC	CC	CC
Glyma01g00820_9	C/T	1	465327	CC	CC	TT	CC	CC	CC	TT	TT	TT	TT	TT	CC	CT	TT	CC	CC	TT	TT	CC	CC	CC	CT	TT	TT	TT	CC	CT	CT	CC	TT	TT	TT	CC	CT	CT	TT	CT	CC	CC	CC	CC	CC	CC	CC	TT	TT
Glyma01g00820_10	T/C	1	465402	CC	CC	TT	CC	CC	CC	TT	TT	TT	TT	TT	CC	CT	TT	CC	CC	TT	TT	CC	CC	CC	TT	TT	TT	TT	CC	TT	CT	TT	TT	TT	TT	TT	CT	TT	TT	CC	CC	CC	CC	CC	CC	TT	TT	TT	TT
Glyma01g00820_11	T/C	1	465465	TT	TT	CC	TT	TT	TT	TT	CC	CC	CC	TT	TT	CT	CC	TT	TT	TT	CC	TT	TT	TT	TT	TT	CC	CC	TT	TT	TT	TT	CT	CC	CT	TT	CT	CT	TT	TT	TT	TT	TT	TT	TT	TT	TT	--	CT
Glyma01g00820_12	A/G	1	465471	AA	AA	GG	AA	AA	AA	AA	GG	GG	GG	AA	AA	AG	GG	AA	AA	AA	GG	AA	AA	AA	AA	AA	GG	GG	AA	AA	AA	AA	AG	GG	AG	AA	GG	AG	AA	AA	AA	AA	AA	AA	AA	AA	AA	AA	AG
Glyma01g00820_13	G/T	1	465512	GG	GG	GG	GG	GG	GG	GG	GG	GG	GG	GG	GG	GG	GG	GG	GG	GG	GG	GG	GG	GG	GG	GG	GG	GG	GT	GG	GG	GG	GG	GG	GG	GG	GG	GG	GG	GG	GG	GG	GG	GG	GG	GG	GG	GG	GG
Glyma01g00820_14	G/A	1	465900	GG	GG	GG	GG	GG	GG	GG	GG	GG	GG	GG	GG	GG	GG	GG	GG	GG	GG	AA	GG	GG	GG	GG	GG	GG	AA	GG	GG	GG	AG	GG	GG	GG	GG	GG	GG	GG	GG	AG	AA	GG	GG	GG	GG	GG	AG
Glyma01g00820_16	C/T	1	466179	TT	TT	TT	TT	TT	TT	TT	TT	TT	TT	TT	TT	TT	TT	TT	TT	TT	TT	TT	TT	TT	TT	TT	TT	TT	TT	CT	TT	TT	CT	CC	TT	TT	TT	CT	TT	TT	TT	TT	TT	TT	TT	CT	TT	TT	TT
Glyma01g00820_17	T/A	1	466771	AA	AA	TT	AA	AA	AA	AA	AA	TT	TT	AA	--	AA	AA	AA	TT	AA	AA	AA	AA	AA	AA	AA	TT	TT	AT	AA	AA	AA	AA	AA	--	AA	AA	AT	AA	AA	AA	AA	AA	AA	--	TT	TT	--	AA
Glyma01g00820_18	G/T	1	466986	GG	GG	GG	GG	GG	GG	GG	GG	GG	GG	GG	GG	GT	GG	GG	GG	GG	GG	TT	GG	GG	GG	GG	GG	GG	TT	GG	TT	GG	GT	--	GG	GG	GT	GG	GG	GG	GG	GT	GG	GG	GG	GG	GG	GG	GT
Glyma01g00820_19	A/G	1	467057	AA	GG	AA	AA	GG	AA	AA	AA	AA	AA	AA	--	AA	AA	AG	--	AA	AA	AA	GG	AA	AA	AA	AA	AA	AA	AA	AG	GG	AA	AA	AA	AA	AA	AA	AA	GG	AG	AA	AA	AA	AA	AA	GG	GG	AA
Glyma01g00820_20	G/T	1	467095	TT	GG	GG	TT	GG	GG	GG	GG	GG	GG	GG	--	GT	GG	GG	--	GG	GG	GG	GG	GG	GG	GG	GG	GG	GG	GG	GG	GG	GG	GG	GG	TT	GG	GG	GG	GG	GT	GG	GG	TT	TT	GT	GG	GG	GG
Glyma01g00820_21	A/T	1	467156	AA	TT	AA	AA	AA	AA	AA	AA	AA	AA	AA	--	AA	AA	AA	AA	AA	AA	AA	AA	AA	AA	AA	AA	AA	AA	AA	AA	AA	AA	AA	AA	AA	AA	AA	AA	AA	AA	AA	AA	AA	AA	AA	AA	AA	AA
Glyma01g00820_23	A/G	1	467363	AA	AA	AA	AA	AA	AA	AA	AA	AA	AA	AA	AA	AA	AA	AG	--	AA	AA	AA	GG	AA	AA	AA	AA	AA	AA	AA	AA	AA	AA	AA	AA	AA	AA	AA	AA	AA	AA	AA	AA	AA	AA	AA	AA	AA	AA
Glyma01g00820_24	C/T	1	467382	TT	TT	CC	TT	CC	TT	TT	TT	CC	CT	CC	CC	TT	TT	CT	--	CC	TT	TT	CC	TT	CC	CC	CC	CC	TT	CC	TT	TT	CT	TT	CC	TT	TT	CC	CC	TT	CT	TT	TT	TT	TT	CT	CC	TT	TT
Glyma01g00820_25	A/C	1	467449	AA	AA	CC	AA	AA	AA	AA	AA	CC	CC	CC	AA	AA	AA	AA	--	CC	AA	AA	AA	AA	CC	CC	CC	CC	AA	--	AA	AA	AC	AA	AA	AA	AA	AA	CC	AA	AA	AA	AA	AA	AA	AC	CC	AA	AA
Glyma01g00820_26	A/G	1	467490	AA	AA	GG	AA	AA	AA	AA	AA	GG	GG	GG	AA	AA	AA	AA	--	--	AA	AA	AA	AA	GG	GG	GG	GG	AA	--	AA	AA	AG	AA	AA	AA	AA	--	GG	AA	AA	AA	AA	AA	AA	AG	GG	AA	AA
Glyma01g00820_27	T/C	1	467501	TT	TT	CC	TT	TT	TT	TT	TT	CC	CC	CC	TT	TT	TT	TT	--	CC	TT	TT	TT	TT	CC	CC	CC	CC	TT	TT	TT	TT	CT	TT	TT	TT	TT	TT	CC	TT	TT	TT	TT	TT	TT	CT	CC	TT	TT
Glyma01g00820_28	G/T	1	467513	GG	TT	GG	GG	GG	GT	GG	GG	GG	GG	GG	GG	GG	GG	GT	--	GG	GG	GG	GG	TT	GG	GG	GG	GG	GG	GG	GG	GG	GG	GG	GG	GG	GG	GG	GG	GT	GG	TT	TT	GG	GG	GG	GG	GG	GG
Glyma01g00820_29	C/A	1	467594	CC	CC	CC	AC	CC	AC	CC	CC	CC	CC	CC	CC	CC	CC	AC	CC	CC	CC	CC	AA	CC	CC	CC	CC	CC	CC	CC	CC	CC	CC	CC	CC	CC	CC	CC	CC	CC	CC	CC	CC	CC	CC	CC	CC	CC	CC
Glyma01g00820_30	G/T	1	467597	GG	GG	GG	GG	GG	GG	GG	GG	GG	GT	GG	GG	GT	GG	GG	GG	GG	GG	GG	GG	GG	GG	GG	GG	GG	GG	GG	GT	TT	GT	GG	GG	GG	GT	GG	GG	GG	GG	GG	GG	GG	GG	GG	GG	GG	GG
Glyma01g00820_31	A/T	1	467632	AA	TT	TT	AA	AA	TT	AA	AA	TT	TT	TT	AA	AA	TT	TT	AA	TT	AA	AA	TT	TT	TT	TT	TT	TT	AA	AA	AA	AA	AT	AA	TT	AA	AA	TT	TT	AA	AA	TT	TT	AA	AA	AT	AA	AA	AA
Glyma01g00820_32	A/G	1	467673	GG	GG	GG	GG	AA	GG	GG	GG	GG	GG	GG	GG	GG	GG	GG	GG	GG	GG	GG	GG	GG	GG	GG	GG	GG	GG	AA	GG	GG	GG	GG	GG	GG	GG	AG	GG	GG	AG	GG	GG	GG	GG	GG	GG	GG	GG
Glyma01g00820_33	T/C	1	467756	TT	TT	TT	TT	TT	TT	TT	TT	TT	TT	TT	TT	CT	TT	TT	TT	TT	TT	TT	TT	TT	TT	TT	TT	TT	TT	TT	CT	CC	CT	TT	TT	TT	CT	TT	TT	TT	TT	TT	TT	TT	TT	TT	TT	TT	TT
Glyma01g00820_34	T/C	1	467781	TT	TT	TT	TT	TT	CT	CC	CC	TT	TT	TT	CC	TT	TT	TT	CC	TT	CC	CC	TT	TT	TT	TT	TT	TT	CC	TT	CT	TT	TT	CC	CC	TT	TT	CT	TT	CC	TT	TT	TT	TT	TT	CT	TT	CC	CC
Glyma01g00820_35	A/G	1	467903	AA	AA	AA	AA	AA	AA	AA	AA	AA	AA	AA	AA	AA	AA	AA	AA	AA	AA	AA	AA	AA	AA	AA	AA	AA	AA	AA	AA	AA	AA	AA	AA	AA	AA	AA	AA	AA	AA	AA	AA	AA	AA	AG	AA	AA	AA
Glyma01g00820_36	C/T	1	467906	TT	TT	TT	TT	CT	TT	TT	TT	TT	TT	TT	TT	TT	TT	TT	TT	TT	TT	TT	TT	TT	CT	TT	TT	TT	TT	CC	TT	TT	TT	TT	TT	TT	TT	CT	TT	TT	CT	TT	TT	TT	TT	TT	TT	TT	TT
Glyma01g00820_37	C/A	1	467916	CC	CC	CC	CC	CC	CC	CC	CC	CC	CC	CC	CC	AC	CC	CC	CC	CC	CC	CC	CC	CC	CC	CC	CC	CC	CC	CC	AC	AA	AC	CC	CC	CC	AC	CC	CC	CC	CC	CC	CC	CC	CC	CC	CC	CC	CC
Glyma01g00820_39	G/A	1	468018	AA	AA	AA	AA	GG	AA	AA	AA	AA	AA	AA	AA	AA	AA	AA	GG	AA	AA	AG	AA	AA	AG	AA	AA	AA	AA	GG	AA	AA	AA	AA	AA	AA	AA	AG	AA	AA	AG	AA	AA	AA	AA	AA	AA	AA	AA
Glyma01g00820_40	G/A	1	468052	GG	GG	GG	GG	GG	GG	AA	AA	GG	GG	GG	GG	GG	GG	GG	GG	GG	AA	AA	GG	GG	GG	GG	GG	GG	AA	GG	GG	GG	GG	AA	GG	GG	GG	GG	GG	GG	GG	GG	GG	GG	GG	AG	GG	AA	AA
Glyma01g00820_41	A/G	1	468197	AA	AA	AA	AA	AA	AA	AA	AA	AA	AA	AA	AA	AA	AA	AA	AA	AA	AA	AA	AA	AA	AA	AA	AA	AA	AG	AA	AA	AA	AA	AA	AA	AA	AA	AA	AA	AA	AA	AA	AA	AA	AA	AG	AA	AA	AA
Glyma01g00820_42	T/C	1	468295	TT	TT	TT	TT	TT	TT	TT	TT	TT	TT	CC	TT	CT	TT	TT	TT	CC	TT	TT	TT	TT	CC	CC	TT	TT	TT	CC	CT	TT	CT	TT	TT	TT	CT	TT	CC	TT	TT	TT	TT	TT	TT	TT	TT	CC	TT
Glyma01g00820_43	A/T	1	468607	AA	AA	AA	AA	AA	AA	AA	AA	AA	AA	TT	AA	AA	AA	AA	AA	TT	AA	AA	AA	AA	AT	TT	AA	AA	AA	AA	AA	AA	AA	AA	AA	AA	AA	AA	TT	AA	AA	AA	AA	AA	AA	AA	AA	AA	AA
Glyma01g00820_44	T/A	1	468666	AA	TT	AA	AA	AA	TT	AA	AA	AA	AA	AA	TT	AA	TT	TT	AA	AA	AA	AA	AT	TT	AT	AA	AA	AA	AA	AA	AT	AA	AA	AA	AA	AA	AA	AT	AA	AA	AT	TT	AA	AA	AA	AT	AA	AA	AA
Glyma01g00820_45	T/C	1	468721	TT	TT	TT	CC	TT	TT	TT	TT	TT	TT	TT	TT	CC	TT	TT	TT	TT	TT	TT	TT	TT	TT	TT	TT	TT	TT	CT	CT	CC	CT	CC	CC	TT	CT	CT	TT	TT	TT	TT	TT	TT	TT	CT	TT	CC	TT
Glyma01g10610_2	T/C	1	13796330	TT	TT	TT	TT	TT	CC	TT	TT	TT	TT	TT	TT	TT	CC	CT	CC	TT	TT	CC	CC	CC	TT	TT	TT	TT	TT	TT	CT	TT	CT	TT	TT	TT	TT	TT	TT	TT	TT	CT	TT	TT	TT	TT	TT	TT	CT
Glyma01g10610_3	G/C	1	13799713	GG	GG	GG	GG	GG	CC	GG	GG	GG	GC	GG	GG	GG	CC	GC	CC	GG	GG	CC	CC	CC	GG	GG	GG	GG	GG	GG	GC	GG	GC	GG	GG	GG	GG	GG	GG	GG	GG	GC	GG	GG	GG	GG	GG	GG	GC
Glyma01g10610_4	C/A	1	13799718	CC	CC	CC	CC	CC	AA	CC	CC	CC	AC	CC	CC	CC	AA	AC	AA	CC	CC	AA	AA	AA	CC	CC	CC	CC	AA	CC	AC	CC	AC	AA	CC	CC	CC	CC	CC	CC	CC	AC	CC	CC	CC	CC	CC	CC	AC
Glyma01g10610_5	G/A	1	13799891	GG	GG	GG	GG	GG	GG	GG	GG	GG	GG	GG	GG	GG	GG	GG	GG	GG	GG	GG	GG	GG	GG	GG	GG	GG	GG	GG	GG	GG	GG	GG	GG	GG	GG	GG	GG	GG	GG	GG	GG	GG	GG	GG	GG	GG	GG
Glyma01g10610_6	G/T	1	13800574	GG	GG	GG	GG	GG	GG	GG	GG	GG	GG	GG	GG	GG	GG	GG	GG	GG	GG	TT	GG	GG	GG	GG	GG	GG	GG	GG	GT	GG	GG	GG	GG	GG	GG	GG	GG	GG	GG	GT	GG	GG	GG	GG	GG	GG	GT
Glyma01g10610_7	G/T	1	13800752	GG	GG	GG	GG	GG	GG	GG	GG	GG	GG	GG	GG	GG	GG	GG	--	GG	GG	--	GG	GG	GG	GG	GG	GG	GT	GG	--	GG	GG	GG	GG	GG	GG	GT	GG	GG	GG	GG	GG	GG	GG	GG	GG	GG	GG
Glyma01g10610_8	C/T	1	13800907	CC	CC	CC	CC	CC	CC	CC	CC	CC	CC	CC	CC	CC	CC	CC	CC	CC	CC	CC	CC	CC	CC	CC	CC	CC	CT	CC	CC	CC	CC	CC	CC	CC	CC	CT	CC	CC	CC	CC	CC	CC	CC	CC	CC	CC	CC
Glyma01g10610_9	G/A	1	13801018	AA	GG	GG	GG	GG	GG	GG	GG	GG	GG	GG	GG	GG	GG	AG	GG	GG	GG	GG	GG	GG	GG	GG	GG	GG	GG	GG	GG	GG	GG	GG	GG	GG	AG	GG	GG	GG	AA	AA	GG	AA	AA	GG	GG	GG	GG
Glyma01g10610_10	A/G	1	13801305	GG	GG	GG	GG	GG	GG	GG	GG	GG	GG	GG	GG	GG	GG	GG	GG	GG	GG	GG	GG	GG	AG	GG	GG	GG	GG	GG	GG	GG	GG	GG	GG	GG	GG	GG	GG	GG	GG	GG	GG	GG	GG	GG	GG	--	GG
Glyma01g10610_11	T/C	1	13801376	TT	TT	TT	TT	TT	CC	TT	TT	TT	CT	TT	TT	TT	CC	CT	CC	TT	TT	CC	CC	CC	TT	TT	TT	TT	CT	TT	CT	TT	CT	TT	TT	TT	TT	TT	TT	TT	TT	TT	TT	TT	TT	TT	TT	--	CT
Glyma01g10610_12	G/A	1	13801407	GG	AA	AA	GG	GG	GG	GG	AA	AA	GG	AA	AA	AG	GG	GG	GG	AA	--	GG	GG	GG	AG	AA	AA	AA	GG	AA	GG	GG	AG	GG	GG	AA	GG	GG	GG	AA	GG	GG	GG	GG	GG	GG	AA	GG	AG
Glyma01g10610_13	G/T	1	13801454	GG	GG	GG	GG	GG	TT	GG	GG	GG	GG	GG	GG	GG	TT	GT	TT	GG	GG	TT	TT	TT	GG	GG	GG	GG	GG	GG	GT	GG	GT	GG	GG	GG	GG	GG	GG	GG	GG	GT	GG	GG	GG	GG	GG	GG	GT
Glyma01g10610_15	G/A	1	13801612	GG	GG	GG	GG	GG	AA	GG	GG	GG	AG	GG	GG	GG	AA	AG	AA	GG	GG	AA	AA	AG	GG	GG	GG	GG	GG	GG	AG	GG	AG	GG	GG	GG	GG	GG	GG	GG	GG	AG	GG	GG	GG	GG	GG	GG	AG
Glyma01g10610_16	C/T	1	13801691	CC	CC	CC	CC	CC	TT	CC	CC	CC	CC	CC	CC	CC	TT	CT	TT	CC	CC	TT	TT	CT	CC	CC	CC	CC	CC	CC	CT	CC	CT	CC	CC	CC	CC	CC	CC	CC	CC	CC	CC	CC	CC	CC	CC	CC	CT
Glyma01g10610_17	A/G	1	13801718	AA	AA	AA	AA	AA	GG	AA	AA	AA	AA	AA	AA	AA	GG	AG	GG	AA	AA	GG	GG	GG	AA	AA	AA	AA	GG	AA	AG	AA	AG	GG	AA	AA	AA	AA	AA	AA	AA	AA	AA	AA	AA	AA	AA	--	AG
Glyma01g43700_1	T/A	1	54651236	AA	AA	AA	AA	TT	TT	AA	AA	TT	AA	AA	AA	AT	TT	TT	TT	AA	AA	AA	TT	AA	AA	AA	TT	TT	TT	AA	AT	TT	AT	AA	AA	TT	AT	AT	TT	TT	AA	AT	TT	AA	AA	AT	TT	TT	AA
Glyma01g43700_2	C/T	1	54651316	CC	CC	CC	CC	CC	TT	CC	CC	CC	CC	CC	CC	CC	CC	CC	CC	CC	CC	CC	TT	CC	CC	CC	CC	CC	CC	CC	CC	CC	CC	CC	CC	CC	CC	CC	CC	CC	CC	CC	CC	CC	CC	CC	CC	CC	CC
Glyma01g43700_7	T/C	1	54652539	TT	TT	TT	TT	TT	CC	TT	TT	TT	TT	TT	TT	TT	TT	TT	TT	TT	TT	TT	CC	TT	TT	TT	TT	TT	TT	TT	TT	TT	TT	CT	TT	TT	TT	TT	TT	TT	TT	TT	TT	TT	TT	TT	TT	TT	TT
Glyma01g43700_8	T/C	1	54653358	CC	CC	CC	CT	TT	TT	CC	CC	TT	CC	CC	CC	CT	TT	TT	TT	CC	CC	CC	TT	CC	CC	CT	TT	TT	TT	CC	CT	TT	CT	CC	CC	TT	CT	CT	TT	TT	CC	TT	--	CC	CC	CT	TT	TT	CC
Glyma01g43700_11	A/T	1	54655166	AA	TT	TT	TT	AA	TT	TT	TT	AA	TT	TT	TT	AT	TT	AT	TT	TT	TT	TT	TT	TT	AT	TT	AA	AA	TT	TT	AT	TT	AT	TT	TT	AA	AA	AT	TT	AA	AT	AT	AA	TT	TT	AT	AA	AA	TT
Glyma01g43700_12	C/G	1	54655483	CC	CC	CC	CC	CC	CC	CC	CC	CC	CC	CC	CC	CC	CC	CC	CC	CC	CC	CC	CC	CC	CC	CC	CC	CC	CC	CC	CC	CC	CC	CC	CC	CC	CC	CC	CC	CC	CC	CC	CC	CC	CC	CC	CC	CC	CC
Glyma01g43700_13	A/G	1	54656209	AA	AA	AA	GG	AG	GG	AA	AA	GG	AA	AA	AA	AG	GG	AG	AA	AA	GG	AA	GG	AA	AA	AA	GG	GG	AG	AA	AG	GG	AG	AA	AA	AA	AA	AA	AA	AA	AA	AA	AA	AA	AA	AA	AA	AA	AG
Glyma01g43700_14	A/G	1	54656803	AA	AA	AA	AA	AA	AA	AA	AA	AA	AA	AA	AA	AA	AA	AA	--	AA	AA	AA	AA	AA	AA	AA	AA	AA	GG	AA	AA	AA	AA	AA	AA	AA	AA	AA	GG	AA	AA	AA	AA	AA	AA	AA	AA	AA	AA
Glyma01g43700_15	T/C	1	54656884	TT	TT	TT	CT	TT	TT	TT	TT	CC	TT	TT	TT	CT	TT	TT	--	TT	CC	TT	TT	TT	TT	TT	CC	CC	TT	TT	CT	TT	CT	TT	TT	TT	TT	CT	TT	TT	TT	TT	CC	TT	TT	TT	TT	--	CT
Glyma01g43700_16	C/T	1	54656983	--	CC	--	CC	CC	TT	CC	CC	CC	CC	CC	CC	CC	CC	CC	--	CC	CC	CC	TT	CC	CC	CC	CC	CC	CC	CC	CC	CC	CC	CC	CC	CC	CC	CC	CC	CC	CC	CC	CC	CC	CC	CC	CC	--	CC
Glyma01g43700_17	G/C	1	54657001	--	GG	GG	GG	GG	GG	GG	GG	GG	GG	GG	GG	GG	GG	GG	GG	GG	GG	GG	GG	GG	GG	GG	GG	GG	GG	GG	GG	GG	GG	GG	GG	GG	GG	GG	GG	GG	GG	GG	GG	GG	GG	GG	GG	--	GG
Glyma01g43700_18	T/C	1	54657082	CC	CC	CC	CC	CC	CC	CC	CC	CC	CC	CC	CC	CC	CC	CC	CC	CC	CC	CC	CC	CC	CC	CC	CC	CC	CC	CC	CC	CC	CC	CC	CC	CC	CC	CC	CC	CC	CC	CC	CC	CC	CC	CC	CC	CC	CC
Glyma01g43700_19	T/A	1	54657123	TT	TT	TT	AA	TT	TT	TT	TT	AA	TT	TT	TT	AT	TT	TT	TT	TT	AA	TT	TT	TT	TT	TT	AA	AA	AT	TT	AT	TT	AT	TT	TT	TT	--	TT	TT	TT	TT	TT	TT	TT	TT	TT	TT	TT	AT
Glyma01g43700_20	T/G	1	54657226	TT	TT	TT	GT	TT	TT	TT	TT	GG	TT	TT	TT	GT	TT	TT	--	TT	GG	TT	TT	TT	TT	TT	GG	GG	GT	TT	GT	TT	GT	TT	TT	TT	TT	TT	TT	TT	TT	TT	TT	TT	TT	TT	TT	TT	GT
Glyma01g43700_21	C/T	1	54657243	TT	TT	TT	TT	TT	TT	TT	TT	TT	TT	TT	CC	TT	CC	CC	--	TT	TT	TT	TT	CC	CT	TT	TT	TT	TT	TT	CT	CC	TT	TT	TT	TT	TT	TT	TT	CT	CT	CC	TT	TT	TT	CC	CC	--	TT
Glyma01g43700_22	G/T	1	54657337	TT	TT	TT	GT	TT	GG	TT	TT	GG	TT	TT	GG	GT	GG	GG	--	TT	GG	TT	GG	GG	TT	TT	GG	GG	GG	TT	GT	GG	GT	GG	TT	TT	TT	GT	GG	GG	GT	GG	GG	TT	TT	GT	GG	--	GT
Glyma01g43700_23	A/G	1	54657380	GG	GG	GG	AG	GG	AA	GG	GG	AA	GG	GG	AA	AG	AA	AA	--	GG	AA	GG	AA	AA	GG	GG	AA	AA	AA	GG	AG	AA	AA	AA	GG	GG	GG	GG	AA	AG	AG	AA	GG	GG	GG	AG	AA	AA	AG
Glyma01g43700_24	C/A	1	54657510	AA	AA	AA	CC	AA	CC	AA	AA	CC	AA	AA	CC	CC	CC	CC	--	AA	CC	AA	CC	CC	AC	AA	CC	CC	CC	AA	CC	CC	AC	--	AA	AA	AA	AA	CC	CC	AC	--	AA	AA	AA	CC	CC	--	CC
Glyma01g43700_25	T/G	1	54657514	GG	GG	GG	TT	GG	TT	GG	GG	TT	GG	GG	TT	TT	TT	TT	--	GG	TT	GG	TT	TT	GT	GG	TT	TT	TT	GG	TT	TT	GT	--	GG	GG	GG	GG	TT	GT	GT	--	GG	GG	GG	TT	TT	--	GT
Glyma01g43700_26	G/T	1	54657522	GG	GG	GG	--	GG	GG	GG	GG	TT	GG	GG	GG	TT	GG	GG	--	GG	TT	--	GG	GG	GG	GG	TT	TT	TT	GG	TT	GG	GT	--	GG	GG	GG	GG	--	GG	GG	--	GG	GG	GG	GG	GG	--	GT
Glyma01g43700_27	A/C	1	54657537	AA	AA	AA	--	AA	AA	--	AA	CC	AA	AA	AA	CC	AA	AA	--	AA	CC	--	--	AA	AA	AA	CC	CC	CC	AA	CC	AA	AC	--	AA	AA	AA	AA	--	AA	AA	AA	AA	AA	AA	AA	AA	--	AC
Glyma01g43700_28	T/G	1	54657553	--	GG	GG	--	GG	TT	GG	GG	TT	GG	GG	--	TT	TT	TT	--	GG	TT	--	TT	TT	GG	GG	--	TT	TT	GG	TT	TT	GT	--	GG	GG	GG	GG	--	TT	TT	TT	GG	GG	GG	GT	TT	--	GT
Glyma01g43700_29	A/G	1	54657654	AA	AA	--	AA	AA	GG	--	--	AA	--	AA	AA	AA	AA	AA	--	AA	--	AA	GG	AA	AA	--	AA	AA	AA	--	AA	AA	AA	--	--	--	AA	--	AA	AA	AA	AA	AA	AA	AA	--	AA	--	AA
Glyma01g43700_30	A/G	1	54657670	--	AA	AA	AA	AA	AA	AA	--	AA	AA	AA	AA	--	AA	AA	--	--	--	--	AA	AA	--	AA	AA	AA	AG	--	AA	AA	AA	--	--	--	AA	AA	GG	AA	AA	AA	AA	AA	--	--	AA	--	AA
Glyma01g43700_31	T/G	1	54657806	TT	TT	TT	TT	TT	TT	TT	TT	TT	TT	TT	TT	TT	TT	TT	--	TT	--	TT	TT	TT	TT	--	TT	TT	TT	TT	TT	TT	TT	TT	TT	--	TT	TT	TT	TT	TT	TT	TT	TT	TT	TT	TT	--	TT
Glyma01g43700_32	C/T	1	54657923	TT	TT	TT	CC	TT	AC	TT	TT	CC	CT	TT	CC	CT	CC	CC	CC	TT	CC	TT	AT	CC	CT	TT	CC	CC	CC	CT	CC	CC	CC	CC	TT	CC	TT	CC	CC	CC	CT	CC	CC	TT	TT	CC	CC	CC	CT
Glyma01g43700_33	G/A	1	54657935	GG	GG	GG	GG	GG	AG	GG	GG	GG	GG	GG	GG	GG	GG	GG	GG	GG	GG	GG	AG	GG	GG	GG	GG	GG	GG	GG	GG	GG	GG	AA	GG	GG	GG	GG	GG	GG	GG	GG	GG	GG	GG	GG	GG	GG	GG
Glyma01g43700_34	T/G	1	54657987	TT	TT	TT	GG	TT	GT	TT	TT	GG	TT	TT	TT	GT	TT	TT	TT	TT	GG	TT	GG	TT	TT	TT	GG	GG	GT	TT	GT	TT	GT	GG	TT	TT	TT	GT	TT	TT	GT	TT	TT	TT	TT	TT	TT	TT	GT
Glyma01g43700_35	A/T	1	54658027	TT	TT	TT	TT	TT	TT	TT	TT	TT	TT	TT	AA	TT	TT	TT	--	TT	TT	--	TT	TT	TT	TT	TT	TT	TT	TT	AT	TT	TT	AA	TT	TT	TT	TT	TT	AA	AT	AA	TT	TT	TT	AT	AA	--	TT
Glyma01g43700_36	T/A	1	54658180	TT	TT	TT	TT	TT	TT	TT	TT	TT	TT	TT	TT	TT	TT	TT	TT	TT	TT	TT	TT	TT	TT	TT	TT	TT	TT	TT	TT	TT	TT	AA	TT	TT	TT	TT	TT	TT	TT	TT	TT	TT	TT	TT	TT	TT	TT
Glyma01g43700_37	T/G	1	54658217	TT	TT	TT	TT	TT	TT	TT	TT	GG	TT	TT	TT	TT	TT	TT	TT	TT	GG	TT	TT	TT	TT	TT	GT	GG	GT	TT	TT	TT	GT	GG	TT	TT	TT	TT	TT	TT	GT	TT	TT	TT	TT	TT	TT	TT	GT
Glyma01g43700_38	A/T	1	54658226	AA	AA	AA	AA	AA	AA	AA	AA	TT	AA	AA	AA	AA	AA	AA	AA	AA	TT	AA	AA	AA	AA	AA	AT	TT	AT	AA	AA	AA	AT	TT	AA	AA	AA	AA	AA	AA	AA	AA	AA	AA	AA	AA	AA	AA	AT
Glyma01g43700_39	A/G	1	54658286	AA	AA	AA	AA	AA	AA	AA	AA	AA	AA	AA	AA	AA	AA	AA	AA	AA	AA	AA	AA	AA	AG	AA	AA	AA	AG	AA	AA	AA	AA	AA	AA	AA	AA	AA	AA	AA	AA	AA	AA	AA	AA	AA	AA	AA	AA
Glyma01g43700_41	A/C	1	54658386	AA	AA	AC	AC	AA	CC	AA	AA	AA	AA	AA	AA	AC	CC	AC	AA	AA	AA	AA	CC	CC	AA	AA	AA	AA	AA	AA	AA	CC	AA	AA	AA	AA	AC	AC	AA	AA	AC	AA	CC	AA	AA	AA	AA	AA	AA
Glyma01g43700_42	G/A	1	54658544	AA	AA	AA	AA	AA	AA	AA	AA	AA	AA	AA	GG	AA	AA	AG	AA	AA	AA	AA	AA	AA	AA	AA	AA	AA	AA	AA	AA	AA	AA	AA	AA	AA	AA	AA	AA	GG	AG	GG	AA	AA	AA	AG	GG	GG	AA
Glyma02g17250_2	C/A	2	15572815	CC	CC	AA	CC	CC	CC	CC	CC	CC	AA	AA	AA	AC	CC	CC	CC	AA	AA	CC	CC	AA	AC	AA	CC	CC	CC	CC	AC	CC	CC	CC	CC	CC	CC	CC	CC	AC	AA	CC	CC	CC	CC	AC	CC	CC	AC
Glyma02g17250_10	T/A	2	15574351	TT	TT	AA	TT	TT	TT	TT	TT	TT	AA	AA	AA	TT	TT	TT	TT	AA	AA	TT	TT	AA	AA	AA	TT	TT	TT	TT	AT	TT	TT	TT	TT	TT	TT	TT	TT	AA	AT	TT	TT	TT	TT	AT	TT	AA	AT
Glyma02g17250_12	G/A	2	15574902	AA	GG	GG	GG	GG	GG	AA	GG	GG	GG	GG	GG	GG	GG	GG	GG	GG	GG	AA	GG	GG	GG	GG	GG	GG	GG	AA	AG	GG	GG	GG	GG	GG	AA	GG	GG	GG	GG	AG	GG	AA	AA	AG	GG	GG	GG
Glyma02g17250_15	G/T	2	15575393	TT	GG	GG	GT	TT	GG	TT	GG	GG	GT	GG	GG	TT	TT	GT	GG	GG	GG	TT	GG	GG	GG	GG	GG	GG	GT	GG	GT	TT	GG	GG	GG	TT	TT	GG	TT	GG	TT	TT	GG	TT	TT	GT	TT	TT	GG
Glyma02g17260_1	G/T	2	15575393	TT	GG	GG	GT	TT	GG	TT	GG	GG	GT	GG	GG	TT	TT	GT	GG	GG	GG	TT	GG	GG	GG	GG	GG	GG	GT	GG	GT	TT	GG	GG	GG	TT	TT	GG	TT	GG	TT	TT	GG	TT	TT	GT	TT	TT	GG
Glyma02g17250_16	G/C	2	15575417	CC	GG	GG	CC	GG	GG	CC	CC	GG	GC	GG	GG	GC	GG	GG	GG	GG	GG	CC	CC	GG	GG	GG	GG	GG	GG	GG	GC	GG	GC	GG	GG	GG	CC	CC	GG	GG	GG	GC	CC	CC	CC	GC	GG	GG	GC
Glyma02g17260_2	G/C	2	15575417	CC	GG	GG	CC	GG	GG	CC	CC	GG	GC	GG	GG	GC	GG	GG	GG	GG	GG	CC	CC	GG	GG	GG	GG	GG	GG	GG	GC	GG	GC	GG	GG	GG	CC	CC	GG	GG	GG	GC	CC	CC	CC	GC	GG	GG	GC
Glyma02g17250_17	G/T	2	15575693	GG	GG	TT	GT	GG	TT	GG	GG	TT	GG	TT	TT	GG	GG	GG	GG	TT	TT	GG	TT	GG	GT	TT	GG	GG	GG	TT	TT	GG	GT	GG	TT	GG	GG	GG	GG	GT	GG	GG	GG	GG	GG	GT	GG	GG	GT
Glyma02g17260_3	G/T	2	15575693	GG	GG	TT	GT	GG	TT	GG	GG	TT	GG	TT	TT	GG	GG	GG	GG	TT	TT	GG	TT	GG	GT	TT	GG	GG	GG	TT	TT	GG	GT	GG	TT	GG	GG	GG	GG	GT	GG	GG	GG	GG	GG	GT	GG	GG	GT
Glyma02g17250_18	A/T	2	15576121	AA	AA	TT	AA	AA	AA	AA	AA	AA	AA	TT	AA	AA	TT	AA	AA	TT	AA	AA	AA	AA	AT	TT	AA	AA	AA	AA	AT	AA	AA	AA	AA	AA	AA	AA	AA	AA	AA	AA	AA	AA	AA	AA	AA	AA	AT
Glyma02g17260_4	A/T	2	15576121	AA	AA	TT	AA	AA	AA	AA	AA	AA	AA	TT	AA	AA	TT	AA	AA	TT	AA	AA	AA	AA	AT	TT	AA	AA	AA	AA	AT	AA	AA	AA	AA	AA	AA	AA	AA	AA	AA	AA	AA	AA	AA	AA	AA	AA	AT
Glyma02g17250_19	T/A	2	15576266	AA	TT	TT	TT	TT	TT	TT	TT	TT	TT	TT	TT	TT	TT	AT	TT	TT	TT	TT	TT	TT	AT	TT	TT	TT	TT	TT	AT	TT	TT	TT	TT	AA	TT	TT	AT	TT	AA	AT	TT	AA	AA	TT	AA	TT	TT
Glyma02g17260_5	T/A	2	15576266	AA	TT	TT	TT	TT	TT	TT	TT	TT	TT	TT	TT	TT	TT	AT	TT	TT	TT	TT	TT	TT	AT	TT	TT	TT	TT	TT	AT	TT	TT	TT	TT	AA	TT	TT	AT	TT	AA	AT	TT	AA	AA	TT	AA	TT	TT
Glyma02g17250_20	A/T	2	15576581	AA	AA	AA	AA	AA	TT	AA	AA	AA	AA	AA	AA	AA	AA	AA	--	AA	TT	AA	AA	AA	AA	AA	AA	AA	AA	AT	AA	AA	AA	--	TT	AA	AA	AA	AA	TT	AA	AA	AA	AA	AA	AA	AA	--	AA
Glyma02g17260_6	A/T	2	15576581	AA	AA	AA	AA	AA	TT	AA	AA	AA	AA	AA	AA	AA	AA	AA	--	AA	TT	AA	AA	AA	AA	AA	AA	AA	AA	AT	AA	AA	AA	--	TT	AA	AA	AA	AA	TT	AA	AA	AA	AA	AA	AA	AA	--	AA
Glyma02g17250_21	A/T	2	15576813	AA	AA	TT	AA	AA	AA	TT	AA	TT	AA	TT	AA	AA	TT	AA	--	TT	AA	TT	AA	AA	TT	TT	TT	TT	AA	AA	TT	TT	TT	TT	AA	AA	TT	AA	--	AA	AA	AA	AA	AA	AA	AT	AA	TT	AA
Glyma02g17260_7	A/T	2	15576813	AA	AA	TT	AA	AA	AA	TT	AA	TT	AA	TT	AA	AA	TT	AA	--	TT	AA	TT	AA	AA	TT	TT	TT	TT	AA	AA	TT	TT	TT	TT	AA	AA	TT	AA	--	AA	AA	AA	AA	AA	AA	AT	AA	TT	AA
Glyma02g17250_26	A/C	2	15577142	AA	AA	AA	AA	AA	AA	AA	CC	AA	AA	AA	AA	AA	AA	AA	AA	AA	AA	AA	AA	CC	AA	AA	AA	AA	AA	AA	AA	AA	AA	AA	AA	AA	AA	CC	AA	AA	AA	AA	CC	AA	AA	AC	AA	AA	AC
Glyma02g17260_12	A/C	2	15577142	AA	AA	AA	AA	AA	AA	AA	CC	AA	AA	AA	AA	AA	AA	AA	AA	AA	AA	AA	AA	CC	AA	AA	AA	AA	AA	AA	AA	AA	AA	AA	AA	AA	AA	CC	AA	AA	AA	AA	CC	AA	AA	AC	AA	AA	AC
Glyma02g17260_22	C/G	2	15580426	GG	CC	GG	GG	GG	GG	GG	GG	CC	GG	GG	CC	GC	CC	GG	CC	GG	CC	GG	GG	CC	GC	GG	GG	GG	GC	GG	GG	GG	CC	GG	GG	GG	GG	CC	GG	GG	GG	GG	CC	GG	GG	CC	GC	GG	GG
Glyma02g17260_23	A/T	2	15580863	TT	AA	AA	TT	TT	TT	AA	TT	AT	TT	AA	TT	AT	TT	AT	TT	AA	AA	AA	TT	TT	AA	AA	TT	TT	AT	AT	AT	AA	AT	TT	TT	TT	AT	TT	TT	TT	TT	TT	TT	TT	TT	TT	TT	AA	AT
Glyma02g17260_27	A/C	2	15581175	CC	AA	CC	CC	CC	CC	CC	CC	CC	CC	CC	CC	AC	CC	CC	AA	CC	AA	CC	CC	CC	AC	CC	CC	CC	AC	AC	CC	CC	CC	CC	CC	CC	CC	CC	CC	CC	CC	CC	CC	CC	CC	CC	CC	CC	CC
Glyma02g17260_28	T/A	2	15581369	AA	TT	AA	TT	TT	AA	AA	TT	AA	TT	AA	TT	AT	TT	AT	AA	AA	TT	AA	AA	TT	AT	AA	AA	AA	AA	AT	AT	AA	AT	TT	TT	AA	AA	TT	AA	TT	AA	AA	TT	AA	AA	TT	AA	AA	AT
Glyma02g17260_32	T/C	2	15581669	TT	TT	TT	TT	CT	CC	CC	TT	TT	CC	TT	TT	CT	CC	TT	TT	TT	TT	CC	CC	TT	TT	TT	CC	CC	CT	TT	CT	CC	TT	TT	TT	TT	CC	TT	TT	TT	TT	TT	TT	TT	TT	TT	TT	CC	TT
Glyma02g17260_33	G/A	2	15581679	GG	GG	GG	GG	GG	GG	GG	AA	GG	GG	GG	AA	GG	GG	AG	GG	GG	AG	GG	GG	AA	GG	GG	GG	GG	GG	GG	AG	GG	AG	AA	AA	GG	GG	AG	GG	AA	GG	GG	AA	GG	GG	AG	GG	GG	AG
Glyma02g17260_34	T/G	2	15581711	TT	TT	TT	GT	GT	GG	GG	TT	TT	GG	TT	TT	GT	GG	TT	TT	TT	TT	GG	GG	TT	TT	TT	GG	GG	TT	TT	GT	GG	TT	TT	TT	TT	GG	GT	TT	TT	TT	GT	TT	TT	TT	TT	TT	GG	TT
Glyma02g17260_35	C/T	2	15581782	TT	CC	CC	CT	CC	CC	CC	TT	CC	CC	CC	CT	CT	CC	TT	CC	CC	TT	CC	CC	TT	CC	CC	CC	CC	CC	CC	CC	CC	CT	TT	TT	TT	CT	CT	TT	TT	TT	CT	TT	TT	TT	TT	TT	CC	CT
Glyma02g17260_36	A/G	2	15581836	AA	AA	AA	AA	AA	AA	AA	AA	AA	AA	AA	AA	AA	AA	AG	AA	AA	AA	AA	AA	AA	AA	AA	AA	AA	AA	AA	AA	AA	AA	AA	AA	AA	AA	AA	AA	AA	AA	AA	AA	AA	AA	AA	AA	AA	AA
Glyma02g17260_37	C/T	2	15582042	TT	CC	CC	CC	CC	CC	CC	CC	CC	CC	CC	CC	CC	CC	CT	CC	CC	CC	CC	CC	CC	CC	CC	CC	CC	CC	CT	CC	CC	CC	CC	CC	TT	CT	CC	TT	CC	TT	TT	CC	TT	TT	CC	TT	CC	CC
Glyma02g17260_38	G/A	2	15582051	GG	GG	GG	GG	GG	GG	GG	GG	GG	GG	GG	AA	GG	GG	GG	GG	GG	AA	GG	GG	AA	GG	GG	GG	GG	GG	GG	GG	GG	AG	GG	AA	GG	GG	AA	GG	AG	GG	GG	AA	GG	GG	AA	GG	GG	GG
Glyma02g17260_40	T/G	2	15582687	TT	TT	TT	TT	GG	GG	TT	TT	TT	GG	TT	TT	GT	TT	TT	GG	TT	TT	TT	GG	GG	TT	TT	TT	TT	GT	TT	TT	GG	GT	GG	TT	TT	TT	GG	TT	TT	TT	TT	GG	TT	TT	GG	TT	GG	TT
Glyma02g17260_41	A/G	2	15582821	AA	AA	GG	AG	AA	AA	GG	AA	GG	AA	GG	AA	AG	GG	AG	AA	GG	AA	GG	AA	AA	GG	GG	GG	GG	AA	AA	AG	AA	AG	AA	AA	AA	AG	AA	AA	AA	AA	AG	AA	AA	AA	AA	AA	AA	AG
Glyma02g17260_44	C/A	2	15583124	CC	CC	AA	AA	AA	AA	AA	CC	AA	AA	AA	CC	AA	AA	AC	AA	AA	AA	AA	CC	CC	AC	AA	AA	AA	AC	AA	AA	AA	AA	CC	AA	CC	AA	AC	CC	AA	CC	CC	CC	CC	CC	CC	CC	--	AC
Glyma02g29360_2	T/A	2	30876995	TT	AA	TT	TT	TT	TT	TT	TT	TT	TT	TT	TT	TT	TT	TT	TT	TT	TT	TT	TT	TT	TT	TT	TT	TT	TT	TT	TT	TT	TT	TT	TT	TT	TT	TT	TT	TT	TT	TT	TT	TT	TT	TT	TT	TT	TT
Glyma02g29360_8	A/T	2	30884053	AT	TT	AT	TT	AT	AT	TT	TT	AT	TT	AT	TT	TT	TT	AA	TT	TT	TT	TT	AT	AT	AT	TT	TT	TT	TT	AT	AT	AT	TT	AT	AT	AT	TT	TT	AT	TT	TT	AT	TT	TT	AT	AT	AT	TT	TT
Glyma02g39100_1	T/A	2	44376693	TT	AA	AA	AA	AA	AA	AA	TT	AA	AA	AA	AA	AA	AA	AA	AA	AA	AA	AA	AA	AA	AT	AA	AA	AA	AT	AA	AA	AA	AA	AA	TT	AA	AT	AA	AA	AA	AA	AA	AA	AA	AA	AA	AA	AA	AT
Glyma02g39100_2	A/T	2	44376706	AA	TT	AA	AA	AA	AA	AA	AA	AA	AA	AA	AT	AA	AA	AA	AA	AA	AA	AA	AA	AA	AA	AA	AA	AA	AA	AA	AA	AA	AA	AA	AA	AA	AA	AA	AA	AA	AA	AA	AA	AA	AA	AA	AA	AA	AA
Glyma02g39100_3	C/T	2	44376734	CC	CC	TT	CT	CC	TT	CC	CC	TT	TT	TT	CC	CC	TT	CT	CC	TT	CC	TT	CT	CC	TT	TT	TT	TT	CT	CC	CC	CC	TT	CC	CC	CC	CT	CC	TT	CT	CC	CC	CC	CC	CC	CC	CC	CC	CC
Glyma02g39100_4	T/C	2	44376753	TT	TT	CC	CT	TT	CC	TT	TT	CC	CC	CC	TT	TT	CC	CT	TT	CC	TT	CC	CT	TT	CC	CC	CC	CC	CT	TT	TT	TT	CC	TT	TT	TT	CT	TT	CT	CT	TT	TT	TT	CT	TT	TT	TT	TT	TT
Glyma02g39100_5	A/G	2	44376768	AA	AA	GG	AG	AA	GG	AA	AA	GG	GG	GG	AA	AA	GG	AG	AA	GG	AA	GG	AG	AA	GG	GG	GG	GG	AG	AA	AA	AA	GG	AA	AA	AA	AG	AA	AG	AG	AA	AA	AA	AA	AA	AA	AA	AA	AA
Glyma02g39100_6	A/G	2	44376879	AA	AA	GG	AA	AA	GG	AA	AA	GG	GG	GG	AA	AA	GG	AG	AA	GG	AA	GG	GG	AA	AG	GG	GG	GG	AG	AA	AA	AA	GG	AA	AA	AA	AA	AA	AG	GG	AA	AA	AA	AA	AA	AA	AA	--	AA
Glyma02g39100_7	C/A	2	44376891	CC	CC	AA	CC	AC	AA	CC	CC	AA	AA	AA	CC	CC	AA	AC	CC	AA	CC	AA	AA	CC	AC	AA	AA	AA	AC	CC	CC	CC	AA	CC	CC	CC	CC	CC	AC	AA	CC	AC	CC	CC	CC	CC	CC	--	CC
Glyma02g39100_8	T/C	2	44376954	TT	CC	TT	TT	TT	TT	TT	TT	TT	TT	TT	CC	TT	TT	TT	TT	TT	TT	TT	TT	TT	TT	TT	TT	TT	TT	TT	TT	TT	TT	TT	TT	TT	TT	TT	TT	TT	TT	TT	TT	TT	TT	TT	TT	TT	TT
Glyma02g39100_9	T/C	2	44377227	TT	CC	CC	CC	TT	CC	CC	TT	CC	CC	CC	CC	CT	CC	CT	TT	CC	CC	CC	CC	CC	CT	CC	CC	CC	CT	TT	CT	CC	CC	TT	TT	CC	TT	CC	CC	CT	CT	CT	CC	TT	TT	TT	CC	TT	CT
Glyma02g39100_10	G/T	2	44377351	TT	TT	TT	TT	TT	TT	TT	TT	TT	TT	TT	TT	TT	TT	TT	TT	TT	TT	TT	TT	TT	GT	TT	TT	TT	GT	TT	TT	TT	TT	TT	TT	TT	TT	TT	TT	TT	TT	TT	TT	TT	TT	TT	TT	TT	TT
Glyma02g39100_11	A/G	2	44377375	AA	AA	AA	AA	AA	AA	AA	AA	AA	AA	AA	AA	AA	AA	AA	AA	AA	AA	AA	AA	AA	AA	AA	AA	AA	AA	AA	AA	AA	AA	AA	AA	AA	AA	AA	AA	AA	AA	AA	AA	AA	AA	AG	AA	AA	AA
Glyma02g39100_12	T/C	2	44377474	TT	TT	CC	TT	TT	CC	TT	TT	CC	CC	CC	TT	TT	CC	CT	TT	CC	TT	CC	CC	TT	CT	CC	CC	CC	CT	TT	CT	TT	CC	TT	TT	TT	TT	TT	CT	CT	TT	TT	TT	TT	TT	TT	TT	TT	TT
Glyma02g39100_14	T/A	2	44377537	TT	AA	TT	TT	TT	TT	TT	TT	TT	TT	TT	AA	TT	TT	TT	TT	TT	TT	TT	TT	TT	TT	TT	TT	TT	TT	TT	TT	TT	TT	TT	TT	TT	TT	TT	TT	TT	TT	TT	TT	TT	TT	TT	TT	TT	TT
Glyma02g39100_15	T/G	2	44378105	TT	GG	TT	TT	TT	TT	TT	TT	TT	TT	TT	GG	TT	TT	TT	TT	TT	TT	TT	TT	TT	TT	TT	TT	TT	TT	TT	TT	TT	TT	TT	TT	TT	TT	TT	TT	TT	TT	TT	TT	TT	TT	TT	TT	TT	TT
Glyma02g39100_16	G/A	2	44378250	GG	AA	AA	AA	GG	AA	AA	GG	AA	AA	AA	AA	AG	AA	AG	GG	AA	GG	AA	AA	AA	AA	AA	AA	AA	AG	GG	AG	GG	AA	GG	GG	GG	GG	AG	AG	AA	GG	AG	AA	GG	GG	GG	GG	GG	GG
Glyma02g39100_18	A/G	2	44378599	AA	AA	AA	AA	AA	AG	AA	AA	AA	AA	AA	AA	AA	GG	AG	AA	AA	AA	AA	GG	AA	AA	AA	AA	AA	AA	AA	AA	AA	AA	AA	AA	AA	AA	AA	AA	AA	AA	AA	AA	AA	AA	AA	AA	AA	AA
Glyma02g39100_19	G/A	2	44378811	GG	GG	AA	AA	GG	AG	AA	GG	AA	AA	AA	GG	AG	AA	AG	GG	AA	GG	AA	AA	AA	AG	AA	AA	AA	AG	GG	AG	GG	AA	GG	GG	GG	GG	AG	AG	AG	GG	AG	AA	GG	GG	GG	GG	GG	GG
Glyma02g39100_20	G/A	2	44378902	GG	AA	GG	GG	GG	GG	GG	GG	GG	GG	GG	AA	GG	GG	GG	GG	GG	GG	GG	GG	GG	GG	GG	GG	GG	GG	GG	GG	GG	GG	GG	GG	GG	GG	GG	GG	GG	GG	GG	GG	GG	GG	GG	GG	GG	GG
Glyma02g39100_21	A/T	2	44378910	AA	TT	TT	TT	AA	TT	TT	AA	TT	TT	TT	TT	AT	TT	AT	AA	TT	AA	TT	TT	TT	AT	TT	TT	TT	AT	AA	AA	AA	TT	AA	AA	AA	AA	AT	AT	TT	AA	AA	TT	AA	AA	AA	AA	AA	AA
Glyma02g39100_22	T/G	2	44378965	TT	GG	GG	GG	TT	GG	GG	TT	GG	GG	GG	GG	GT	GG	GT	TT	GG	GG	GG	GG	GG	GT	GG	GG	GG	GT	TT	GT	GG	GG	GT	TT	GG	TT	GG	GG	GT	GT	TT	GG	TT	TT	TT	GG	TT	GT
Glyma02g39100_23	T/C	2	44378971	TT	TT	CC	TT	TT	CC	TT	TT	CC	CC	CC	TT	TT	CC	CT	TT	CC	CT	CC	CC	TT	CT	CC	CC	CC	CC	TT	CT	TT	CC	TT	TT	TT	TT	TT	CT	CT	TT	TT	TT	TT	TT	TT	TT	TT	TT
Glyma02g39100_24	A/G	2	44379087	AA	AA	GG	AA	AA	GG	AA	AA	GG	GG	GG	AA	AA	GG	AG	AA	GG	AA	GG	GG	AA	AG	GG	GG	GG	AG	AA	AG	AG	GG	AA	AA	AA	AA	AA	AG	AG	AA	AG	AA	AA	AA	AA	AA	AA	AA
Glyma02g39100_26	A/C	2	44379183	AA	AA	CC	AA	AA	CC	AA	AA	CC	CC	CC	AA	AA	CC	AC	AA	CC	CC	CC	CC	AA	CC	CC	CC	CC	AC	AA	AC	AC	CC	AA	AA	AA	AA	AA	AC	CC	AA	AC	AA	AA	AA	AA	AA	AA	AA
Glyma02g39100_28	C/T	2	44379311	CC	CC	CC	CC	CC	TT	CC	CC	CC	CC	CC	CC	CC	TT	CT	CC	CC	CC	CC	TT	CC	CC	CC	CC	CC	CC	CC	CC	CC	CC	CC	CC	CC	CC	CC	CC	CC	CC	CC	CC	CC	CC	CC	CC	CC	CC
Glyma02g39100_30	T/A	2	44379414	TT	AA	TT	TT	TT	TT	TT	TT	TT	TT	TT	AA	TT	TT	TT	TT	TT	TT	TT	TT	TT	TT	TT	TT	TT	TT	TT	TT	TT	TT	TT	TT	TT	TT	TT	TT	TT	TT	TT	TT	TT	TT	TT	TT	TT	TT
Glyma02g39100_33	C/T	2	44379577	TT	TT	TT	TT	TT	TT	TT	TT	TT	TT	TT	TT	TT	TT	TT	TT	TT	TT	TT	TT	TT	TT	TT	TT	TT	CT	TT	TT	TT	TT	TT	TT	TT	TT	TT	TT	TT	TT	TT	TT	TT	TT	TT	TT	TT	TT
Glyma02g39100_34	A/T	2	44379582	AA	AA	TT	TT	AA	TT	TT	AA	TT	TT	TT	AA	AT	TT	AT	AA	TT	TT	TT	TT	TT	TT	TT	TT	TT	AT	AA	AT	AA	TT	AA	AA	AA	AA	AT	AT	TT	AA	AA	TT	AA	AA	AA	AA	AA	AA
Glyma02g39100_35	G/A	2	44379664	GG	AA	GG	GG	GG	GG	GG	GG	GG	GG	GG	AA	GG	GG	GG	GG	GG	GG	GG	GG	GG	GG	GG	GG	GG	GG	GG	GG	GG	GG	GG	GG	GG	GG	GG	GG	GG	GG	GG	GG	GG	GG	GG	GG	GG	GG
Glyma02g39100_38	A/T	2	44379995	AA	TT	TT	TT	TT	TT	TT	AA	TT	TT	TT	TT	TT	TT	TT	TT	TT	TT	TT	TT	TT	AT	TT	AT	TT	TT	TT	TT	TT	TT	TT	AA	TT	AT	TT	TT	TT	TT	TT	TT	TT	TT	TT	TT	TT	AT
Glyma02g39100_39	A/G	2	44380054	AA	GG	AA	AG	AA	AA	GG	AA	AA	AA	AA	GG	AG	AA	AA	AA	AA	AA	AA	AA	GG	AA	AA	AA	AA	AA	AA	AG	AA	AA	AA	AA	AA	--	AG	AA	AA	AA	AA	GG	AA	AA	AA	AA	AA	AA
Glyma02g39100_40	A/G	2	44380272	AA	AA	GG	AA	AG	GG	AA	AA	GG	GG	GG	AA	AA	GG	AG	AA	GG	GG	GG	GG	AA	GG	GG	GG	GG	AG	AA	AG	AA	GG	AA	AA	AA	AA	AA	AG	AG	AA	AG	AA	AA	AA	AA	AA	AA	AA
Glyma02g39100_41	A/G	2	44380277	GG	GG	GG	GG	GG	GG	GG	GG	GG	GG	GG	GG	GG	GG	GG	GG	GG	GG	GG	GG	GG	GG	GG	GG	GG	AG	GG	GG	GG	GG	GG	GG	GG	GG	GG	GG	GG	GG	GG	AG	GG	GG	GG	GG	GG	GG
Glyma02g39100_42	A/T	2	44380327	AA	AA	TT	TT	AA	TT	TT	AA	TT	TT	TT	AA	AT	TT	AT	AA	TT	TT	TT	TT	TT	AT	TT	TT	TT	AT	AA	AT	AA	TT	AA	AA	AA	AA	AT	AT	AT	AA	AT	AT	AA	AA	AA	AA	AA	AA
Glyma02g39100_43	A/T	2	44380395	AA	AA	TT	AA	AA	TT	AA	AA	TT	TT	TT	--	AA	AT	AT	AA	TT	TT	TT	TT	AA	AT	TT	TT	TT	AT	AA	AT	AA	TT	AA	AA	AA	AA	AA	AT	AT	AA	AT	AA	AA	AA	AA	AA	AA	AA
Glyma02g39100_44	C/T	2	44380504	CC	CC	TT	CC	CT	TT	CC	CC	CT	TT	TT	CC	CC	TT	CT	CC	TT	TT	TT	TT	CC	CT	TT	TT	TT	CT	CC	CT	CC	TT	CC	CC	CC	CC	CC	CT	TT	CC	CT	CC	CC	CC	CC	CC	CC	CC
Glyma02g39100_45	G/A	2	44380526	GG	GG	AA	GG	AG	AA	GG	GG	AA	AA	AA	GG	GG	AA	AG	GG	AA	AA	AA	AA	GG	AA	AA	AA	AA	AG	GG	AG	GG	AA	GG	GG	GG	GG	GG	AG	AA	GG	AG	GG	GG	GG	GG	GG	GG	GG
Glyma02g39100_47	G/A	2	44380815	GG	AA	GG	GG	GG	GG	GG	GG	GG	GG	GG	AA	GG	GG	GG	GG	GG	GG	GG	GG	GG	GG	GG	GG	GG	GG	GG	GG	GG	GG	GG	GG	GG	GG	GG	GG	GG	GG	GG	GG	GG	GG	GG	GG	GG	GG
Glyma02g39100_49	T/C	2	44380837	TT	CC	CC	CC	TT	CC	CC	TT	CC	CC	CC	CC	CT	CC	CT	TT	CC	CC	CC	CC	CC	CC	CC	CC	CC	CC	TT	CT	TT	CC	TT	TT	TT	TT	TT	CT	CT	TT	CT	TT	TT	TT	TT	TT	TT	TT
Glyma02g39100_50	C/A	2	44380950	CC	CC	AA	AC	CC	AA	CC	CC	AA	AA	AA	CC	CC	AA	AC	CC	AA	AA	AA	AA	CC	AC	AA	AA	AA	AC	CC	CC	CC	AA	CC	CC	CC	CC	CC	AC	AC	CC	AC	CC	CC	CC	CC	CC	CC	CC
Glyma02g39100_52	G/A	2	44381353	GG	GG	AA	AA	GG	AG	AA	GG	AG	AA	AA	GG	AG	AA	AG	GG	AA	AA	AA	AA	AA	--	--	AA	AA	AG	GG	GG	GG	AA	GG	GG	GG	GG	GG	AG	GG	GG	GG	GG	GG	GG	GG	GG	GG	GG
Glyma02g39100_53	G/A	2	44381366	GG	GG	AA	AA	GG	AG	AA	GG	AA	AA	AA	GG	AG	AA	AG	GG	AA	AA	AA	AA	AA	--	--	AA	AA	AG	GG	GG	GG	AA	GG	GG	GG	GG	GG	AG	AG	GG	AG	GG	GG	GG	GG	GG	GG	GG
Glyma02g39100_55	G/A	2	44381630	GG	GG	AA	AA	GG	AG	AA	GG	AA	AA	AA	AG	AG	AA	AA	GG	AA	AA	AA	AA	AA	AA	AA	AA	AA	AA	GG	GG	GG	AA	GG	GG	GG	GG	GG	AA	AA	GG	AA	GG	AA	AA	AG	GG	GG	GG
Glyma02g39100_56	A/C	2	44381643	AA	AA	CC	AC	AA	CC	AA	AA	CC	CC	CC	AA	AA	CC	AC	AA	CC	CC	CC	CC	AA	CC	CC	CC	CC	AC	AA	AA	AA	CC	AA	AA	AA	AC	AA	AC	CC	AA	AC	AA	AA	AA	AA	AA	AA	AA
Glyma02g39100_57	A/C	2	44381645	AA	AA	CC	AC	AA	CC	AA	AA	CC	CC	CC	AA	AA	CC	AC	AA	CC	CC	AC	CC	AA	CC	CC	CC	CC	CC	AA	AA	AA	CC	AA	AA	AA	AA	AA	AC	CC	AA	AC	AA	AA	AA	AA	AA	AA	AA
Glyma02g39100_58	G/T	2	44381662	GG	GG	TT	GT	GG	TT	GG	GG	TT	TT	TT	GG	GG	TT	GT	GG	TT	TT	TT	TT	GG	GT	TT	TT	TT	TT	GG	GG	GG	TT	GG	GG	GG	GG	GG	GT	TT	GG	GT	GG	GG	GG	GG	GG	GG	GG
Glyma02g39100_59	T/C	2	44381669	TT	TT	CC	CT	TT	CC	TT	TT	CC	CC	CC	TT	TT	CC	CT	TT	CC	CC	CC	CC	TT	CT	CC	CC	CC	CC	TT	TT	TT	CC	TT	TT	TT	TT	TT	CT	CT	TT	CT	TT	TT	TT	TT	TT	TT	TT
Glyma02g39100_61	A/G	2	44381888	AA	AA	AA	AG	AA	GG	AA	AA	AA	AA	AA	AA	AA	GG	AG	AA	AA	AA	AA	GG	AA	AA	AA	AA	AA	AA	AA	AA	AA	AA	AA	AA	AA	AA	AA	AA	AA	AA	AA	AA	AA	AA	AA	AA	AA	AA
Glyma02g39100_62	C/G	2	44382133	GG	CC	GG	CC	GG	GG	CC	GG	GG	GG	GG	GG	GC	GG	GG	--	GG	GG	GG	GG	GG	GC	GG	GG	GG	GC	GG	GC	CC	GG	GG	GG	GG	GC	GC	GG	GG	GG	GG	CC	GG	GG	GC	GG	CC	GG
Glyma02g39100_64	A/G	2	44382288	AA	AA	GG	GG	AA	GG	GG	AA	GG	GG	GG	AA	AG	GG	GG	AA	GG	GG	GG	GG	GG	AG	GG	GG	GG	AG	AA	AG	AA	GG	AA	AA	AA	AA	AG	GG	GG	AA	AA	GG	AA	AA	AA	AA	AA	AA
Glyma02g39100_65	C/T	2	44382430	CC	CC	CC	TT	TT	CC	CC	CC	CC	CC	CC	TT	TT	CC	CC	--	CC	CC	CC	CC	TT	CC	CC	CC	CC	CC	TT	TT	TT	CC	CC	CC	TT	CC	TT	CT	CC	TT	CC	TT	CC	CC	CT	TT	TT	CT
Glyma02g39100_66	G/T	2	44382582	GG	GG	TT	GT	GG	GT	TT	TT	TT	TT	TT	TT	GG	TT	TT	GG	TT	TT	GT	TT	GG	GT	TT	TT	TT	GT	GG	GG	GG	TT	GG	TT	GG	GG	GG	GT	TT	GG	TT	GG	TT	TT	GT	GG	GG	GT
Glyma02g39100_67	C/A	2	44382589	--	CC	AA	AC	AA	AA	AA	AA	AA	AA	AA	AA	AC	AA	AA	--	AA	AA	AA	AA	AA	AC	AA	AA	AA	AC	AA	AA	AA	AA	--	AA	AA	AA	AC	AA	AA	AA	AA	CC	AA	AA	AA	AA	AA	AA
Glyma02g39100_68	T/A	2	44382677	TT	TT	TT	TT	TT	TT	TT	TT	TT	TT	TT	TT	TT	TT	TT	TT	TT	TT	TT	TT	TT	TT	TT	TT	TT	TT	TT	TT	AA	TT	TT	TT	TT	TT	TT	TT	AT	TT	TT	TT	TT	TT	AT	TT	AA	TT
Glyma02g39100_69	G/A	2	44383006	GG	GG	GG	GG	GG	GG	GG	GG	GG	GG	GG	GG	GG	GG	GG	GG	GG	GG	GG	GG	GG	GG	GG	GG	GG	GG	GG	GG	AA	GG	GG	GG	GG	GG	GG	GG	GG	GG	GG	GG	GG	GG	AG	GG	AA	GG
Glyma02g39100_71	C/T	2	44383210	CC	CC	CC	CC	CC	TT	CC	CC	CC	CC	CC	CC	CT	TT	CT	CC	CC	CC	CC	TT	CC	CC	CC	CC	CC	CC	CC	CC	CC	CC	CC	CC	CC	CC	CC	CC	CC	CC	CC	CC	CC	CC	CC	CC	CC	CC
Glyma02g39100_72	A/C	2	44383247	CC	AA	CC	CC	CC	CC	CC	CC	CC	CC	CC	CC	CC	CC	CC	CC	CC	CC	CC	CC	CC	AC	CC	CC	CC	AC	CC	CC	CC	CC	CC	CC	CC	CC	CC	CC	CC	CC	CC	CC	CC	CC	CC	CC	CC	CC
Glyma02g39100_78	T/C	2	44383686	TT	TT	TT	TT	CT	TT	TT	TT	TT	TT	TT	TT	TT	TT	TT	TT	TT	TT	TT	TT	TT	TT	TT	TT	TT	TT	TT	TT	TT	TT	TT	TT	CC	CC	TT	TT	TT	TT	TT	TT	TT	TT	TT	TT	TT	CT
Glyma02g39100_79	T/A	2	44383787	AA	AT	AT	AT	AT	AT	AT	AA	AT	AA	AA	AA	AA	AT	AA	AA	AA	AA	AT	AT	AA	AT	AT	AA	AT	AA	AA	AT	AT	AA	AT	AT	AA	AT	AT	AA	AT	AT	AA	AT	AT	AT	AA	AT	AT	AT
Glyma02g39100_80	A/C	2	44384101	AA	AA	AA	AA	AC	CC	CC	CC	CC	CC	CC	AA	AA	CC	AC	AA	CC	CC	AA	CC	AA	CC	CC	CC	CC	AC	AA	AC	CC	CC	CC	CC	AA	AC	AA	CC	CC	AA	AC	AA	AA	AA	AC	AA	CC	CC
Glyma02g39100_83	G/A	2	44384396	AA	AA	AA	AA	AA	AA	AA	AA	AA	AA	AA	AA	AA	AA	AA	AA	AA	AA	AA	AA	AA	AA	AA	AA	AA	AG	AG	AA	AA	AA	AA	AA	AA	AA	AA	AA	AA	AA	--	AA	AA	AA	AA	AA	AA	AA
Glyma02g39100_84	C/T	2	44384453	TT	CC	CC	CT	CC	TT	TT	TT	TT	TT	TT	CC	CC	TT	CT	TT	TT	TT	CC	TT	CC	CT	TT	TT	TT	CT	CC	CT	CC	TT	TT	TT	CC	TT	CC	CT	TT	CC	--	CC	CC	CC	CC	CC	CC	CT
Glyma02g39100_85	T/A	2	44384465	TT	AA	TT	TT	TT	TT	TT	TT	TT	TT	TT	TT	TT	TT	TT	TT	TT	TT	TT	TT	TT	TT	TT	TT	TT	TT	TT	TT	TT	TT	TT	TT	TT	TT	TT	TT	TT	TT	TT	TT	TT	TT	TT	TT	TT	TT
Glyma02g39100_86	C/G	2	44384470	CC	CC	--	CC	GG	CC	CC	CC	CC	CC	CC	GG	GG	CC	CC	CC	CC	CC	GG	CC	GG	CC	CC	CC	CC	CC	GG	GC	CC	CC	CC	CC	--	CC	GC	GC	CC	GG	--	CC	--	--	GC	GG	CC	GC
Glyma02g39210_2	G/A	2	44477368	GG	GG	AA	GG	AG	GG	GG	GG	GG	AG	AA	GG	GG	AA	GG	GG	AA	GG	GG	GG	GG	AA	AA	GG	GG	GG	GG	GG	GG	AG	GG	GG	GG	GG	GG	GG	AG	GG	GG	--	GG	GG	GG	GG	AA	GG
Glyma02g39210_3	A/G	2	44478186	AA	GG	AA	GG	AA	GG	GG	GG	AA	GG	--	AA	GG	GG	GG	--	GG	GG	GG	GG	GG	GG	GG	--	AA	GG	GG	AA	AA	AG	--	GG	GG	GG	GG	GG	AA	GG	GG	GG	GG	GG	GG	GG	AA	AG
Glyma02g39210_4	C/T	2	44478214	CC	CC	CC	CC	CC	CC	CC	CC	CC	CC	CC	CC	CC	TT	CC	--	CC	CC	CC	CC	TT	CC	CC	--	CC	CC	TT	CC	CC	CC	--	CC	CC	CC	CC	CC	CC	CC	CC	CC	CC	CC	CC	CC	CC	CC
Glyma02g39210_5	A/G	2	44478241	AA	GG	AA	GG	AA	GG	GG	GG	AA	GG	GG	AA	GG	GG	GG	--	GG	GG	GG	GG	GG	GG	GG	AA	AA	GG	GG	AG	AA	AG	--	GG	GG	AG	GG	GG	AA	GG	GG	GG	GG	GG	GG	GG	AA	AG
Glyma02g39210_6	G/A	2	44478252	GG	GG	GG	GG	GG	AG	GG	AA	GG	AA	GG	GG	GG	GG	AA	--	GG	AA	GG	AG	AA	GG	GG	GG	GG	GG	GG	GG	GG	GG	--	GG	GG	GG	GG	GG	GG	GG	GG	AA	GG	GG	GG	GG	GG	AG
Glyma02g39210_7	G/T	2	44478332	GG	GG	GG	GG	GG	GG	GG	GG	GG	GG	GG	GG	GG	TT	GG	--	GG	GG	GG	GG	TT	GG	GG	GG	GG	GG	TT	GG	GG	GG	GG	GG	GG	GG	GT	GG	GG	GG	GG	GG	GG	GG	GG	GG	GG	GG
Glyma02g39210_8	T/C	2	44478376	TT	TT	TT	TT	TT	TT	TT	TT	TT	TT	TT	--	TT	TT	TT	--	TT	TT	TT	TT	TT	TT	TT	TT	TT	TT	TT	TT	TT	TT	TT	TT	TT	TT	TT	TT	TT	TT	TT	TT	TT	TT	CT	TT	TT	TT
Glyma02g39210_9	G/A	2	44478403	GG	GG	GG	GG	GG	GG	AA	GG	GG	GG	GG	--	GG	GG	GG	--	GG	GG	GG	GG	GG	GG	GG	GG	GG	GG	GG	AG	GG	AG	AA	AA	GG	GG	GG	AA	GG	GG	GG	GG	GG	GG	AG	GG	--	GG
Glyma02g39210_10	G/A	2	44478425	GG	GG	GG	GG	GG	GG	GG	GG	GG	GG	GG	--	GG	AA	GG	--	GG	GG	GG	GG	AA	GG	GG	GG	GG	GG	AA	GG	GG	GG	GG	GG	GG	GG	GG	GG	GG	GG	GG	GG	GG	GG	GG	GG	--	GG
Glyma02g39210_11	A/G	2	44478495	AA	AA	AA	GG	AA	AA	AA	AA	AA	AA	AA	AA	AG	AA	AG	--	AA	AA	GG	AA	AA	AA	AA	AA	AA	AA	AA	AG	AA	AA	AA	AA	GG	AG	AG	AA	AA	AG	GG	AA	GG	GG	AG	AA	AA	AA
Glyma02g39210_12	G/A	2	44478554	GG	GG	GG	AA	GG	GG	GG	GG	GG	GG	GG	GG	AA	GG	AG	GG	GG	GG	AA	GG	GG	GG	GG	GG	GG	GG	GG	GG	GG	GG	--	GG	AA	AA	AG	GG	GG	AG	AA	GG	AA	AA	AA	GG	GG	GG
Glyma02g39210_13	G/A	2	44478636	--	GG	GG	GG	GG	GG	AA	GG	GG	GG	GG	GG	AG	GG	GG	--	GG	GG	GG	GG	GG	GG	GG	GG	GG	GG	GG	GG	GG	AG	AA	AA	GG	GG	GG	AA	GG	GG	GG	GG	GG	GG	AG	GG	GG	GG
Glyma02g39210_14	C/T	2	44478664	--	CC	CC	CC	CC	CC	TT	CC	CC	CT	CC	CC	CT	CC	CC	--	CC	CC	CC	CC	CC	CC	CC	CC	CC	CC	CC	CC	CC	CT	--	TT	CC	CC	CC	TT	CC	CC	CC	CC	CC	CC	CT	CC	CC	CC
Glyma02g39210_15	C/A	2	44478870	--	AA	CC	CC	CC	CC	CC	CC	--	CC	CC	CC	--	CC	CC	--	CC	CC	CC	CC	CC	CC	CC	CC	CC	CC	CC	CC	CC	CC	--	CC	CC	--	CC	CC	CC	CC	CC	CC	CC	CC	CC	CC	--	CC
Glyma02g39210_16	G/A	2	44479063	--	GG	GG	GG	GG	GG	GG	GG	--	GG	GG	--	--	GG	GG	--	GG	--	GG	--	GG	GG	GG	GG	GG	--	GG	--	GG	GG	GG	GG	GG	--	GG	GG	GG	GG	--	--	GG	GG	GG	GG	GG	--
Glyma02g39210_17	G/A	2	44479081	--	GG	GG	GG	GG	GG	GG	GG	--	--	GG	--	--	AA	GG	--	GG	--	GG	--	GG	GG	GG	GG	GG	--	--	--	--	GG	--	--	--	--	GG	GG	GG	GG	--	--	GG	--	GG	GG	--	--
Glyma02g39210_18	C/A	2	44479207	CC	CC	CC	CC	CC	CC	AA	CC	CC	AC	CC	CC	AC	CC	CC	AA	CC	CC	CC	CC	CC	CC	CC	CC	CC	CC	CC	AC	CC	CC	AA	AA	CC	--	CC	AA	CC	CC	CC	CC	CC	CC	AC	CC	CC	CC
Glyma02g39210_19	T/C	2	44479283	TT	TT	CT	TT	TT	TT	CC	TT	TT	CT	TT	TT	CT	TT	TT	CC	TT	TT	TT	TT	TT	TT	TT	TT	TT	TT	TT	CT	TT	CT	CC	CC	TT	TT	TT	CC	TT	TT	--	TT	TT	TT	CT	CT	TT	TT
Glyma02g39210_20	G/T	2	44479444	GG	GG	GT	GT	GT	GG	TT	GG	GG	GT	GG	GG	TT	GG	GT	TT	GG	GG	TT	GG	GG	GG	GG	GG	GG	GT	GG	GT	GG	GT	TT	TT	TT	TT	GT	TT	GT	GT	TT	GG	TT	TT	TT	GG	GG	GG
Glyma02g39210_23	G/A	2	44479703	GG	GG	GG	GG	GG	GG	GG	GG	GG	GG	GG	GG	GG	AA	GG	GG	GG	GG	GG	GG	AA	GG	GG	GG	GG	GG	AG	GG	GG	GG	GG	GG	GG	GG	GG	GG	GG	GG	GG	GG	GG	GG	GG	GG	GG	GG
Glyma02g39210_28	C/T	2	44480501	CC	CC	CC	CT	CC	TT	CC	TT	CC	CT	TT	CC	CC	TT	CT	CC	TT	TT	CC	TT	TT	TT	TT	CC	CC	CC	CT	CT	CC	CC	CC	CC	CC	CC	CT	CC	CC	CC	CC	TT	CC	CC	CC	CC	CC	CT
Glyma02g39210_29	C/T	2	44480798	CC	CC	CC	CC	CC	CC	CC	CC	CC	CC	CC	CC	CC	TT	CC	--	CC	CC	CC	CC	TT	CC	CC	CC	CC	CC	CT	CC	CC	CC	CC	CC	CC	CC	CC	CC	CC	CC	CC	CC	CC	CC	CC	CC	CC	CC
Glyma02g39210_30	C/T	2	44480810	CC	CC	CC	CC	CC	CC	CC	CC	CC	CC	CC	CC	CC	TT	CC	--	CC	CC	CC	CC	TT	CC	CC	CC	CC	CC	TT	CC	CC	CC	CC	CC	CC	CC	CC	CC	CC	CC	CC	CC	CC	CC	CC	CC	CC	CC
Glyma02g39210_33	G/A	2	44481410	GG	AA	GG	GG	GG	GG	GG	GG	GG	GG	GG	GG	GG	GG	GG	GG	GG	GG	GG	GG	GG	GG	GG	GG	GG	AG	GG	GG	GG	GG	GG	GG	GG	GG	GG	GG	GG	GG	GG	GG	GG	GG	GG	GG	GG	GG
Glyma02g39210_34	C/T	2	44481701	CC	TT	CC	CC	CC	CC	CC	CC	CC	CC	CC	CC	CC	CC	CC	CC	CC	CC	CC	CC	CC	CC	CC	CC	CC	TT	CC	CC	CC	CC	CC	CC	CC	CC	CC	CC	CC	CT	CC	CC	CC	CC	CC	CT	CC	CC
Glyma02g39210_35	A/G	2	44482017	AA	AA	AA	AA	AA	AA	AA	AA	AA	AA	AA	AA	AA	GG	AA	AA	AA	AA	AA	AA	AA	AA	AA	AA	AA	AA	AA	AA	AA	AA	AA	AA	AA	AA	AA	AA	AA	AA	AA	AA	AA	AA	AA	AA	AA	AA
Glyma02g39210_36	T/A	2	44482326	TT	TT	TT	TT	TT	TT	TT	TT	TT	TT	TT	TT	TT	TT	TT	TT	TT	TT	TT	TT	TT	TT	TT	TT	TT	TT	TT	TT	TT	TT	TT	TT	TT	TT	TT	TT	TT	TT	TT	TT	TT	TT	AT	TT	TT	TT
Glyma02g39210_37	T/A	2	44482442	TT	AA	AA	AA	TT	AA	AA	AA	TT	AA	AA	TT	AA	AA	AA	AA	AA	AA	AA	AA	AA	AT	AA	TT	TT	AA	AA	AT	AA	AT	AA	AA	AA	AT	AA	AA	TT	AA	AA	AA	AA	AA	AA	AA	TT	AA
Glyma02g43510_1	G/A	2	48261846	GG	GG	GG	GG	GG	GG	GG	GG	GG	GG	GG	GG	GG	GG	GG	GG	GG	GG	GG	GG	GG	GG	GG	GG	GG	GG	GG	GG	GG	GG	GG	GG	GG	GG	GG	GG	GG	GG	GG	GG	GG	GG	AG	GG	GG	GG
Glyma02g43510_5	A/G	2	48262933	AA	AA	AA	AA	AA	AA	AA	AA	AA	AA	AA	AA	AA	AA	AA	AA	AA	AA	AA	AA	AA	AA	AA	AA	AA	AA	AA	AA	AA	AA	AA	AA	AA	AA	AA	AA	AA	AA	AA	AA	AA	AA	AG	AA	AA	AA
Glyma02g43510_7	T/G	2	48263811	TT	TT	TT	TT	TT	TT	TT	TT	TT	TT	TT	TT	TT	TT	TT	TT	TT	TT	TT	TT	TT	TT	TT	TT	TT	TT	TT	TT	TT	TT	TT	TT	TT	TT	TT	TT	TT	TT	TT	TT	TT	TT	GT	TT	TT	TT
Glyma02g43510_8	T/C	2	48265146	CC	CC	CC	TT	CC	CC	CC	TT	CC	CC	CC	TT	TT	CC	CT	CC	CC	CC	CC	CC	TT	CC	CC	CC	CC	CC	TT	CT	TT	CC	CC	CC	TT	CC	CC	TT	CC	CC	TT	CC	TT	TT	CC	TT	CC	CT
Glyma02g43510_9	G/C	2	48265271	CC	CC	CC	GG	GG	CC	GG	CC	CC	GG	GG	GG	GG	CC	GC	CC	GG	CC	CC	CC	GG	GG	GG	CC	CC	CC	GG	GC	GG	CC	CC	GG	GG	CC	GC	GG	GC	CC	GG	GG	GG	GG	CC	GG	GG	GC
Glyma02g43510_12	T/G	2	48266242	TT	GG	GG	TT	TT	GG	TT	TT	TT	TT	TT	TT	TT	GG	GT	TT	TT	TT	TT	GG	TT	TT	TT	TT	TT	GT	TT	TT	TT	TT	TT	TT	TT	TT	TT	TT	TT	TT	TT	TT	GT	TT	TT	TT	TT	TT
Glyma02g43510_13	C/T	2	48267294	TT	TT	TT	CT	TT	TT	TT	TT	TT	TT	TT	TT	CT	TT	TT	TT	TT	CC	TT	TT	TT	TT	TT	TT	TT	TT	CT	CT	CC	TT	TT	TT	TT	TT	CT	CC	TT	TT	CC	CC	CC	CC	TT	CC	TT	TT
Glyma02g43510_14	G/C	2	48267362	GG	GG	GG	GG	GG	GG	GG	GG	GG	GG	GG	GG	GG	GG	GG	GG	GG	GG	GG	GG	GG	GG	GG	GG	GG	GG	GG	GG	GG	GG	GG	GG	GG	GG	GG	GG	GG	GG	GG	GG	GG	GG	GC	GG	GG	GG
Glyma02g43510_15	A/C	2	48267401	CC	AA	AA	AA	CC	AA	AC	AA	CC	CC	CC	AA	AA	AA	AA	CC	CC	AA	CC	AA	AA	AC	CC	CC	CC	AC	AA	AC	AA	CC	CC	CC	AA	CC	AC	AA	CC	CC	AC	AA	AA	AA	AC	AA	CC	AC
Glyma02g43510_16	C/T	2	48267460	CC	CC	CT	CC	TT	CC	TT	CC	TT	TT	CC	CC	CC	CC	CC	TT	CC	CC	CC	CC	CC	CC	CC	TT	TT	CT	CC	CT	CC	TT	TT	CC	CC	TT	CC	CC	TT	CC	CT	CC	CC	CC	TT	CC	--	CC
Glyma02g43510_17	A/T	2	48267494	TT	AA	AA	AA	TT	AA	AT	AA	TT	TT	TT	AA	AA	AA	AA	TT	TT	AA	TT	AA	AA	TT	TT	TT	TT	TT	AA	AA	AA	TT	TT	TT	AA	TT	AT	AA	TT	TT	AT	AA	AA	AA	TT	AA	--	AT
Glyma02g43510_18	C/T	2	48267530	CC	CC	CC	CC	TT	CC	CT	CC	TT	TT	CC	CC	CC	CC	CC	TT	CC	CC	CC	CC	CC	CC	CC	TT	TT	TT	CC	CC	CC	TT	TT	TT	CC	TT	CT	CC	TT	CC	CT	CT	CC	CC	CT	CC	--	CC
Glyma02g43510_19	A/G	2	48267535	GG	AA	AA	AA	AA	AA	AA	AA	AA	AA	GG	AA	AA	AA	AA	AA	GG	AA	GG	AA	AA	AG	GG	AA	AA	AA	AA	AA	AA	AA	AA	AA	AA	AA	AA	AA	AA	GG	AA	AA	AA	AA	AA	AA	--	AG
Glyma02g43510_21	G/A	2	48267564	GG	GG	GG	GG	GG	GG	GG	GG	--	GG	GG	GG	GG	GG	GG	GG	GG	GG	GG	GG	GG	GG	GG	GG	GG	GG	GG	GG	GG	GG	--	GG	GG	GG	GG	GG	GG	GG	GG	GG	GG	GG	AG	GG	GG	GG
Glyma02g43510_22	G/C	2	48267611	CC	GG	GG	GG	GG	GG	GG	GG	GG	GG	CC	GG	GG	GG	GG	GG	CC	GG	CC	GG	GG	GC	CC	GG	GG	GG	GG	GG	GG	GG	GG	GG	GG	GG	GG	GG	GG	CC	GC	GG	GG	GG	GG	GG	GG	GC
Glyma02g43510_23	A/T	2	48267625	AA	AA	AA	AA	TT	AA	TT	AA	TT	TT	AA	AA	AA	AA	AA	--	AA	AA	AA	AA	AA	AA	AA	TT	TT	TT	AA	AT	AA	TT	TT	TT	AA	TT	AA	--	AT	AA	AA	AA	AA	AA	AT	AA	TT	AA
Glyma02g43510_24	G/T	2	48267630	GG	GG	GG	GG	TT	GG	TT	GG	TT	--	GG	GG	GG	GG	GG	--	GG	GG	GG	GG	GG	GG	GG	TT	TT	TT	GG	GT	GG	TT	TT	TT	GG	TT	GG	--	GT	GG	GG	GG	GG	GG	GT	GG	TT	GG
Glyma02g43510_25	A/G	2	48267688	AA	AA	AG	AA	GG	AA	GG	AA	GG	GG	AA	AA	AA	AA	AA	--	AA	AA	AA	AA	AA	AA	AA	GG	GG	GG	AA	AG	AA	GG	GG	GG	AA	GG	AG	AA	GG	AA	AA	AA	AA	AA	AG	AA	GG	AA
Glyma02g43510_26	G/C	2	48267720	CC	GG	GC	GG	CC	GG	CC	GG	--	CC	GG	GG	GG	GG	GG	--	GG	GG	GG	GG	GG	GG	GG	CC	CC	CC	GG	GC	GG	CC	GG	--	GG	CC	GC	GG	CC	GG	GG	GG	GG	GG	GC	GG	CC	GG
Glyma02g43510_27	C/A	2	48267747	AA	CC	AC	CC	AA	CC	AA	CC	--	AA	CC	--	CC	CC	CC	--	CC	CC	CC	CC	CC	CC	CC	AA	AA	AA	CC	AC	CC	AA	CC	AA	CC	AA	AC	CC	AA	CC	CC	CC	CC	CC	AC	CC	AA	CC
Glyma02g43510_28	T/C	2	48267768	CC	TT	TT	TT	CC	TT	CC	TT	--	CC	TT	--	TT	TT	TT	--	TT	TT	TT	TT	TT	TT	TT	CC	CC	CC	TT	CT	TT	CC	--	CC	TT	CC	CT	TT	CC	TT	TT	TT	TT	TT	CT	TT	CC	TT
Glyma02g43510_29	T/G	2	48267816	TT	TT	TT	TT	TT	GG	TT	TT	TT	TT	TT	--	TT	GG	TT	--	TT	TT	TT	GG	TT	TT	TT	TT	TT	TT	TT	TT	TT	TT	--	TT	TT	TT	--	TT	TT	TT	TT	TT	TT	TT	TT	TT	--	TT
Glyma02g43510_30	A/T	2	48267998	TT	AA	AA	AA	TT	AA	TT	TT	TT	TT	TT	TT	AA	AA	AA	--	TT	AA	TT	AA	AA	AT	TT	TT	TT	AT	AA	AT	AA	TT	AA	TT	AA	TT	AT	AA	AT	TT	AA	AA	AA	AA	TT	AA	--	TT
Glyma02g43510_31	G/A	2	48268003	GG	AA	AA	GG	GG	AA	GG	GG	GG	GG	GG	GG	AG	AA	AG	--	GG	GG	GG	AA	AA	GG	GG	GG	GG	AG	AG	GG	GG	GG	AA	GG	AA	GG	GG	GG	GG	GG	GG	GG	GG	GG	GG	GG	--	GG
Glyma02g43510_32	A/G	2	48268044	GG	AA	AA	AA	GG	AA	GG	GG	GG	GG	AA	--	AA	AA	AA	--	AA	AA	AA	AA	AA	AA	AA	GG	GG	AG	AA	AG	AA	AG	AA	GG	AA	GG	AG	AA	AG	AA	AA	AA	AA	AA	AG	AA	--	AG
Glyma02g43510_33	C/T	2	48268082	TT	CC	--	CC	TT	CC	TT	TT	TT	TT	CC	CC	CC	CC	CC	--	CC	CC	CC	CC	CC	CC	CC	TT	TT	CT	CC	CT	CC	CT	CC	TT	CC	TT	CT	CC	CT	CC	CC	CC	CC	CC	CT	CC	--	CT
Glyma02g43510_34	G/A	2	48268362	--	GG	--	--	GG	GG	GG	GG	GG	GG	--	AA	--	GG	GG	--	AA	--	AA	--	GG	AA	--	GG	GG	GG	GG	GG	GG	GG	GG	--	GG	--	GG	GG	GG	AA	AG	GG	GG	GG	AA	GG	--	AA
Glyma02g43510_35	A/G	2	48268386	--	--	--	--	AA	AA	AA	AA	AA	AA	--	GG	--	AA	AA	--	GG	--	--	--	AA	GG	--	AA	AA	AA	AA	AA	AA	AA	--	--	AA	--	AA	AA	AA	GG	--	AA	AA	AA	GG	AA	--	GG
Glyma02g43510_36	T/C	2	48268405	--	--	--	--	CC	TT	CC	CC	CC	CC	--	TT	--	TT	--	--	TT	--	--	--	TT	TT	--	TT	TT	CT	TT	TT	TT	CC	--	--	TT	TT	TT	--	TT	TT	--	TT	TT	TT	TT	TT	--	TT
Glyma02g43510_37	T/C	2	48268412	--	--	--	--	CC	CC	CC	CC	CC	CC	--	CC	--	CC	--	--	CC	--	--	--	CC	CC	--	CC	CC	CC	TT	TT	TT	CC	CC	--	CC	CC	CC	--	CT	CC	--	TT	TT	TT	CC	CC	--	CC
Glyma02g43510_38	T/C	2	48268497	--	--	--	--	TT	--	--	TT	--	TT	--	--	TT	TT	--	--	--	--	--	--	TT	TT	--	TT	TT	CT	TT	TT	TT	TT	TT	--	CC	TT	TT	--	TT	TT	TT	TT	TT	TT	TT	--	TT	--
Glyma02g43510_39	G/C	2	48268538	--	GG	--	--	--	--	--	CC	CC	CC	--	--	GG	--	GG	--	--	--	--	--	--	GG	--	--	CC	GC	GG	GG	GG	CC	--	--	GG	CC	GC	--	CC	GG	--	GG	GG	GG	GG	GG	CC	--
Glyma02g43510_40	T/A	2	48268669	--	AA	--	--	AA	AA	AA	AA	AA	--	--	AA	--	AA	--	--	AA	--	--	--	AA	AA	--	AA	AA	AA	--	TT	TT	AA	--	--	--	AA	AT	--	AT	AA	TT	TT	TT	--	AA	TT	--	--
Glyma02g43510_41	G/T	2	48268746	GG	TT	GG	--	GG	GG	GG	GG	GG	GG	--	GG	GG	GG	--	--	GG	--	GG	--	GG	GG	--	GG	GT	GT	GG	GG	GG	GG	--	--	TT	--	GG	--	GG	GG	GG	GG	GG	GG	GG	GT	--	--
Glyma02g43510_42	T/C	2	48268810	CC	TT	TT	--	CT	TT	CC	CC	CC	CC	--	TT	TT	TT	--	CC	TT	TT	TT	TT	TT	--	TT	CC	CC	CT	TT	TT	TT	CC	TT	CC	TT	CC	TT	TT	CT	TT	TT	TT	TT	TT	TT	TT	--	TT
Glyma02g43510_43	C/G	2	48268916	CC	CC	CC	CC	CC	CC	CC	CC	CC	CC	GG	GG	CC	CC	CC	CC	GG	CC	GG	CC	CC	GC	GG	CC	CC	CC	CC	CC	CC	CC	CC	CC	CC	CC	CC	CC	CC	GG	CC	CC	CC	CC	GC	CC	--	GG
Glyma02g43510_44	T/A	2	48268924	AA	TT	TT	TT	AT	TT	AA	AA	AA	AA	TT	TT	TT	TT	TT	AA	TT	TT	TT	TT	TT	TT	TT	AA	AA	AT	TT	AT	TT	AA	TT	AA	TT	AA	AT	TT	AT	TT	TT	TT	TT	TT	AT	TT	--	TT
Glyma02g43510_45	T/G	2	48268951	GG	TT	TT	TT	GT	TT	GG	GG	GG	GG	TT	TT	TT	TT	TT	GG	TT	TT	TT	TT	TT	TT	TT	TT	TT	GT	TT	GT	TT	GG	TT	GG	TT	GG	TT	TT	GT	TT	TT	TT	TT	TT	GT	TT	--	GT
Glyma02g46610_1	T/C	2	50517847	CC	TT	TT	TT	CT	TT	TT	TT	TT	TT	TT	CC	CT	TT	CT	TT	TT	TT	TT	TT	TT	TT	TT	TT	TT	CT	TT	TT	CC	TT	TT	TT	TT	CT	CT	TT	CT	CC	CC	TT	CC	CC	CT	TT	CC	TT
Glyma02g46610_2	T/G	2	50518082	TT	TT	TT	TT	TT	TT	TT	TT	TT	TT	TT	TT	TT	TT	TT	TT	TT	TT	TT	TT	TT	TT	TT	TT	TT	GT	TT	TT	GG	TT	GT	TT	TT	TT	GT	TT	TT	TT	TT	TT	TT	TT	TT	TT	TT	TT
Glyma02g46610_3	G/A	2	50518141	GG	GG	GG	AG	GG	GG	GG	GG	GG	GG	GG	GG	AG	GG	GG	GG	GG	GG	GG	GG	GG	GG	GG	GG	GG	GG	GG	GG	GG	GG	GG	GG	GG	GG	GG	GG	GG	GG	GG	GG	GG	GG	AG	GG	GG	GG
Glyma02g46610_4	G/T	2	50518255	TT	TT	TT	TT	TT	TT	TT	TT	TT	TT	GG	TT	TT	TT	TT	TT	GG	TT	TT	TT	TT	GG	GG	GG	GG	TT	TT	GT	TT	TT	TT	TT	TT	TT	TT	TT	TT	TT	TT	TT	TT	TT	TT	TT	TT	GT
Glyma02g46610_5	T/C	2	50518414	TT	TT	CC	CC	TT	TT	TT	CC	CC	CC	TT	TT	CC	CC	TT	CC	TT	CC	CC	CC	TT	TT	TT	TT	TT	CC	TT	TT	CC	CT	TT	CC	TT	CT	CC	CC	CT	TT	TT	TT	TT	TT	CT	TT	TT	CT
Glyma02g46610_6	T/A	2	50518517	TT	TT	TT	TT	TT	TT	TT	TT	TT	TT	TT	TT	AT	TT	TT	TT	TT	TT	TT	TT	TT	TT	TT	TT	TT	TT	TT	TT	TT	TT	TT	TT	TT	TT	TT	TT	TT	TT	TT	TT	TT	TT	TT	TT	TT	TT
Glyma02g46610_7	T/C	2	50518581	TT	TT	CC	CC	TT	TT	TT	CC	CC	CT	TT	CT	CT	CC	TT	CC	TT	CC	CC	CC	TT	TT	TT	TT	TT	CC	TT	TT	CC	CT	CC	CC	TT	TT	CC	CC	CT	TT	TT	TT	TT	TT	TT	TT	TT	CT
Glyma02g46610_8	A/G	2	50518714	AA	GG	--	AA	AA	AG	GG	--	--	GG	AA	GG	AA	--	GG	--	AA	--	GG	--	GG	AA	AA	AA	AA	--	GG	AG	--	GG	GG	--	GG	AA	GG	--	GG	GG	GG	GG	GG	GG	AG	GG	GG	AA
Glyma02g46610_9	A/G	2	50518792	AA	AA	GG	AG	AA	AA	AA	GG	--	GG	AA	AA	AA	GG	AA	--	AA	GG	GG	GG	AA	AA	AA	AA	AA	AG	AA	AA	GG	AG	AA	GG	AA	AA	AG	GG	AG	AA	AA	AA	AA	AA	AA	AA	AA	AA
Glyma02g46610_10	C/T	2	50518799	CC	CC	TT	TT	CC	CC	CC	TT	--	TT	CC	CC	CC	TT	CC	--	CC	TT	TT	TT	CC	CC	CT	CC	CC	TT	CC	CC	TT	CT	CC	TT	CC	CC	CT	TT	CT	CC	CC	CC	CC	CC	CC	CT	CC	CT
Glyma02g46610_12	G/C	2	50518857	GG	GG	CC	GC	GG	GG	GG	CC	GC	GC	GG	GG	CC	CC	GG	CC	GG	CC	CC	CC	GG	GG	GG	GG	GG	GC	GG	GG	CC	GC	--	CC	GG	GG	GC	CC	GC	GG	GG	GG	GG	GG	GG	GG	GG	CC
Glyma02g46610_13	A/C	2	50518914	AA	AA	CC	AC	AA	AA	AA	CC	CC	CC	AC	AA	CC	AA	AA	CC	AA	CC	CC	AA	AA	AA	AA	AA	AA	CC	AA	AA	CC	AC	--	--	AA	AA	AC	CC	CC	AA	AA	AA	AA	AA	AA	AA	AA	AC
Glyma02g46610_14	T/C	2	50518919	TT	TT	CC	TT	TT	TT	TT	CC	CC	CC	CT	TT	CC	CC	TT	CC	TT	CC	CC	CC	TT	TT	TT	TT	TT	CC	TT	TT	CC	CT	TT	--	TT	TT	CT	CC	CC	TT	TT	TT	TT	TT	TT	TT	TT	CT
Glyma02g46610_15	A/G	2	50518964	--	AA	GG	AG	AA	AA	AA	GG	GG	GG	AA	AA	AG	GG	AA	--	AA	GG	GG	GG	AA	AA	AA	AA	AA	GG	AA	AA	GG	AG	AA	GG	AA	AA	AG	GG	GG	AA	AA	AA	AA	AA	AA	AA	AA	AG
Glyma02g46610_16	C/T	2	50518979	--	CC	TT	CT	CC	CC	CC	TT	TT	TT	CC	CC	CT	TT	CC	--	CC	TT	TT	TT	CC	CC	CC	CC	CC	TT	CC	CC	TT	CT	CC	TT	CC	CC	CT	TT	TT	CC	CC	CC	CC	CC	CC	CC	CC	CT
Glyma02g46610_17	C/T	2	50519290	CC	TT	CC	CC	CC	TT	TT	CC	CC	CC	CC	TT	CC	CT	CT	CC	CC	CC	CC	CC	TT	CC	CC	CC	CC	CC	TT	CT	CC	CT	CC	CC	TT	CC	CT	CC	CC	TT	CC	TT	CC	CC	CT	CC	TT	CC
Glyma02g46610_19	G/A	2	50519312	GG	GG	GG	GG	GG	GG	GG	GG	GG	GG	GG	GG	GG	GG	GG	GG	GG	GG	GG	GG	GG	GG	GG	GG	GG	GG	GG	GG	GG	GG	GG	GG	GG	GG	GG	GG	GG	GG	GG	GG	GG	GG	GG	GG	GG	GG
Glyma02g46610_21	C/T	2	50519881	CC	TT	CC	CC	CC	TT	TT	CC	CC	CC	CC	TT	CC	CT	CC	CC	CC	CC	CC	CC	TT	CC	CC	CC	CC	CC	TT	CC	CC	CC	CC	CC	TT	CC	CT	CC	CC	TT	CC	TT	CC	CC	CT	TT	TT	CC
Glyma02g46610_22	A/T	2	50520038	TT	TT	AA	AA	TT	TT	TT	AA	AA	AA	AA	TT	AA	AT	AA	AA	AA	AA	AA	AA	TT	AA	AA	AA	AA	AA	TT	AA	AA	AA	AA	AA	TT	AA	AT	AA	AA	TT	AA	TT	AA	AA	AT	TT	TT	AA
Glyma02g46610_23	T/G	2	50520109	GG	GG	TT	TT	GG	GG	GG	TT	TT	TT	TT	GG	TT	GT	TT	TT	TT	TT	TT	TT	GG	TT	TT	TT	TT	TT	GG	GT	TT	TT	TT	TT	GG	TT	GT	TT	GT	GG	TT	GG	TT	TT	GT	GG	GG	TT
Glyma02g46610_24	T/C	2	50520182	CC	CC	TT	TT	CC	CT	CC	TT	TT	TT	TT	CC	TT	CT	TT	TT	TT	TT	TT	TT	CC	TT	TT	TT	TT	TT	CC	CT	TT	TT	CC	TT	CC	CT	CT	TT	CT	CC	TT	CC	TT	TT	CT	CC	CC	TT
Glyma02g46610_26	G/A	2	50520341	AA	AA	GG	GG	AA	AG	AA	GG	GG	GG	GG	AA	GG	AG	GG	GG	GG	GG	GG	GG	AA	GG	GG	GG	GG	GG	AA	GG	GG	GG	AA	GG	AA	GG	AG	GG	AG	AA	GG	AA	GG	GG	AG	AA	AA	GG
Glyma02g46610_28	A/G	2	50520445	GG	GG	GG	AA	GG	GG	GG	GG	AA	GG	AA	GG	AG	AG	AA	GG	AA	GG	GG	AA	GG	AA	AA	AA	AA	AG	GG	AG	AA	AG	GG	GG	GG	AG	AG	GG	AA	GG	AA	GG	AA	AA	GG	GG	GG	AG
Glyma02g46610_29	T/C	2	50520470	CC	CC	CC	TT	CC	CC	CC	CC	TT	CC	TT	CC	TT	CT	TT	CC	TT	CC	CC	TT	CC	TT	TT	TT	TT	CT	CC	TT	TT	CT	CC	CC	CC	TT	CT	CC	TT	CC	TT	CC	TT	TT	CT	CC	CC	CT
Glyma02g46610_30	G/C	2	50520841	GG	GG	GG	GG	GG	GG	GG	GG	GG	GG	GG	GG	GG	GG	GG	GG	GG	GG	GG	GG	GG	GG	GG	GG	GG	GG	GG	GG	GG	GG	GG	GG	GG	GG	GG	GG	GG	GG	GG	GG	GG	GG	GG	GG	--	GG
Glyma02g46610_31	A/G	2	50521592	GG	AA	AA	AA	GG	GG	GG	AA	AA	AA	GG	GG	AG	AA	GG	AA	GG	AA	GG	AA	GG	GG	GG	AA	AA	GG	GG	AA	GG	AG	GG	AA	GG	AA	AG	AA	AG	AA	GG	GG	GG	GG	GG	GG	GG	AA
Glyma02g46610_32	T/C	2	50521729	CC	TT	TT	TT	CC	CC	CC	TT	TT	TT	CC	CC	CT	TT	TT	TT	CC	TT	TT	TT	CC	CC	CC	TT	TT	TT	CC	TT	TT	CT	CC	TT	CC	TT	TT	TT	TT	TT	TT	CC	TT	TT	CC	CC	CC	TT
Glyma02g46610_39	G/A	2	50523128	GG	GG	AA	AA	GG	AA	AA	AA	GG	AA	AA	AA	AA	GG	AA	GG	AA	AA	AA	AG	AA	AA	AA	AG	GG	GG	AG	AG	GG	GG	GG	GG	AA	GG	AA	AA	GG	GG	AA	AA	AA	AA	AG	GG	AA	AG
Glyma02g46610_40	T/C	2	50523132	TT	TT	CC	CT	TT	CC	CC	CC	TT	CC	CC	CC	CC	TT	TT	TT	CC	CC	CC	TT	CC	CC	CC	TT	TT	TT	CT	CT	TT	TT	TT	TT	CC	TT	CC	CC	TT	TT	TT	CC	CT	TT	CT	TT	CC	CT
Glyma02g46761_1	T/G	2	50611419	GG	GG	GG	GT	GG	TT	GG	GG	GG	GG	GG	GG	GT	GG	GT	TT	GG	GT	GG	GG	GG	GG	GG	GG	GG	GG	GG	GT	GG	GG	GG	GG	GG	GT	GG	GG	GG	GG	GG	GG	GG	GG	GG	GG	GG	GG
Glyma02g46761_2	A/G	2	50611467	GG	GG	AA	AA	AG	GG	GG	AA	AA	AG	GG	GG	AG	AG	GG	AA	GG	AA	GG	AA	GG	GG	GG	GG	GG	GG	GG	AG	AA	AA	AA	GG	GG	AA	GG	GG	GG	GG	GG	AA	GG	GG	GG	GG	GG	AG
Glyma02g46761_7	C/G	2	50611538	GG	GG	CC	CC	GG	GG	GG	CC	CC	GG	GG	GG	GC	GC	GG	CC	GG	CC	GG	CC	GG	GG	GG	GG	GG	GG	GG	GC	CC	CC	CC	GG	GG	GC	GG	GG	GG	GG	GG	CC	GG	GG	GG	GG	GG	GC
Glyma02g46761_9	C/A	2	50612004	AA	AA	CC	CC	AA	AA	AA	CC	CC	AA	AA	AA	AC	AC	AA	CC	AA	CC	AA	CC	AA	AC	AA	AA	AA	AA	AA	AC	CC	CC	CC	AA	AA	AC	AA	AA	AA	AA	AA	CC	AA	AA	AA	AA	AA	AC
Glyma02g46761_10	A/G	2	50612206	AA	AA	AA	AA	AA	AA	GG	AA	AA	AA	AA	GG	AA	AA	AA	AA	AA	AA	AA	AA	GG	AA	AA	GG	GG	AG	AA	AG	AA	AA	AA	GG	AA	AA	GG	AA	AA	AA	AA	AA	AA	AA	AG	AA	AA	AG
Glyma02g46761_11	G/T	2	50612430	TT	TT	GG	GG	TT	TT	TT	GG	GG	GT	TT	TT	GT	GT	TT	GG	TT	GG	TT	GG	TT	TT	TT	TT	TT	TT	TT	GT	GG	GG	GG	TT	TT	GG	TT	TT	TT	TT	TT	GG	TT	TT	TT	TT	TT	GT
Glyma02g46761_12	G/T	2	50612507	TT	TT	GG	GG	GT	TT	TT	GG	GG	TT	TT	TT	GT	GG	TT	GG	TT	GG	TT	GG	TT	TT	TT	TT	TT	TT	TT	GT	GG	GG	GG	TT	TT	GT	TT	TT	TT	TT	TT	GG	TT	TT	TT	TT	TT	GT
Glyma02g46761_13	T/A	2	50612570	AA	AA	TT	TT	AT	AA	AA	TT	TT	AA	AA	AA	AT	AT	AA	TT	AA	TT	AA	TT	AA	AA	AA	AA	AA	AA	AA	AT	TT	TT	TT	AA	AA	AT	AA	AA	AA	AA	AA	TT	AA	AA	AA	AA	AA	AT
Glyma02g46761_14	G/A	2	50612577	AA	AA	GG	GG	AG	AA	AA	GG	GG	AA	AA	AA	AG	AG	AA	GG	AA	GG	AA	GG	AA	AG	AA	AA	AA	AA	AA	AG	GG	GG	GG	AA	AA	GG	AA	AA	AA	AA	AA	GG	AA	AA	AA	AA	AA	AG
Glyma02g46761_15	A/C	2	50613167	CC	CC	AA	AA	AC	CC	CC	AA	AA	AC	CC	CC	AC	AC	CC	--	CC	AA	CC	AA	CC	CC	CC	CC	CC	CC	CC	AC	AA	AA	AA	CC	CC	AC	CC	CC	CC	CC	CC	AA	CC	CC	CC	CC	CC	AC
Glyma02g46761_16	C/G	2	50613434	GG	GG	CC	CC	GC	GG	GG	CC	CC	GG	GG	GG	GC	GC	GG	CC	GG	CC	GG	CC	GG	GG	GG	GG	GG	GG	GG	GC	CC	CC	CC	GG	GG	CC	GG	GG	GG	GG	GG	CC	GG	GG	GG	GG	GG	GC
Glyma02g46761_17	T/C	2	50613540	CC	CC	TT	TT	CC	CC	CC	TT	TT	CT	CC	CC	CT	CT	CC	TT	CC	TT	CC	TT	CC	CT	CC	CC	CC	CC	CC	CT	TT	TT	TT	CC	CC	TT	CC	CC	CC	CC	CC	TT	CC	CC	CC	CC	CC	CT
Glyma02g46761_18	G/A	2	50613604	GG	GG	GG	GG	GG	AA	AA	GG	GG	GG	GG	AA	GG	GG	AG	GG	GG	GG	GG	GG	AA	GG	GG	AA	AA	GG	GG	AG	GG	GG	AG	AA	GG	GG	AA	GG	GG	GG	GG	GG	GG	GG	AA	AA	GG	GG
Glyma02g46761_19	T/C	2	50613633	CC	CC	TT	TT	CC	CC	CC	TT	TT	CC	CC	CC	CT	CT	CC	TT	CC	TT	CC	TT	CC	CC	CC	CC	CC	CC	CC	CT	TT	TT	TT	CC	CC	CT	CC	CC	CC	CC	CC	TT	CC	CC	CC	CC	CC	CT
Glyma02g46761_20	G/A	2	50613801	AA	AA	GG	GG	AA	AA	AA	GG	GG	AA	AA	AA	AG	GG	AA	GG	AA	GG	AA	GG	AA	AA	AA	AA	AA	AA	AA	AG	GG	GG	GG	AA	AA	AG	AA	AA	AA	AA	AA	GG	AA	AA	AA	AA	AA	AG
Glyma02g46761_21	C/G	2	50614401	GG	GG	CC	CC	GG	GG	GG	CC	CC	GG	GG	GG	GC	GC	GG	CC	GG	CC	GG	CC	GG	GC	GG	GG	GG	GG	GG	GC	CC	CC	CC	GG	GG	CC	GG	GG	GG	GG	GG	CC	GG	GG	GG	GG	GG	GC
Glyma02g46761_23	C/T	2	50615170	TT	TT	CC	CC	TT	CC	CC	CC	CC	TT	TT	CC	CT	CC	CT	CC	TT	CC	TT	CC	CC	TT	TT	CC	CC	CT	TT	CT	CC	CC	CC	CC	TT	CT	CC	CC	TT	TT	TT	CC	TT	TT	CC	CC	TT	CT
Glyma02g46761_24	G/A	2	50616058	AA	AA	GG	GG	AA	AA	AA	GG	GG	AA	AA	AA	AG	GG	AA	GG	AA	GG	AA	GG	AA	AG	AA	AA	AA	AA	AA	AG	GG	GG	GG	AA	AA	GG	AA	AA	AA	AA	AA	GG	AA	AA	AA	AA	AA	GG
Glyma02g46761_25	G/A	2	50616076	AA	AA	GG	GG	AA	AA	AA	GG	GG	AA	AA	AA	AG	AG	AA	GG	AA	GG	AA	GG	AA	AG	AA	AA	AA	AA	AA	AG	GG	GG	GG	AA	AA	GG	AA	AA	AA	AA	AA	GG	AA	AA	AA	AA	AA	AG
Glyma02g46761_26	G/A	2	50616082	GG	GG	GG	GG	GG	GG	AA	GG	GG	GG	GG	AA	GG	GG	GG	GG	GG	GG	GG	GG	AA	GG	GG	AA	AA	GG	GG	AG	GG	GG	GG	AA	GG	GG	AA	GG	GG	GG	GG	GG	GG	GG	AG	GG	GG	GG
Glyma02g46761_27	C/A	2	50616505	AA	AA	CC	CC	AA	AA	AA	CC	CC	AA	AA	AA	AC	AC	AA	CC	AA	CC	AA	CC	AA	AA	AA	AA	AA	AA	AA	AC	CC	CC	CC	AA	AA	CC	AA	AA	AA	AA	AA	CC	AA	AA	AA	AA	AA	AC
Glyma02g46761_28	C/A	2	50616634	AA	AA	CC	CC	AA	AA	AA	CC	CC	AC	AA	AA	AC	AC	AA	CC	AA	CC	AA	CC	AA	AA	AA	AA	AA	AA	AA	AC	CC	CC	CC	AA	AA	CC	AA	AA	AA	AA	AA	CC	AA	AA	AA	AA	AA	AC
Glyma02g46761_30	T/C	2	50616784	CC	CC	TT	TT	CC	CC	CC	TT	TT	CC	CC	CC	CT	CT	CC	TT	CC	TT	CC	TT	CC	CT	CC	CC	CC	CC	CC	CT	TT	TT	TT	CC	CC	CT	CC	CC	CC	CC	CT	TT	CC	CC	CC	CC	CC	CT
Glyma02g46761_31	G/A	2	50616876	AA	AA	GG	GG	AA	GG	GG	GG	GG	AA	AA	GG	AG	GG	AG	GG	AA	GG	AA	GG	GG	AA	AA	GG	GG	AG	AA	AG	GG	GG	GG	GG	AA	GG	GG	GG	AA	AA	AG	GG	AA	AA	GG	GG	AA	AG
Glyma02g46761_32	C/T	2	50617003	CC	CC	CC	CC	CC	CT	TT	CC	CC	CC	CC	TT	CC	CC	CT	CC	CC	CC	CC	CC	TT	CC	CC	TT	TT	CT	CC	CC	CC	CC	CC	TT	CC	CC	TT	CC	CC	CC	CC	CC	CC	CC	TT	TT	CC	CC
Glyma02g46761_33	A/G	2	50617015	GG	GG	AA	AA	GG	GG	GG	AA	AA	AG	GG	GG	AG	AG	GG	AA	GG	AA	GG	AA	GG	GG	GG	GG	GG	GG	GG	AA	AA	AA	AA	GG	GG	AG	GG	GG	GG	GG	GG	AA	GG	GG	GG	GG	GG	AG
Glyma02g46761_34	T/C	2	50618518	CC	CC	CC	TT	CC	CC	CC	CC	TT	CC	CC	CC	CT	CC	CT	TT	CC	TT	CC	TT	CC	CC	CC	CC	CC	CC	CC	CT	TT	CT	TT	CC	CC	TT	CC	CC	CC	CC	CC	TT	CC	CC	CC	CC	CC	CC
Glyma02g46761_35	G/A	2	50618726	AA	AA	GG	GG	AA	GG	GG	GG	GG	AG	AA	GG	AG	GG	AG	GG	AA	GG	AA	GG	GG	AG	AA	GG	GG	AA	AA	GG	GG	GG	GG	GG	AA	AG	GG	GG	AA	AG	AA	GG	AA	AA	GG	GG	--	AG
Glyma02g46761_36	A/T	2	50618814	AA	AA	AA	AA	AA	TT	TT	AA	AA	AA	AA	TT	AA	AA	AT	--	AA	AA	AA	AA	AA	AA	AA	TT	TT	AA	AT	AA	TT	AA	AA	TT	AA	AA	TT	AA	AA	AA	AA	AA	AA	AA	AT	TT	AA	AA
Glyma02g46761_37	A/G	2	50618976	AA	AA	AA	GG	AA	AA	AA	AA	AA	AA	AA	--	AG	AA	AA	GG	AA	GG	AA	AA	AA	AA	AA	AA	AA	AA	AA	AG	AA	AA	AA	AA	AA	AG	AA	AA	AA	AA	AA	AA	AA	AA	AA	AA	AA	AA
Glyma02g46761_38	C/G	2	50619005	CC	CC	CC	CC	CC	GG	CC	CC	CC	CC	CC	CC	CC	CC	GC	CC	CC	CC	CC	CC	CC	CC	CC	CC	CC	CC	CC	CC	CC	CC	CC	CC	CC	CC	CC	CC	CC	CC	CC	CC	CC	CC	CC	CC	CC	CC
Glyma02g46761_40	A/C	2	50619486	CC	CC	AA	AA	CC	CC	AA	AA	CC	CC	CC	AA	AC	CC	CC	AA	CC	AA	CC	AA	AA	CC	CC	AA	AA	AC	CC	AC	CC	CC	AA	AA	CC	AA	AA	AA	CC	CC	CC	AA	CC	CC	AC	CC	CC	AC
Glyma02g46761_42	G/A	2	50619661	AA	AA	GG	GG	AA	AA	GG	GG	AG	AA	AA	GG	AG	AG	AA	GG	AA	GG	AA	GG	GG	AG	AA	GG	GG	AG	AA	AG	GG	GG	GG	GG	AA	GG	GG	AA	AA	AA	AA	GG	AA	AA	AG	AA	AA	AG
Glyma02g46761_43	T/C	2	50619837	TT	TT	TT	TT	TT	TT	TT	TT	TT	TT	TT	TT	TT	TT	TT	TT	TT	TT	TT	TT	TT	TT	TT	TT	TT	CT	TT	TT	TT	TT	TT	TT	TT	TT	CT	TT	TT	TT	TT	TT	TT	TT	CT	TT	TT	TT
Glyma03g02000_1	C/A	3	1780849	--	CC	--	AA	--	--	CC	--	--	AA	--	--	AA	--	CC	--	--	CC	AA	--	AA	CC	--	--	--	AA	--	AA	--	CC	AA	CC	--	--	--	--	AA	--	--	--	--	--	--	--	--	AA
Glyma03g02000_2	C/T	3	1781329	CC	CC	CC	CC	CC	CT	CC	CC	CC	CC	CC	CC	CC	TT	CC	CC	CC	CC	CT	TT	TT	CC	CC	CC	CC	TT	CC	CT	CC	CC	TT	CC	CC	CT	CT	CT	CT	CC	CT	CC	CC	CC	CC	CC	CC	CC
Glyma03g02920_1	C/A	3	2737195	AA	CC	AA	AA	AA	CC	CC	AA	AA	AA	AA	AA	AC	AA	AC	AA	AA	AA	CC	CC	AA	AA	AA	AA	AA	CC	AA	AC	CC	AA	AA	AA	AA	AA	AC	AA	AC	AA	AA	AA	AA	AA	AA	AA	CC	AA
Glyma03g02920_2	G/A	3	2737250	AA	GG	AA	AA	AA	GG	GG	AA	AA	AA	AA	AA	AG	AA	AG	AA	AA	AA	GG	GG	AA	AA	AA	AA	AA	GG	AA	AG	GG	AA	AA	AA	AA	AA	AG	AA	AG	AA	AA	AA	AA	AA	AA	AA	GG	AA
Glyma03g02920_3	G/A	3	2737330	AA	GG	AA	AA	AA	GG	GG	AA	AA	AA	AA	AA	AG	AA	AG	AA	AA	AA	GG	GG	AA	AA	AA	AA	AA	GG	AA	AG	GG	AA	AA	AA	AA	AA	AG	AA	AA	AA	AG	AA	AA	AA	AA	AA	GG	AA
Glyma03g02920_7	T/C	3	2737608	CC	TT	TT	TT	CC	TT	TT	TT	TT	TT	CC	TT	TT	TT	CT	TT	CC	TT	TT	TT	TT	CC	CC	TT	TT	TT	CT	TT	TT	CT	CT	TT	CC	CC	TT	TT	TT	TT	CC	TT	CC	CC	TT	CC	TT	CT
Glyma03g02920_8	C/G	3	2737669	CC	CC	CC	CC	CC	CC	CC	CC	CC	CC	CC	CC	CC	CC	CC	CC	CC	CC	CC	CC	CC	CC	CC	CC	CC	GC	CC	CC	CC	CC	CC	CC	CC	CC	GC	CC	CC	CC	CC	CC	CC	CC	CC	CC	CC	CC
Glyma03g02920_10	T/A	3	2737855	AA	TT	--	TT	TT	TT	TT	TT	TT	TT	AA	TT	TT	TT	TT	TT	AA	TT	TT	TT	TT	AT	AA	TT	TT	TT	AT	TT	--	TT	TT	TT	AA	--	TT	TT	TT	--	TT	TT	AA	AA	TT	AT	TT	TT
Glyma03g02920_11	A/G	3	2737988	AA	AA	AA	AA	AA	AA	AA	AA	AA	AA	AA	AA	GG	AA	AA	--	AA	AA	GG	AA	AA	AA	AA	AA	AA	AG	AA	AA	GG	AA	--	AA	AA	AA	AG	AA	AA	--	AG	AA	AA	AA	AA	AA	GG	AA
Glyma03g02920_13	T/C	3	2738299	TT	TT	TT	TT	TT	TT	TT	TT	TT	TT	TT	TT	CT	TT	TT	TT	TT	TT	CC	TT	TT	TT	TT	TT	TT	CT	TT	TT	CC	TT	TT	TT	TT	TT	CT	TT	TT	TT	CT	TT	TT	TT	TT	TT	CC	TT
Glyma03g02920_15	T/C	3	2738438	TT	TT	TT	TT	TT	TT	TT	TT	TT	TT	TT	TT	TT	TT	TT	--	TT	TT	TT	TT	CC	TT	TT	TT	TT	CT	TT	TT	TT	TT	TT	TT	TT	TT	CT	CC	TT	TT	TT	TT	TT	TT	TT	TT	TT	TT
Glyma03g02920_18	C/T	3	2738511	CC	CC	CC	CC	CC	CC	CC	CC	CC	CC	CC	CC	CT	CC	CC	CC	CC	CC	TT	CC	CC	CC	CC	CC	CC	TT	CC	CC	TT	CC	CC	CC	CC	CC	CT	CC	CC	CC	CT	CC	CC	CC	CC	CC	TT	CC
Glyma03g02920_19	T/C	3	2738537	CC	TT	CC	CC	CC	TT	TT	CC	CC	CC	CC	CC	CC	CC	CT	CC	CC	CC	CC	TT	CC	CC	CC	CC	CC	CC	CC	CT	CC	CC	CC	CC	CC	CC	CC	CC	CC	CC	CC	CC	CC	CC	CC	CC	CC	CC
Glyma03g02920_20	A/C	3	2738541	AA	AA	AA	AA	AA	AA	AA	AA	AA	AA	AA	AA	AC	AA	AA	AA	AA	AA	CC	AA	AA	AA	AA	AA	AA	CC	AA	AA	CC	AA	AA	AA	AA	AA	AC	AA	AA	AA	AC	AA	AA	AA	AA	AA	CC	AA
Glyma03g02920_21	G/A	3	2738563	GG	GG	GG	GG	GG	GG	GG	GG	GG	GG	GG	GG	AG	GG	GG	GG	GG	GG	AA	GG	GG	GG	GG	GG	GG	AG	GG	GG	AA	AG	GG	GG	GG	GG	AG	GG	GG	GG	GG	GG	GG	GG	GG	GG	AA	GG
Glyma03g02920_22	G/A	3	2738568	GG	GG	GG	GG	GG	GG	GG	GG	GG	GG	GG	GG	AG	GG	GG	GG	GG	GG	AA	GG	GG	GG	GG	GG	GG	AG	GG	GG	AA	GG	GG	GG	GG	GG	AG	GG	GG	GG	GG	GG	GG	GG	GG	GG	AA	GG
Glyma03g02920_23	C/T	3	2738572	TT	CC	CC	CC	TT	CC	CC	CC	CC	CC	TT	CC	CC	CC	CT	CC	TT	CC	CC	CC	CC	TT	TT	CC	CC	CC	CT	CC	CC	CT	CC	CC	TT	TT	CC	CC	CC	CC	TT	CC	TT	TT	CC	TT	CC	CC
Glyma03g02920_26	G/A	3	2738581	GG	GG	GG	GG	GG	GG	GG	GG	GG	GG	GG	GG	GG	GG	GG	GG	GG	GG	GG	GG	GG	GG	GG	GG	GG	AG	GG	GG	GG	GG	GG	GG	GG	GG	AG	GG	GG	GG	GG	GG	GG	GG	GG	GG	GG	GG
Glyma03g02920_27	C/T	3	2738592	CC	CC	CC	CC	CC	CC	CC	CC	CC	CC	CC	CC	CT	CC	CC	CC	CC	CC	TT	CC	CC	CC	CC	CC	CC	CT	CC	CC	TT	CC	CC	CC	CC	CC	CT	CC	CC	CC	CT	CC	CC	CC	CC	CC	TT	CC
Glyma03g02920_28	A/G	3	2738599	AA	AA	AA	AA	AA	AA	AA	AA	AA	AA	AA	AA	AG	AA	AA	AA	AA	AA	GG	AA	AA	AA	AA	AA	AA	AG	AA	AA	GG	AA	AA	AA	AA	AA	AG	AA	AA	AA	AG	AA	AA	AA	AA	AA	GG	AA
Glyma03g02920_29	G/A	3	2738602	GG	GG	GG	GG	GG	GG	GG	GG	GG	GG	GG	GG	GG	GG	GG	GG	GG	GG	GG	GG	GG	GG	GG	GG	GG	GG	GG	GG	GG	GG	GG	GG	GG	GG	GG	GG	GG	GG	GG	GG	AA	AA	GG	AA	GG	GG
Glyma03g02920_32	G/T	3	2738677	GG	GG	GG	GG	GG	GG	GG	GG	GG	GG	GG	GG	GT	GG	GG	GG	GG	GG	TT	GG	GG	GG	GG	GG	GG	GT	GG	GG	TT	GG	GG	GG	GG	GG	GT	GG	GG	GG	GT	GG	GG	GG	GG	GG	TT	GG
Glyma03g02920_33	G/A	3	2738719	GG	GG	GG	GG	AA	GG	GG	GG	--	AG	GG	GG	GG	GG	--	--	GG	GG	GG	GG	GG	GG	GG	GG	GG	GG	GG	GG	GG	AG	GG	GG	AA	AA	GG	GG	AG	GG	AG	GG	GG	GG	GG	GG	GG	GG
Glyma03g02920_34	C/T	3	2738750	CC	CC	CC	CC	CC	CC	CC	CC	CC	CC	CC	CC	CC	CC	CC	--	CC	CC	CC	CC	TT	CC	CC	CC	CC	TT	CC	CC	CC	CC	CC	CC	CC	CC	TT	TT	CC	CC	CC	CC	CC	CC	CC	CC	--	CC
Glyma03g02920_35	G/A	3	2738751	AA	GG	GG	GG	AA	GG	GG	GG	GG	GG	AA	AA	GG	GG	AG	--	AA	GG	GG	GG	GG	AG	AA	GG	GG	GG	AA	GG	--	AG	GG	GG	AA	AA	GG	GG	AG	AA	AA	GG	AA	AA	AG	AA	--	GG
Glyma03g02920_39	G/A	3	2738849	GG	GG	GG	GG	GG	GG	GG	GG	GG	GG	GG	GG	AG	GG	GG	GG	GG	GG	AA	GG	GG	GG	GG	GG	GG	AG	GG	GG	AA	GG	GG	GG	GG	GG	AA	GG	GG	GG	AG	GG	GG	GG	GG	GG	AA	GG
Glyma03g02920_40	A/G	3	2738859	AA	AA	AA	AA	AA	AA	AA	AA	AA	AA	AA	AA	AG	AA	AA	AA	AA	AA	GG	AA	AA	AA	AA	AA	AA	AG	AA	AA	GG	AA	AA	AA	AA	AA	GG	AA	AA	AA	AG	AA	AA	AA	AA	AA	GG	AA
Glyma03g02920_46	A/T	3	2739220	AA	AA	AA	AA	AA	AA	AA	AA	AA	AA	AA	AA	AT	AA	AA	AA	AA	AA	TT	AA	AA	AA	AA	AA	AA	AT	AA	AA	TT	AA	AA	AA	AA	AA	AT	AA	AT	AA	AT	AA	AA	AA	AA	AA	TT	AA
Glyma03g02920_49	G/A	3	2739320	GG	GG	GG	GG	GG	GG	GG	GG	GG	GG	GG	GG	GG	GG	GG	--	GG	GG	GG	GG	GG	GG	GG	GG	GG	AG	GG	GG	GG	GG	GG	GG	GG	GG	AG	GG	GG	GG	GG	GG	GG	GG	GG	GG	GG	GG
Glyma03g02920_51	G/A	3	2739381	GG	GG	GG	GG	GG	GG	GG	GG	GG	GG	GG	GG	AG	GG	GG	--	GG	GG	AA	GG	GG	GG	GG	GG	GG	AG	GG	GG	AA	GG	GG	GG	GG	GG	AG	GG	AG	GG	GG	GG	GG	GG	GG	GG	AA	GG
Glyma03g02920_60	G/A	3	2740135	GG	GG	GG	GG	GG	GG	GG	GG	GG	GG	GG	GG	AG	GG	GG	GG	GG	GG	AA	GG	GG	GG	GG	GG	GG	AA	GG	GG	AA	GG	GG	GG	GG	GG	AG	GG	GG	GG	AG	GG	GG	GG	GG	GG	AA	GG
Glyma03g02920_61	C/T	3	2740275	CC	CC	CC	CC	CC	CC	CC	CC	CC	CC	CC	CC	CT	CC	CC	CC	CC	CC	TT	CC	CC	CC	CC	CC	CC	TT	CC	CC	TT	CC	CC	CC	CC	CC	CT	CC	CT	CC	CT	CC	CC	CC	CC	CC	TT	CC
Glyma03g02920_62	A/G	3	2740276	AA	AA	AA	AA	AA	AA	AA	AA	AA	AA	AA	AA	AG	AA	AA	AA	AA	AA	GG	AA	AA	AA	AA	AA	AA	GG	AA	AA	GG	AA	AA	AA	AA	AA	AG	AA	AG	AA	AG	AA	AA	AA	AA	AA	GG	AA
Glyma03g02920_69	C/G	3	2741394	CC	CC	GG	CC	CC	CC	CC	CC	GG	GG	CC	CC	CC	CC	CC	GG	CC	GG	CC	CC	CC	CC	CC	GG	GG	CC	CC	GC	CC	GC	CC	GG	CC	CC	CC	CC	CC	CC	CC	CC	CC	CC	CC	CC	CC	GC
Glyma03g02920_71	T/G	3	2741422	TT	TT	TT	TT	TT	TT	TT	TT	TT	TT	TT	TT	GT	TT	TT	TT	TT	TT	GG	TT	TT	TT	TT	TT	TT	GG	TT	TT	GG	TT	TT	TT	TT	TT	GT	TT	TT	TT	GT	TT	TT	TT	TT	TT	GG	TT
Glyma03g02920_73	T/G	3	2741434	TT	TT	TT	TT	TT	TT	TT	TT	TT	TT	TT	TT	GT	TT	TT	TT	TT	TT	GG	TT	TT	TT	TT	TT	TT	GG	TT	TT	GG	TT	TT	TT	TT	TT	GT	TT	TT	TT	GT	TT	TT	TT	TT	TT	GG	TT
Glyma03g02920_75	C/T	3	2741589	CC	CC	CC	CC	CC	CC	CC	CC	CC	CC	CC	CC	CT	CC	CC	CC	CC	CC	TT	CC	CC	CC	CC	CC	CC	CT	CC	CC	TT	CC	CC	CC	CC	CC	CT	CC	CT	CC	CT	CC	CC	CC	CC	CC	TT	CC
Glyma03g02920_76	G/C	3	2741596	CC	GG	GG	GG	CC	GG	GG	GG	GG	GG	CC	GG	GG	GG	GC	GG	CC	GG	GG	GG	GG	GC	CC	GG	GG	GG	GC	GG	GG	GC	GG	GG	CC	CC	GG	GG	GG	GG	GC	GG	CC	CC	GG	CC	GG	GG
Glyma03g02920_77	G/A	3	2741649	GG	GG	GG	AA	GG	GG	GG	AA	GG	GG	GG	GG	AG	AA	GG	GG	GG	GG	GG	GG	AA	GG	GG	GG	GG	AG	GG	GG	GG	GG	AA	GG	GG	GG	AG	AA	AG	GG	GG	GG	GG	GG	AA	GG	GG	AG
Glyma03g02920_78	T/A	3	2741704	TT	TT	TT	TT	TT	TT	TT	TT	TT	TT	TT	TT	AT	TT	TT	TT	TT	TT	AA	TT	TT	TT	TT	TT	TT	AA	TT	TT	AA	TT	TT	TT	TT	TT	AT	TT	TT	TT	AT	TT	TT	TT	TT	TT	AA	TT
Glyma03g02920_81	G/A	3	2741808	GG	GG	GG	GG	GG	GG	GG	GG	GG	GG	GG	GG	AG	GG	GG	GG	GG	GG	AA	GG	GG	GG	GG	GG	GG	AG	GG	GG	AA	GG	GG	GG	GG	GG	AG	GG	GG	GG	AG	GG	GG	GG	GG	GG	AA	GG
Glyma03g02920_82	G/A	3	2741822	AA	GG	GG	GG	AA	GG	GG	GG	GG	GG	AA	GG	GG	GG	AG	GG	AA	GG	GG	GG	GG	AA	AA	GG	GG	GG	GG	GG	GG	AG	GG	GG	AA	AA	GG	GG	AG	GG	AG	GG	AA	AA	GG	AA	GG	GG
Glyma03g29500_1	G/A	3	37532848	AA	GG	GG	AA	GG	AA	AA	AG	GG	AG	GG	AA	AG	AA	AG	--	GG	AA	AA	AA	GG	GG	GG	GG	GG	AG	AA	AG	GG	AG	GG	GG	GG	AG	AG	GG	AG	GG	AG	GG	AA	AA	GG	GG	--	GG
Glyma03g29500_2	G/T	3	37532982	--	GG	GG	TT	GG	TT	TT	GG	GG	GT	GG	TT	GT	TT	GT	TT	GG	TT	TT	TT	GG	GG	GG	GG	GG	GT	TT	GT	GG	GT	GG	GG	GG	GG	GT	GG	GT	GG	GG	GG	TT	TT	GG	GG	GG	GG
Glyma03g29500_3	C/T	3	37532994	CC	CC	CC	CC	CC	CC	CC	CC	CC	CC	CC	CC	CC	CC	CT	--	CC	CC	CC	CC	CC	CC	CC	CC	CC	CC	CC	CC	CC	CC	CC	CC	CC	CC	CC	CC	CC	CC	CC	CC	CC	CC	CC	CC	CC	CC
Glyma03g29500_4	A/C	3	37533509	CC	AA	AA	CC	AA	CC	AA	AA	AA	AA	AA	CC	AC	AA	AA	--	AA	AA	AA	AA	AA	AA	AA	AA	AA	AA	AC	AA	AA	AA	AA	AA	AA	AC	AA	AA	AA	AA	AA	AA	CC	CC	AA	AA	AA	AA
Glyma03g29500_5	T/A	3	37533862	TT	TT	TT	TT	TT	TT	TT	AA	AA	TT	AA	TT	TT	TT	TT	TT	AA	TT	TT	TT	TT	AT	AA	AA	AA	AT	TT	TT	TT	AT	TT	TT	AA	AT	TT	AA	TT	TT	TT	AA	TT	TT	AT	TT	AA	AA
Glyma03g29500_6	G/A	3	37533912	AA	GG	GG	GG	GG	GG	GG	AA	AA	GG	AA	AA	AG	GG	AG	GG	AA	GG	GG	AA	GG	AA	AA	AA	AA	AG	AA	GG	GG	AG	GG	GG	AA	AA	GG	AA	AA	GG	GG	AA	AA	AA	AG	GG	--	AA
Glyma03g29500_7	T/A	3	37534068	AA	TT	TT	TT	TT	TT	TT	AA	AA	TT	AA	TT	TT	TT	TT	TT	AA	TT	TT	TT	TT	AT	AA	AA	AA	AT	AT	TT	TT	AT	TT	TT	AA	AA	TT	AA	TT	TT	TT	AA	TT	TT	AT	TT	AA	AA
Glyma03g29500_8	C/T	3	37534329	CC	CC	CC	CC	CC	TT	TT	CC	CC	CC	CC	CC	CC	TT	CC	TT	CC	TT	TT	CC	CC	CC	CC	CC	CC	CT	CC	CT	CC	CC	CC	CC	CC	CC	CC	CC	CC	CC	CC	CC	TT	TT	CC	CC	CC	CC
Glyma03g29500_10	A/C	3	37534365	AA	AA	AA	AA	AA	CC	CC	AA	AA	AA	AA	AA	AA	CC	AA	CC	AA	CC	CC	AA	AA	AA	AA	AA	AA	AA	AA	AC	AA	AA	AA	AA	AA	AA	AA	AA	AA	AA	AC	AA	AA	AA	AA	AA	AA	AA
Glyma03g29500_12	T/C	3	37534449	TT	TT	TT	TT	TT	CT	TT	CC	CC	TT	CC	TT	TT	TT	CT	TT	CC	TT	TT	CC	TT	CC	CC	CC	CC	CT	CC	TT	TT	CT	TT	TT	CC	CT	TT	CC	TT	TT	TT	CC	TT	TT	TT	TT	CC	CC
Glyma03g29500_13	G/A	3	37534583	GG	GG	AA	AA	GG	AA	AA	AA	AA	GG	AA	AA	AA	AA	AG	AA	AA	AA	AA	AA	AA	AG	AA	AA	AA	AA	AA	AG	GG	AG	AA	AA	AA	AA	GG	AA	GG	GG	AG	AA	AA	AA	GG	GG	AA	AA
Glyma03g29500_14	G/A	3	37534721	GG	GG	GG	AG	GG	AA	AA	GG	GG	GG	GG	AA	GG	AA	AG	--	GG	AA	AA	AA	GG	GG	GG	GG	GG	AG	AA	AA	GG	GG	GG	GG	GG	GG	AG	GG	GG	GG	GG	GG	GG	GG	GG	GG	GG	GG
Glyma03g29500_15	G/T	3	37534758	GG	GG	TT	GT	GG	GG	GG	GG	GG	GG	GG	GG	GT	GG	GG	GG	GG	GG	GG	GG	TT	--	GG	GG	GG	GG	GG	GG	GG	GG	GG	GG	GG	GG	GG	GG	GG	GG	GG	GG	GG	GG	GG	GG	GG	GG
Glyma03g29500_16	T/C	3	37534768	TT	TT	CC	CT	TT	TT	TT	CC	CC	TT	CC	TT	CC	TT	TT	TT	CC	TT	TT	TT	CC	--	CC	CC	CC	TT	TT	TT	TT	TT	CC	CC	CC	CC	TT	--	TT	TT	TT	CC	TT	TT	TT	TT	CC	CC
Glyma03g29500_17	A/G	3	37534859	AA	AA	GG	AG	AA	AA	AA	GG	GG	AA	GG	AA	GG	AA	AA	AA	GG	AA	AA	AA	GG	AG	GG	GG	GG	AA	AA	AA	AA	AG	GG	GG	GG	AG	AA	GG	AA	AA	AA	GG	AA	AA	AA	AA	GG	GG
Glyma03g29500_18	C/T	3	37534966	CC	CC	TT	CT	CC	CC	CC	TT	TT	CC	TT	CC	TT	CC	CC	CC	TT	CC	CC	CC	TT	CT	TT	TT	TT	TT	CC	CC	CC	CT	TT	TT	TT	TT	CC	TT	CC	CC	CC	TT	CC	CC	CC	CC	TT	TT
Glyma03g29500_19	T/G	3	37535059	TT	TT	TT	TT	TT	TT	TT	GT	GT	TT	GG	TT	GT	TT	TT	TT	GG	TT	TT	TT	TT	GT	GG	GG	GG	GT	TT	TT	TT	GT	GG	GG	GG	GT	TT	GG	TT	TT	TT	GG	TT	TT	TT	TT	GG	GG
Glyma03g29500_25	T/C	3	37536469	CC	TT	CC	CC	CC	TT	TT	CC	CC	CC	CC	CC	CC	TT	CC	TT	CC	CC	TT	CC	CC	CT	CC	CC	CC	CT	CC	CT	CC	CC	CC	CC	CC	CC	CT	CC	CC	CC	CT	CC	CC	CC	TT	CC	CC	CC
Glyma03g29500_27	C/T	3	37536698	TT	CC	TT	TT	TT	TT	TT	TT	TT	TT	TT	TT	TT	TT	TT	TT	TT	TT	TT	TT	TT	CT	TT	TT	TT	TT	CT	TT	TT	TT	TT	TT	TT	TT	CT	TT	TT	TT	TT	TT	TT	TT	CT	TT	TT	TT
Glyma03g29500_28	A/G	3	37536699	GG	AA	GG	GG	GG	GG	GG	GG	GG	GG	GG	GG	GG	GG	GG	GG	GG	GG	GG	GG	GG	AG	GG	GG	GG	GG	AG	GG	GG	GG	GG	GG	GG	GG	AG	GG	GG	GG	GG	GG	GG	GG	AG	GG	GG	GG
Glyma03g29500_29	C/T	3	37536765	CC	CC	CC	CC	CC	TT	TT	CC	CC	CC	CC	CC	CC	TT	CC	TT	CC	CC	TT	CC	TT	CC	CC	CC	CC	CC	CC	CC	CC	CC	CC	CC	CC	CC	CC	CC	CC	CC	CT	CC	TT	TT	CT	CC	CC	CC
Glyma03g29500_30	A/G	3	37536992	GG	AA	GG	GG	GG	GG	GG	GG	GG	GG	GG	GG	GG	GG	GG	AG	GG	GG	GG	GG	GG	GG	GG	GG	GG	AG	GG	GG	GG	GG	GG	GG	GG	GG	AG	GG	GG	GG	GG	GG	GG	GG	AG	GG	GG	GG
Glyma03g29500_31	G/A	3	37537110	GG	GG	GG	AG	GG	AA	AA	AA	AA	GG	AA	AA	AG	AA	AA	AA	AA	AA	AA	AA	AA	AG	AA	AA	AA	AA	GG	AG	GG	AG	GG	AA	AA	AG	AG	AA	AA	GG	GG	AA	AA	AA	AG	GG	AA	AA
Glyma03g29500_32	G/A	3	37537168	AA	GG	AA	AA	AA	AA	AA	AA	AA	AA	AA	AA	AA	AA	AA	AA	AA	AA	AA	AA	AA	AG	AA	AA	AA	AA	AA	AA	AA	AA	AA	AA	AA	AA	AG	AA	AA	AA	AA	AA	AA	AA	AG	AA	AA	AA
Glyma03g29500_35	G/T	3	37537658	GG	GG	GG	GG	GG	GG	GG	GG	GG	GG	GG	GG	GG	GG	GG	GG	GG	GG	GG	GG	GG	GG	GG	GG	GG	GG	GG	GG	GG	GG	GG	GG	GG	GG	GG	GG	GG	GG	GG	GG	GG	GG	GG	GG	GG	GG
Glyma03g30020_1	A/G	3	38011829	--	AA	AA	AA	AA	AA	AA	AA	AA	AA	AA	AA	AA	AA	AA	--	AA	AA	AA	AA	AA	AA	--	AA	AA	GG	AA	AG	AA	AA	--	AA	AA	AA	AA	AA	GG	AA	AA	AA	AA	AA	AA	AA	GG	AA
Glyma03g30020_2	T/G	3	38011875	--	TT	GG	TT	TT	TT	TT	TT	GG	TT	TT	GG	TT	TT	GG	--	TT	TT	TT	TT	TT	TT	TT	TT	TT	GG	TT	GT	TT	GT	--	TT	TT	TT	TT	TT	GG	TT	TT	TT	TT	TT	GT	TT	GG	TT
Glyma03g30020_3	G/A	3	38011909	--	GG	AA	GG	GG	GG	GG	GG	AA	GG	GG	AA	GG	GG	--	--	GG	GG	GG	GG	GG	GG	GG	GG	GG	AA	GG	AG	GG	AG	--	GG	GG	GG	GG	GG	AA	GG	GG	GG	GG	GG	AG	GG	AA	--
Glyma03g30020_4	A/T	3	38011942	--	AA	AA	AA	AA	AA	AA	AA	--	AA	AA	AA	--	AA	--	--	AA	AA	AA	AA	AA	AA	AA	AA	AA	AT	AA	TT	AA	AA	--	--	AA	AA	AA	AA	TT	AA	AA	AA	AA	AA	AA	AA	TT	AA
Glyma03g30020_5	G/T	3	38012150	GG	GG	GG	GG	GG	GG	GG	GG	GG	GG	GG	GG	GG	GG	TT	--	GG	GG	GG	GG	GG	GG	GG	GG	GG	GT	GG	GT	GG	GG	GG	GG	GG	GG	GG	GG	GT	GG	GG	GG	GG	GG	GG	GG	TT	GG
Glyma03g30020_6	G/T	3	38012163	GG	GG	GG	GG	GG	GG	GG	GG	GG	GG	GG	GG	GG	GG	TT	--	GG	GG	GG	GG	GG	GG	GG	GG	GG	GT	GG	GT	GG	GG	GG	GG	GG	GG	GG	GG	GT	GG	GG	GG	GG	GG	GG	GG	TT	GG
Glyma03g30020_7	A/G	3	38012237	AA	AA	AA	AA	AA	AA	AA	AA	AA	AA	AA	AA	AA	AA	AG	AA	AA	AA	AA	AA	AA	AA	AA	AA	AA	GG	--	AG	AA	AA	AA	AA	AA	AA	AA	AA	AG	AA	AA	AA	AA	AA	AA	AA	GG	AA
Glyma03g30020_8	G/A	3	38012249	AA	GG	AA	AA	AA	AA	AA	AA	AA	AA	AA	AA	AA	AA	AA	GG	AA	AA	GG	AA	AA	AG	AA	GG	GG	AA	--	AA	AA	AA	AA	AA	AA	AA	AA	AA	AA	AA	AA	AA	AA	AA	AA	AA	AA	AA
Glyma03g30020_9	C/A	3	38012589	AA	CC	AA	AA	AA	AA	AA	AA	AA	AA	AA	AA	AA	AA	AA	CC	AA	AA	CC	AA	AA	AC	AA	CC	CC	AC	AA	AA	AA	AA	AA	AA	AA	AA	AA	AA	AA	AC	AC	AA	AA	AA	AA	AA	AA	AA
Glyma03g30020_10	T/C	3	38012602	CT	TT	CC	TT	CC	TT	TT	TT	CC	TT	TT	CC	CT	TT	CT	TT	TT	TT	TT	TT	CC	TT	TT	TT	TT	TT	TT	TT	CC	CT	TT	TT	CC	CC	CT	TT	TT	TT	TT	CC	TT	TT	CT	TT	TT	TT
Glyma03g30020_11	C/T	3	38012609	CT	CC	TT	CC	TT	CC	CC	CC	TT	CC	CC	TT	CT	CC	CT	CC	CC	CC	CC	CC	TT	CC	CC	CC	CC	CC	CC	CC	TT	CT	CC	CC	TT	TT	CT	CC	CC	CC	CC	TT	CC	CC	CT	CC	CC	CC
Glyma03g30020_12	G/A	3	38012624	AG	GG	GG	GG	GG	GG	GG	GG	GG	GG	GG	GG	GG	GG	GG	--	GG	GG	GG	GG	GG	GG	GG	GG	GG	GG	AA	AA	GG	GG	GG	GG	AA	GG	AA	GG	AG	GG	GG	AA	GG	GG	GG	GG	GG	GG
Glyma03g30020_13	T/C	3	38012706	CC	TT	CC	CC	CC	CC	CC	CC	--	CC	CC	CC	CC	CC	CC	TT	CC	CC	TT	--	CC	CC	CC	TT	TT	CT	TT	CT	TT	CC	--	CC	CC	CC	CC	CC	TT	CT	CT	CC	CC	CC	CC	CC	CC	CC
Glyma03g30020_14	G/A	3	38012710	AA	GG	GG	GG	GG	AA	GG	GG	--	GG	GG	GG	GG	AA	AG	GG	GG	GG	GG	--	GG	GG	GG	GG	GG	GG	GG	GG	GG	GG	--	GG	AA	--	GG	GG	GG	GG	GG	GG	GG	GG	GG	GG	GG	GG
Glyma03g30020_15	G/T	3	38012776	GG	GG	GG	TT	--	TT	TT	TT	GG	TT	TT	GG	TT	TT	GT	GG	TT	TT	GG	TT	GG	GT	TT	GG	GG	TT	GG	GT	--	TT	TT	TT	--	--	--	TT	GG	TT	GG	--	TT	TT	GT	TT	TT	TT
Glyma03g30020_16	T/C	3	38012880	--	TT	TT	--	--	TT	CC	CC	--	CC	CC	TT	CC	TT	--	--	CC	CC	TT	TT	TT	CC	CC	TT	TT	CC	TT	--	--	TT	--	CC	--	--	--	TT	TT	CC	CT	--	CC	CC	CT	CC	CC	CC
Glyma03g30020_17	C/T	3	38012958	CC	CC	CC	CC	CC	CC	--	CC	--	CC	CC	CC	CC	CC	CC	--	CC	CC	CC	--	CC	CC	CC	CC	CC	TT	CC	CC	CC	CC	--	CC	CC	CC	CC	CC	CC	CC	CC	CC	CC	CC	CC	CC	TT	CC
Glyma03g30020_18	C/T	3	38013003	TT	CC	--	CC	TT	CC	CC	CC	CC	CC	CC	CC	CT	CC	CC	--	CC	CC	CC	CC	CC	CC	CC	CC	CC	CC	CC	CC	TT	CC	--	CC	TT	TT	CT	CC	CC	CC	CC	TT	CC	CC	CC	CC	CC	CC
Glyma03g30020_19	C/T	3	38013005	CC	CC	--	CC	CC	CC	CC	CC	CC	CC	TT	CC	CC	CC	CC	--	TT	CC	CC	CC	CC	TT	TT	CC	CC	CC	CC	CC	CC	CC	--	CC	CC	CC	CC	CC	CC	TT	CC	CC	CC	CC	CC	CC	CC	TT
Glyma03g30020_20	T/C	3	38013022	--	TT	--	CC	TT	CC	CC	CC	TT	CC	CC	TT	CT	CC	CT	--	CC	CC	TT	CC	TT	CC	CC	TT	TT	CC	TT	CT	TT	CT	--	CC	TT	TT	TT	CC	TT	CC	CT	TT	CC	CC	CC	CC	CC	CC
Glyma03g30020_21	G/A	3	38013047	--	GG	AA	AA	AA	AA	AA	AA	AA	AA	AA	--	AA	AA	AA	--	AA	AA	GG	AA	AA	AA	AA	GG	GG	AG	AA	AA	AA	AA	--	AA	AA	AA	AA	AA	AA	AA	AA	AA	AA	AA	AA	AA	AA	AA
Glyma03g30020_22	T/C	3	38013054	CC	TT	TT	TT	CC	TT	TT	TT	TT	TT	TT	--	CT	TT	TT	--	TT	TT	TT	TT	TT	TT	TT	TT	TT	TT	TT	TT	CC	TT	--	TT	CC	CC	CT	TT	TT	TT	TT	CC	TT	TT	TT	TT	TT	TT
Glyma03g30020_23	A/T	3	38013073	TT	AA	TT	TT	TT	TT	TT	TT	TT	TT	TT	--	TT	TT	TT	--	TT	TT	AA	TT	TT	TT	TT	AA	AA	AT	TT	TT	TT	TT	--	TT	TT	TT	TT	TT	TT	TT	TT	TT	TT	TT	TT	TT	TT	TT
Glyma03g30020_24	C/T	3	38013166	CC	CC	CC	TT	CC	TT	TT	TT	CC	TT	TT	CC	CT	TT	CT	CC	TT	TT	CC	TT	CC	CT	TT	CC	CC	CT	CC	CT	CC	CT	TT	TT	CC	CC	CC	TT	CT	TT	CT	CC	TT	TT	CT	CT	TT	TT
Glyma03g30020_25	G/A	3	38013172	AA	GG	GG	GG	AA	GG	GG	GG	GG	GG	GG	--	AG	GG	AG	GG	GG	GG	GG	GG	GG	GG	GG	GG	GG	GG	--	GG	AA	GG	GG	GG	AA	AA	AA	GG	GG	GG	GG	AA	GG	GG	GG	GG	--	GG
Glyma03g30020_26	G/A	3	38013174	AA	GG	GG	GG	AA	GG	GG	GG	GG	GG	GG	--	AG	GG	AG	GG	GG	GG	GG	GG	GG	GG	GG	GG	GG	GG	--	GG	AA	GG	GG	GG	AA	AA	GG	GG	GG	GG	GG	GG	GG	GG	GG	GG	GG	GG
Glyma03g30020_27	G/A	3	38013178	GG	GG	GG	AA	GG	AA	GG	GG	GG	GG	GG	GG	AG	AA	AG	GG	GG	GG	GG	AA	GG	GG	GG	GG	GG	GG	--	GG	GG	AG	GG	GG	GG	GG	GG	AA	AA	GG	AG	GG	GG	GG	GG	AA	GG	GG
Glyma03g30020_28	C/T	3	38013209	CC	CC	CC	CC	CC	CC	TT	TT	CC	TT	CC	CC	CC	CC	CC	CC	CC	TT	CC	CC	CC	CC	CC	CC	CC	CC	CC	CT	CC	CC	CC	TT	CC	CC	CC	CC	CC	CC	CC	CC	CC	CC	CC	CC	--	CT
Glyma03g30020_29	C/T	3	38013211	TT	CC	CC	CC	TT	CC	CC	CC	CC	CC	CC	CC	CT	CC	CC	CC	CC	CC	CC	CC	CC	CC	CC	CC	CC	CC	CC	CC	TT	CC	--	CC	CC	TT	CC	CC	CC	CC	CC	CC	CC	CC	CC	CC	--	CC
Glyma03g30020_30	A/G	3	38013227	AA	AA	AA	GG	AG	GG	GG	GG	AA	GG	GG	AA	AG	GG	GG	AA	GG	GG	AA	GG	AA	AG	GG	AA	AA	AA	AA	AG	AA	AG	--	GG	AA	AA	AA	GG	AA	GG	AG	AA	AG	GG	GG	GG	AA	GG
Glyma03g30020_31	C/T	3	38013237	CC	CC	CC	CC	CC	TT	CC	CC	--	TT	CC	CC	CC	TT	CC	CC	CC	CC	CC	TT	CC	CC	CC	CC	CC	CC	CC	CC	CC	CT	--	CC	CC	CC	CC	TT	CC	CC	CC	CC	CC	CC	CC	CC	CC	CC
Glyma03g30020_32	T/C	3	38013393	TT	TT	TT	CC	TT	TT	TT	TT	TT	TT	TT	TT	CT	TT	CC	--	TT	TT	TT	TT	TT	TT	TT	TT	TT	TT	TT	CT	TT	TT	TT	TT	TT	TT	TT	TT	CT	TT	CC	TT	TT	TT	TT	CC	TT	TT
Glyma03g30020_33	C/G	3	38013482	GG	CC	CC	CC	GC	CC	CC	CC	CC	CC	CC	CC	GC	CC	CC	CC	CC	CC	CC	CC	CC	CC	CC	CC	CC	CC	GC	CC	GG	CC	CC	CC	GG	GG	GC	CC	CC	CC	CC	GG	CC	CC	CC	CC	CC	CC
Glyma03g30020_34	G/T	3	38013509	GG	GG	GG	TT	GT	TT	TT	TT	GG	TT	TT	GT	GT	TT	TT	GG	TT	TT	GG	TT	GG	TT	TT	GG	GG	GT	GG	GT	GG	GT	TT	TT	GG	GG	GG	TT	GT	TT	TT	GG	TT	GT	TT	TT	TT	TT
Glyma03g30020_39	A/T	3	38013762	TT	AA	TT	TT	TT	TT	TT	TT	TT	TT	TT	TT	TT	TT	TT	AA	TT	TT	AA	TT	TT	AT	TT	AA	AA	AT	TT	TT	TT	TT	TT	TT	TT	TT	TT	TT	TT	TT	TT	TT	TT	TT	TT	TT	TT	TT
Glyma03g30020_46	C/T	3	38015103	TT	CC	TT	TT	TT	TT	TT	TT	TT	TT	TT	TT	TT	TT	TT	TT	TT	CT	TT	TT	TT	CT	TT	TT	TT	CT	TT	TT	TT	TT	TT	TT	TT	TT	TT	TT	TT	TT	TT	TT	TT	TT	TT	TT	TT	TT
Glyma03g30020_48	C/T	3	38015427	CC	CC	CC	CC	CC	TT	CC	CC	CC	CC	CC	CC	CC	TT	CC	CC	CC	CC	CC	TT	CC	CC	CC	CC	CC	CC	CC	CC	CC	CC	CC	CC	CC	CC	CC	CC	CC	CC	CC	CC	CC	CC	CC	CC	CC	CC
Glyma03g30020_49	G/A	3	38015432	AA	GG	AA	GG	AA	AA	AA	AA	AG	AA	AA	--	AG	AA	AG	GG	AA	AA	GG	AA	AA	AA	AA	GG	GG	GG	AA	AA	AA	AA	AA	AA	AA	AA	AA	AA	AA	AA	GG	AA	AA	AA	AA	GG	GG	AA
Glyma03g30020_50	T/G	3	38015496	GG	TT	GG	TT	GG	GG	GG	GG	GT	GG	GG	GG	GT	GG	GT	TT	GG	GG	TT	GG	GG	GT	GG	TT	TT	TT	GG	GG	GG	GG	GG	GG	GG	GG	GG	GG	GG	GG	TT	GG	GG	GG	GT	TT	TT	GG
Glyma03g30020_51	C/G	3	38015521	GG	CC	GG	GG	GG	GG	GG	GG	GG	GG	GG	GG	GG	GG	GG	CC	GG	GG	CC	GG	GG	GC	GG	CC	CC	GG	GG	GG	GG	GG	GG	GG	GG	GG	GG	GG	GG	GG	GG	GG	GG	GG	GG	GG	GG	GG
Glyma03g30020_54	A/G	3	38015764	GG	AA	GG	AA	GG	GG	GG	GG	GG	GG	GG	GG	AG	GG	AG	--	GG	GG	AA	GG	GG	GG	GG	AA	AA	AA	GG	AG	GG	GG	GG	GG	GG	GG	GG	GG	GG	GG	AA	GG	GG	GG	GG	AA	AA	GG
Glyma03g30020_55	A/G	3	38015790	AA	AA	AA	AA	AA	GG	AA	AA	AA	AA	AA	AA	AA	GG	AA	--	AA	AA	AA	GG	AA	AA	AA	AA	AA	AA	AA	AA	AA	AA	AA	AA	AA	AA	AA	AA	AA	AA	AA	AA	AA	AA	AA	AA	AA	AA
Glyma03g30020_63	G/T	3	38016927	TT	GG	TT	--	TT	TT	TT	TT	TT	TT	TT	TT	TT	TT	TT	GG	TT	TT	GG	TT	TT	GT	TT	GG	GG	GT	TT	--	TT	--	TT	TT	TT	TT	TT	--	--	TT	GT	TT	TT	--	TT	TT	TT	TT
Glyma03g30020_64	A/G	3	38017212	AA	AA	AA	AA	GG	GG	GG	GG	AA	GG	GG	AA	AA	GG	AA	AA	AG	GG	AA	GG	AA	AG	GG	AA	AA	AA	AA	AA	GG	AG	GG	GG	AA	AA	AA	GG	AA	GG	AA	AA	GG	GG	AG	AA	AA	GG
Glyma03g30030_1	G/T	3	38023009	GG	GG	--	GG	TT	GG	GG	GG	--	GG	GG	GG	GG	GG	GG	GG	GG	GG	GG	GG	GG	GG	GG	GG	GG	GG	GG	GG	TT	--	GG	GG	GG	GG	GG	--	GG	GG	GG	GG	TT	TT	GT	GG	GG	GG
Glyma03g30030_2	G/A	3	38023018	GG	GG	--	GG	GG	GG	AA	AA	AA	AA	GG	AA	GG	GG	AG	GG	GG	AA	GG	GG	GG	GG	GG	GG	GG	GG	GG	AG	GG	--	GG	AA	GG	GG	GG	--	GG	GG	GG	GG	GG	GG	AG	GG	GG	GG
Glyma03g30030_3	T/C	3	38023023	TT	TT	--	TT	TT	TT	TT	TT	TT	TT	TT	TT	TT	TT	TT	TT	TT	TT	TT	TT	TT	TT	TT	TT	TT	TT	CC	CT	TT	--	TT	TT	TT	TT	TT	--	CC	TT	TT	TT	TT	TT	TT	TT	CC	TT
Glyma03g30030_4	T/C	3	38023087	CC	TT	--	CC	TT	TT	TT	TT	--	TT	TT	CC	CC	TT	TT	--	TT	TT	TT	TT	--	--	TT	TT	TT	TT	TT	TT	TT	--	TT	TT	CC	CC	CT	--	CT	TT	CT	CC	CC	CC	CC	CC	CC	TT
Glyma03g30030_5	A/G	3	38023166	AA	AA	--	AA	AA	AA	AA	AA	GG	AA	--	GG	--	AA	--	--	AA	AA	AA	AA	GG	AA	AA	AA	AA	AA	GG	AG	AA	AG	AA	--	GG	AA	GG	--	AG	AA	AA	--	GG	GG	--	AA	AA	AA
Glyma03g30030_6	T/C	3	38023219	--	TT	--	CC	TT	--	TT	TT	--	TT	TT	CC	CC	TT	--	--	TT	TT	--	TT	CC	TT	TT	TT	TT	TT	TT	CC	TT	CT	TT	--	CC	CC	CT	--	CC	TT	CC	CC	CC	CC	CC	CC	CC	TT
Glyma03g30030_7	G/A	3	38023290	AA	GG	--	AG	AA	GG	GG	AA	--	GG	GG	--	AA	GG	AA	--	GG	GG	GG	GG	AA	GG	GG	GG	GG	GG	AA	--	AA	AA	GG	--	--	AA	AG	AA	AA	GG	GG	AA	AA	AA	AA	AA	AA	AG
Glyma03g30030_8	G/A	3	38023344	AA	GG	GG	GG	GG	AA	GG	GG	--	GG	GG	--	AG	AA	GG	--	GG	GG	GG	AA	GG	GG	GG	GG	GG	GG	AA	AG	GG	GG	GG	GG	AA	GG	AG	GG	AG	GG	GG	AA	GG	GG	GG	GG	--	GG
Glyma03g30030_9	C/T	3	38023350	CC	CC	TT	CC	CC	TT	CC	CC	--	CC	CC	--	CC	TT	CC	--	CC	CC	CC	TT	TT	CC	CC	CC	CC	CC	CC	CC	CC	CT	CC	CC	CC	CC	CC	CC	CC	CC	CC	CC	CC	CC	CC	CC	--	CC
Glyma03g30030_10	G/A	3	38023355	GG	GG	AA	AA	GG	GG	GG	GG	--	GG	GG	--	AG	GG	AG	--	GG	GG	GG	GG	AA	GG	GG	GG	GG	GG	GG	GG	GG	AG	GG	AA	AA	GG	AG	GG	GG	GG	AA	AA	GG	GG	GG	AA	--	GG
Glyma03g30030_11	C/T	3	38023362	CC	CC	CC	CC	CC	CC	CC	CC	--	CC	CC	--	CC	CC	CC	--	CC	CC	CC	CC	CC	CC	CC	CC	CC	CC	CC	CC	CT	CC	CC	CC	TT	CC	CT	CC	CT	CC	CC	TT	--	--	--	CC	--	CC
Glyma03g30030_12	G/A	3	38023365	GG	GG	GG	GG	GG	AA	GG	GG	--	GG	GG	--	GG	AA	GG	--	GG	GG	GG	AA	GG	GG	GG	GG	GG	GG	AA	AG	GG	GG	GG	GG	GG	GG	GG	GG	AG	GG	GG	GG	GG	GG	GG	GG	--	GG
Glyma03g30030_13	A/G	3	38023372	AA	AA	AA	AA	AA	GG	AA	AA	--	AA	AA	--	AA	GG	AA	--	AA	AA	AA	GG	AA	AA	AA	AA	AA	AA	AA	AA	AA	AA	AA	AA	AA	AA	AA	AA	AA	AA	AA	AA	AA	AA	AA	AA	--	AA
Glyma03g30030_14	C/T	3	38023387	CC	CC	CC	CC	CC	TT	CC	CC	--	CC	CC	--	CC	TT	CC	--	CC	CC	CC	TT	CC	CC	CC	CC	CC	CC	CC	CC	CC	CC	CC	CC	CC	CC	CC	CC	CC	CT	CC	CC	TT	TT	TT	CC	CC	CC
Glyma03g30030_15	G/T	3	38023466	GG	GG	GG	GT	GT	GT	GG	GG	--	GG	GG	--	GT	GG	GT	--	GG	GG	GG	GG	GT	GG	GG	GG	GG	GG	GT	GT	GT	GT	GG	GG	GT	GT	GT	GT	GT	GT	GT	GT	GT	GG	GG	GT	GT	GG
Glyma03g30030_16	T/A	3	38023999	AA	TT	TT	TT	TT	AT	TT	TT	TT	TT	TT	TT	AT	AA	TT	--	TT	TT	TT	AA	TT	TT	TT	TT	TT	TT	AA	AT	TT	TT	TT	TT	TT	AA	AT	TT	AA	TT	TT	TT	TT	TT	AT	AT	AA	TT
Glyma03g30030_17	C/G	3	38024060	CC	CC	CC	CC	CC	CC	CC	CC	CC	CC	CC	CC	CC	CC	CC	--	CC	CC	CC	CC	CC	CC	CC	CC	CC	CC	CC	CC	CC	GC	CC	CC	GG	CC	GC	GG	CC	CC	CC	GG	CC	CC	CC	CC	CC	CC
Glyma03g30030_18	A/T	3	38024453	--	TT	TT	AA	TT	AA	AA	AA	TT	AA	TT	AA	AA	AA	TT	--	TT	AA	AA	AA	TT	AT	TT	AA	AA	AA	AA	AA	TT	TT	AA	--	TT	AA	AT	TT	AA	TT	AA	TT	TT	TT	AT	AA	--	AT
Glyma03g30030_19	T/C	3	38024505	--	CC	TT	TT	CC	TT	TT	TT	TT	TT	CC	TT	TT	TT	TT	--	CC	TT	TT	TT	TT	CT	CC	TT	TT	TT	TT	TT	CC	TT	--	TT	--	TT	TT	TT	TT	CC	TT	TT	TT	TT	TT	TT	--	CT
Glyma03g30030_20	G/A	3	38024547	--	AA	AA	--	AA	AA	AA	AA	AA	AA	AA	AA	AG	AA	AA	--	AA	AA	AA	AA	AA	AA	AA	AA	AA	AG	AA	AA	AA	AA	AA	AA	AA	AA	AA	AA	AA	AA	AA	AA	AA	AA	AA	AA	--	AA
Glyma03g30030_21	C/A	3	38024631	CC	AA	CC	--	AA	CC	CC	--	--	CC	--	--	CC	CC	CC	CC	AA	CC	CC	--	CC	AC	--	CC	CC	CC	CC	CC	AA	CC	--	--	CC	CC	CC	--	CC	AA	CC	CC	CC	CC	CC	CC	CC	AA
Glyma03g30030_22	T/C	3	38024680	TT	--	--	CC	CC	CC	CC	--	--	CC	CC	--	TT	CC	CT	CC	CC	--	CC	--	CC	CT	CC	CC	CC	TT	TT	CT	CC	CT	TT	CC	--	TT	TT	TT	TT	CC	CC	TT	CC	CC	CT	CC	TT	CC
Glyma03g30030_23	G/A	3	38024774	GG	AA	AA	GG	AA	AA	AA	AA	AA	AA	AA	AA	GG	AA	GG	--	AA	AA	AA	AA	AA	AA	AA	AA	AA	GG	GG	AG	AA	AG	GG	AA	GG	GG	GG	GG	GG	AA	GG	GG	AA	AA	AG	GG	--	AA
Glyma03g30030_24	A/T	3	38024800	AA	TT	TT	AA	TT	TT	TT	TT	TT	TT	TT	TT	AA	TT	AA	--	TT	TT	TT	TT	TT	TT	TT	TT	TT	AA	AA	AT	TT	AT	AA	TT	AA	AA	AA	AA	AA	TT	AT	AA	TT	TT	AT	AA	--	TT
Glyma03g30030_25	T/A	3	38024846	TT	TT	TT	TT	TT	AA	TT	TT	TT	TT	TT	AA	TT	AA	TT	--	TT	TT	TT	AA	TT	TT	TT	TT	TT	TT	TT	TT	TT	TT	TT	TT	TT	TT	TT	TT	TT	TT	TT	TT	TT	TT	TT	TT	--	TT
Glyma03g30030_27	G/T	3	38025007	GG	TT	TT	GG	TT	TT	TT	TT	TT	TT	TT	TT	GG	TT	GG	TT	TT	TT	TT	TT	GG	TT	TT	TT	TT	GG	GG	GT	TT	GT	GG	TT	GG	GG	GG	GG	GG	TT	GT	GG	GG	GG	GG	GG	GG	TT
Glyma03g30030_28	T/G	3	38025017	TT	GG	GG	TT	GG	GG	GG	GG	GG	GG	GG	GG	TT	GG	TT	GG	GG	GG	GG	GG	TT	GG	GG	GG	GG	TT	TT	TT	GG	GG	TT	GG	TT	TT	TT	GG	TT	GG	GT	TT	TT	TT	TT	TT	TT	GG
Glyma03g30030_29	G/A	3	38025035	GG	GG	GG	GG	GG	AA	GG	GG	GG	GG	GG	GG	GG	AA	GG	GG	GG	GG	GG	GG	GG	GG	GG	GG	GG	GG	GG	GG	GG	GG	GG	GG	GG	GG	GG	GG	GG	GG	GG	GG	GG	GG	GG	AG	GG	GG
Glyma03g30030_30	T/G	3	38025143	TT	GG	GG	TT	GG	TT	TT	TT	GG	TT	GG	TT	TT	TT	TT	--	GG	TT	TT	TT	GG	GG	GG	TT	TT	TT	TT	TT	GG	GT	TT	TT	TT	TT	TT	TT	TT	GG	TT	TT	GG	GG	GT	TT	TT	TT
Glyma03g30030_33	A/T	3	38025528	AA	TT	TT	AA	TT	TT	TT	TT	AA	TT	TT	AA	AA	TT	AA	TT	TT	TT	TT	AA	TT	AT	TT	TT	TT	AT	AA	AA	TT	AA	AA	TT	AA	AA	AA	AA	AA	TT	AT	AA	TT	TT	AT	AA	AA	TT
Glyma03g30030_34	C/G	3	38025581	CC	GG	CC	CC	GG	CC	CC	CC	CC	CC	GG	CC	CC	CC	GC	CC	GG	CC	CC	CC	CC	GG	GG	CC	CC	CC	CC	CC	GG	GC	CC	CC	GG	CC	GC	GG	CC	GG	CC	GG	CC	CC	CC	CC	--	GC
Glyma03g30030_35	A/G	3	38025624	AA	GG	AA	AA	GG	AA	AA	AA	AA	AA	AA	AA	AA	AA	AA	--	AA	AA	AA	AA	AA	AA	AA	AA	AA	AA	AA	AA	GG	AA	AA	AA	AA	AA	AA	AA	AA	GG	AA	AA	AA	AA	AA	AA	--	AA
Glyma03g30030_36	A/T	3	38025650	AA	TT	AA	AA	TT	AA	AA	AA	AA	AA	TT	AA	AA	AA	AA	--	TT	AA	AA	AA	AA	AT	TT	AA	AA	AA	AA	AA	TT	AA	AA	AA	AA	AA	AA	AA	AA	TT	AA	AA	AA	AA	AA	AA	--	AT
Glyma03g30030_37	G/T	3	38025773	GG	TT	TT	TT	TT	TT	TT	TT	TT	TT	TT	TT	TT	TT	TT	TT	TT	TT	TT	TT	TT	GT	TT	TT	TT	GT	GT	GT	TT	TT	GG	TT	TT	GG	GT	TT	GT	TT	TT	TT	TT	TT	GT	TT	GG	TT
Glyma03g30030_41	T/A	3	38026541	TT	AA	TT	AT	AA	AA	TT	TT	TT	TT	AA	AA	TT	AA	AT	TT	AA	TT	TT	AA	AA	AA	AA	TT	TT	AT	TT	TT	AA	TT	TT	TT	AA	TT	AT	TT	TT	AA	TT	AA	AT	AA	AT	TT	TT	AT
Glyma03g30030_42	T/C	3	38026560	TT	CC	CC	CC	CC	CC	CC	CC	CC	CC	CC	CC	CT	CC	CC	CC	CC	CC	CC	CC	CC	CC	CC	CC	CC	CT	TT	TT	CC	CC	TT	CC	CC	TT	CT	CC	TT	CC	CC	CC	CC	CC	CT	CC	TT	CC
Glyma03g30030_43	G/A	3	38026561	GG	AA	GG	AA	AA	AA	AA	AA	GG	AA	AA	AA	AG	AA	AA	GG	AA	AA	GG	AA	AA	AA	AA	GG	GG	AG	GG	GG	AA	AG	GG	AA	AA	GG	AG	AA	GG	AA	AA	AA	AA	AA	AG	AA	GG	AA
Glyma03g30030_48	A/G	3	38027249	AA	GG	AA	GG	GG	GG	GG	GG	AA	GG	GG	GG	AG	GG	GG	AA	GG	GG	AA	GG	GG	GG	GG	AA	AA	GG	AG	AG	GG	AG	AA	GG	GG	AA	GG	GG	AG	GG	GG	GG	GG	GG	AG	GG	AA	GG
Glyma03g30030_50	T/A	3	38027281	TT	AA	TT	AA	AA	TT	AA	AA	TT	AA	AA	TT	AT	TT	AT	TT	AA	AA	TT	TT	TT	AA	AA	TT	TT	TT	TT	AT	AA	AT	TT	AA	TT	TT	TT	AA	TT	AA	AA	TT	TT	TT	TT	AA	TT	AA
Glyma03g30030_51	C/T	3	38027355	CC	CC	CC	CC	CC	TT	CC	CC	CC	CC	CC	TT	CC	CC	CC	CC	CC	CC	CC	TT	CC	CC	CC	CC	CC	CC	CC	CC	CC	CC	CC	CC	CC	CC	CC	CC	CC	CC	CC	CC	CC	CC	CC	CC	CC	CC
Glyma03g30030_55	T/C	3	38028389	TT	CC	TT	TT	CT	CC	TT	TT	TT	TT	CC	CC	CT	CT	CT	--	CC	TT	TT	CT	TT	CC	CC	TT	TT	CT	TT	TT	CT	TT	TT	TT	CC	TT	CT	TT	TT	CC	TT	CC	TT	TT	TT	TT	--	CC
Glyma03g30030_56	C/A	3	38028524	CC	AA	CC	CC	AC	CC	CC	CC	CC	CC	CC	CC	AC	CC	CC	CC	CC	CC	CC	CC	CC	CC	CC	CC	CC	CC	CC	CC	AA	CC	CC	CC	CC	CC	CC	CC	CC	AA	CC	CC	CC	CC	CC	CC	CC	CC
Glyma03g30030_57	G/A	3	38028532	GG	AA	AA	AG	AA	AA	GG	GG	GG	GG	AA	AA	AG	AA	AA	AA	AA	GG	AA	AA	AA	AA	AA	AA	AA	AA	GG	GG	AA	GG	GG	GG	AA	GG	AA	GG	GG	AA	AG	AA	AA	AA	AG	GG	GG	AG
Glyma03g30030_59	T/G	3	38028716	TT	GG	GG	GT	GG	GG	TT	TT	GG	TT	GG	GG	GT	GG	GT	GG	GT	TT	GG	GG	GG	GG	GG	GG	GG	GG	TT	TT	GG	GG	TT	GT	GG	TT	GT	GG	GT	GG	GT	GG	GG	GG	GT	TT	TT	GT
Glyma03g30030_61	A/G	3	38028765	AA	AA	AA	AA	AA	GG	AA	AA	AA	AA	AA	GG	AA	GG	AA	AA	AA	AA	AA	GG	AA	AA	AA	AA	AA	AA	AA	AA	AA	AA	AA	AA	AA	AA	AA	AA	AA	AA	AA	AA	AA	AA	AA	AA	--	AA
Glyma03g30030_62	C/T	3	38028828	CC	TT	TT	CC	TT	TT	CC	CC	TT	CT	TT	TT	CT	TT	CT	TT	TT	CC	TT	TT	TT	TT	TT	TT	TT	TT	CC	CC	TT	TT	CC	CC	TT	CC	CT	TT	CC	TT	CT	TT	TT	TT	CT	CC	CC	CT
Glyma03g33420_1	C/T	3	40991296	CC	CC	CC	CC	CC	CC	CC	CC	CC	CC	CC	CC	CC	CC	CC	CC	CC	CC	CC	CC	CC	CC	CC	CC	CC	CC	CC	CC	TT	CC	CC	CC	CC	CC	CT	CC	CC	CC	CC	TT	CC	CC	CC	CC	CC	CC
Glyma03g33420_2	C/T	3	40991403	CC	TT	TT	TT	CC	TT	CC	TT	CC	CT	TT	CC	TT	TT	TT	TT	TT	TT	TT	TT	CC	TT	TT	TT	TT	TT	TT	CT	CC	TT	CC	TT	CC	TT	CC	CC	CC	CT	TT	CC	CC	CC	CC	CC	CC	TT
Glyma03g33420_3	T/C	3	40991635	TT	CC	CC	CC	CC	CC	CC	CC	--	CC	CC	TT	CC	CC	CC	CC	CC	CC	CC	CC	CC	CT	CC	CC	CC	CC	CT	CC	--	CC	CC	CC	TT	CC	TT	TT	--	TT	CC	--	--	--	CC	TT	CC	CC
Glyma03g33420_4	C/T	3	40992008	CC	TT	TT	TT	--	TT	CC	TT	--	--	TT	CC	TT	TT	TT	TT	TT	TT	TT	TT	CC	TT	TT	TT	TT	TT	CT	CT	--	TT	CC	TT	CC	CT	CC	CC	CC	CC	TT	--	--	--	CC	CC	--	TT
Glyma03g33420_5	A/G	3	40992057	AA	GG	GG	GG	GG	GG	AA	GG	GG	GG	GG	AA	GG	GG	GG	GG	GG	GG	GG	GG	AA	GG	GG	GG	GG	AG	AG	GG	GG	GG	AA	GG	AA	GG	AG	AA	GG	AA	GG	GG	GG	GG	AG	AA	--	GG
Glyma03g33420_6	C/G	3	40992103	CC	CC	CC	CC	GG	CC	CC	CC	GG	GC	CC	CC	CC	CC	CC	CC	CC	CC	CC	CC	CC	CC	CC	CC	CC	CC	CC	CC	CC	GC	--	CC	CC	CC	CC	CC	GG	CC	GC	CC	GG	GG	CC	CC	CC	CC
Glyma03g33420_7	G/A	3	40992165	GG	AA	AA	AA	AA	AA	GG	AA	AA	AA	AA	GG	AA	AA	AA	--	AA	AA	AA	AA	GG	AG	AA	AA	AA	AA	AA	AA	AA	AA	--	AA	GG	AA	AG	GG	AA	GG	AA	AA	AA	AA	AA	GG	AA	AA
Glyma03g33420_8	G/A	3	40992171	GG	AA	AA	AA	GG	AA	GG	AA	GG	AG	AA	GG	AA	AA	AA	--	AA	AA	AA	AA	GG	AG	AA	AA	AA	AA	AA	AA	GG	AG	--	AA	GG	AA	GG	GG	GG	GG	AG	GG	GG	GG	GG	GG	GG	AA
Glyma03g33420_9	G/A	3	40992196	GG	AA	AA	AA	AA	AA	AA	AA	AA	AA	AA	GG	AA	AA	AA	--	AA	AA	AA	AA	AA	AG	AA	AA	AA	AA	AA	AA	AA	AA	AA	AA	GG	AA	AG	GG	AA	GG	AA	AA	AA	AA	AA	GG	AA	AA
Glyma03g33420_10	C/T	3	40992219	CC	TT	TT	TT	CC	TT	CC	TT	CC	CT	TT	CC	TT	TT	TT	--	TT	TT	TT	TT	CC	CT	TT	TT	TT	TT	TT	TT	CC	CT	CC	TT	CC	TT	CC	CC	CC	CC	CT	CC	CC	CC	CC	CC	CC	TT
Glyma03g33420_11	C/T	3	40992282	CC	CC	CC	CC	CC	CC	CC	CC	CC	CC	CC	CC	CC	CC	CC	--	CC	CC	CC	CC	CC	CC	CC	CC	CC	CC	CC	CC	TT	CC	--	CC	CC	CC	CT	CC	CC	CC	CC	TT	CC	CC	CC	CC	CC	CC
Glyma03g33420_12	C/T	3	40992312	CC	CC	CC	CC	TT	CC	CC	CC	TT	TT	CC	CC	CC	CC	CC	--	CC	CC	CC	CC	CC	CC	CC	CC	CC	CC	CC	CC	CC	CT	CC	CC	CC	CC	CC	CC	CT	CC	CT	CC	TT	TT	CC	CC	--	CC
Glyma03g33420_13	A/G	3	40992317	AA	GG	GG	GG	GG	GG	AA	GG	GG	GG	GG	AA	GG	AG	GG	--	GG	GG	GG	GG	AA	GG	GG	GG	GG	GG	GG	GG	GG	GG	AA	GG	AA	AG	AG	AA	GG	AA	GG	GG	GG	GG	AG	AA	--	GG
Glyma03g33420_14	C/T	3	40992320	CC	CC	CC	CC	TT	CC	CC	CC	TT	TT	CC	CC	CC	CC	CC	--	CC	CC	CC	CC	CC	CC	CC	CC	CC	CC	CC	CC	TT	CT	CC	CC	CC	CC	CT	CT	CT	CC	CT	TT	TT	TT	CC	CC	--	CC
Glyma03g33420_15	C/T	3	40992371	CC	TT	TT	TT	CC	TT	CC	TT	CC	CT	TT	CC	TT	CT	TT	--	TT	TT	TT	TT	CC	CT	TT	TT	TT	TT	TT	TT	CC	TT	CC	TT	CC	TT	CC	CC	CT	CC	TT	CC	CC	CC	CC	CC	TT	TT
Glyma03g33420_16	G/A	3	40992398	GG	GG	GG	GG	AA	GG	GG	GG	--	GG	GG	GG	GG	GG	GG	--	GG	GG	GG	GG	GG	GG	GG	GG	GG	GG	GG	GG	AA	GG	GG	GG	GG	GG	AG	GG	AA	GG	GG	AA	--	AA	GG	GG	AA	GG
Glyma03g33420_17	T/C	3	40992407	TT	TT	TT	TT	CC	TT	TT	TT	CC	CT	TT	TT	TT	TT	TT	--	TT	TT	TT	TT	TT	TT	TT	TT	TT	TT	TT	TT	CC	CT	TT	TT	TT	TT	CT	TT	CT	TT	TT	CC	CC	CC	TT	TT	TT	TT
Glyma03g33420_18	G/A	3	40992435	GG	AA	AA	AA	GG	AA	GG	AA	GG	AG	AA	--	AA	AA	AA	--	AA	AA	AA	AA	GG	AG	AA	AA	AA	AA	AA	AG	GG	AG	GG	AA	GG	AA	GG	GG	GG	GG	AA	GG	GG	GG	GG	GG	GG	AA
Glyma03g33420_19	C/T	3	40992442	CC	TT	CC	CC	CC	CC	CC	CC	CC	CC	CC	CC	CC	CC	CC	--	CC	CC	CC	CC	CC	CC	CC	CC	CC	CT	CC	CC	CC	CC	CC	CC	CC	CC	CC	CC	CC	CC	CC	CC	CC	CC	CC	CC	CC	CC
Glyma03g33420_20	G/T	3	40992452	GG	GG	GG	GG	TT	GG	GG	GG	TT	GT	GG	GG	GG	GG	GG	--	GG	GG	GG	GG	GG	GG	GG	GG	GG	GG	GG	GG	GG	GT	GG	GG	GG	GG	GG	GG	GT	GG	GG	GG	TT	TT	GG	GG	GG	GG
Glyma03g33420_21	G/T	3	40992499	GG	GG	GG	GG	TT	GG	GG	GG	TT	TT	GG	GG	GG	GG	GG	--	GG	GG	GG	GG	GG	GG	GG	GG	GG	GG	GG	GG	GG	GT	GG	GG	GG	GG	GG	GG	GT	GG	GG	GG	TT	TT	GG	GG	GG	GG
Glyma03g33420_22	C/T	3	40992503	CC	CC	CC	CC	CC	CC	CC	CC	CC	CC	CC	CC	CC	CC	CC	--	CC	CC	CC	CC	CC	CC	CC	CC	CC	CC	CC	CC	CC	CC	CC	CC	CC	CC	CC	CC	CC	CC	CC	CC	CC	CC	CT	TT	CC	CC
Glyma03g33420_23	A/G	3	40992515	AA	AA	AA	AA	GG	AA	AA	AA	GG	GG	AA	AA	AA	AA	AA	--	AA	AA	AA	AA	AA	AA	AA	AA	AA	AA	AA	AA	AA	AG	AA	AA	AA	AA	AA	AA	AG	AA	AA	AA	GG	GG	AA	AA	AA	AA
Glyma03g33420_24	C/T	3	40992519	CC	CC	CC	CC	TT	CC	CC	CC	TT	TT	CC	CC	CC	CC	CC	--	CC	CC	CC	CC	CC	CC	CC	CC	CC	CC	CC	CC	CC	CT	CC	CC	CC	CC	CC	CC	CT	CC	CC	CC	TT	TT	CC	CC	CC	CC
Glyma03g33420_25	A/G	3	40992541	AA	AA	AA	AA	AA	AA	AA	AA	AA	AA	AA	AA	AA	AA	AA	--	AA	AA	AA	AA	AA	AA	AA	AA	AA	AA	AA	AA	AA	AA	AA	AA	AA	AA	AA	AA	AA	AA	AA	AA	AA	AA	AA	AA	AA	AA
Glyma03g33420_26	G/A	3	40992554	GG	GG	GG	GG	GG	GG	GG	GG	GG	GG	GG	GG	GG	GG	GG	--	GG	GG	GG	GG	GG	GG	GG	GG	GG	GG	GG	GG	AA	GG	GG	GG	GG	GG	GG	GG	GG	GG	GG	GG	GG	GG	GG	GG	GG	GG
Glyma03g33420_27	G/A	3	40992635	GG	GG	GG	GG	GG	GG	GG	GG	--	GG	GG	GG	GG	GG	GG	--	GG	GG	GG	GG	GG	GG	GG	GG	GG	AG	GG	GG	AA	GG	GG	GG	GG	GG	AG	GG	GG	GG	GG	AA	GG	GG	GG	GG	GG	GG
Glyma03g33420_28	G/A	3	40992641	GG	GG	GG	GG	GG	GG	GG	GG	--	GG	GG	GG	GG	GG	GG	--	GG	GG	GG	GG	GG	GG	GG	GG	GG	GG	GG	GG	AA	GG	GG	GG	GG	GG	AG	GG	GG	GG	GG	AA	GG	GG	GG	GG	GG	GG
Glyma03g33420_29	G/A	3	40992673	GG	GG	GG	GG	GG	AG	GG	GG	GG	GG	GG	GG	GG	GG	GG	--	GG	GG	GG	AA	GG	GG	GG	GG	GG	GG	GG	GG	GG	GG	GG	GG	GG	GG	GG	GG	GG	GG	GG	GG	GG	GG	GG	GG	GG	GG
Glyma03g33420_30	C/T	3	40992724	CC	TT	TT	TT	CC	TT	CC	TT	CC	CC	TT	CC	TT	TT	TT	--	TT	TT	TT	TT	CC	TT	TT	TT	TT	TT	CC	TT	CC	CT	--	TT	CC	CT	CC	CC	CC	CC	CT	CC	CC	CC	CC	CC	CC	TT
Glyma03g33420_31	G/A	3	40992745	GG	GG	GG	GG	GG	GG	GG	GG	GG	GG	GG	GG	GG	GG	GG	--	GG	--	--	GG	GG	GG	GG	GG	GG	GG	GG	GG	AA	GG	--	GG	GG	GG	AG	GG	GG	GG	GG	AA	GG	GG	GG	GG	--	GG
Glyma03g33420_33	A/T	3	40992844	AA	AA	AA	AA	AA	AA	AA	AA	AA	AA	AA	AA	--	--	AA	--	AA	AA	AA	AA	AA	AA	AA	AA	AA	AA	AA	AA	AA	AA	AA	AA	AA	AA	AA	AA	AA	AA	AA	AA	AA	AA	AA	AA	AA	AA
Glyma03g33420_34	T/A	3	40992874	TT	TT	TT	TT	AT	TT	TT	TT	TT	TT	TT	TT	--	TT	TT	--	TT	TT	TT	TT	TT	TT	TT	TT	TT	TT	TT	TT	AA	TT	TT	TT	TT	TT	AT	TT	TT	TT	TT	AA	TT	TT	TT	TT	TT	TT
Glyma03g33420_35	C/A	3	40992899	CC	CC	CC	CC	CC	CC	CC	CC	CC	CC	CC	CC	--	CC	CC	--	CC	CC	CC	CC	CC	CC	CC	CC	CC	CC	CC	CC	AA	CC	CC	CC	CC	CC	AC	CC	CC	CC	CC	AA	CC	CC	CC	CC	CC	CC
Glyma03g33420_36	C/A	3	40992957	CC	CC	CC	CC	CC	CC	CC	CC	CC	CC	CC	--	CC	CC	CC	CC	CC	CC	CC	CC	CC	CC	CC	CC	CC	CC	CC	CC	AA	CC	CC	CC	CC	CC	AC	CC	CC	CC	CC	AA	CC	CC	CC	CC	CC	CC
Glyma03g33420_37	G/C	3	40992971	GG	GG	GG	GG	GG	GG	GG	GG	GG	GG	GG	GG	GG	GG	GG	GG	GG	GG	GG	GG	GG	GG	GG	GG	GG	GG	GG	GG	CC	GG	GG	GG	GG	GG	GC	GG	GG	GG	GG	CC	GG	GG	GG	GG	GG	GG
Glyma03g33420_39	G/A	3	40993299	GG	AA	AA	AA	GG	AA	GG	AA	GG	GG	AA	GG	AA	AA	AA	AA	AA	AA	AA	AA	GG	AG	AA	AA	AA	AA	AA	AA	GG	AG	GG	AA	GG	GG	GG	GG	GG	GG	AG	GG	GG	GG	AA	GG	AA	AA
Glyma03g33420_41	G/A	3	40995366	GG	AA	AA	AA	AG	AA	GG	AA	GG	GG	AA	GG	AA	AA	AA	AA	AA	AA	AA	AA	GG	AG	AA	AA	AA	AA	AA	AG	GG	AG	GG	AA	GG	AG	GG	GG	GG	GG	AG	GG	GG	GG	GG	GG	GG	AA
Glyma03g33420_42	T/G	3	40995371	TT	GG	GG	GG	GT	GG	TT	GG	TT	TT	GG	TT	GG	GG	GG	GG	GG	GG	GG	GG	TT	GT	GG	GG	GG	GG	GG	GT	GG	GT	TT	GG	TT	GT	GT	TT	TT	TT	GT	GG	TT	TT	TT	TT	TT	GG
Glyma03g34840_1	T/C	3	42136842	TT	TT	CC	TT	TT	TT	TT	CC	CC	TT	TT	TT	TT	TT	CT	TT	TT	CC	TT	TT	TT	TT	TT	CC	CC	CT	TT	CT	CT	CC	CC	TT	TT	TT	TT	TT	CT	TT	CT	TT	TT	TT	TT	CC	--	CT
Glyma03g34840_2	C/T	3	42137030	CC	CC	TT	CT	CT	TT	CC	TT	TT	CT	TT	TT	CT	TT	CT	CC	TT	TT	TT	TT	TT	CT	TT	TT	TT	CT	TT	CT	TT	TT	TT	TT	CC	TT	CT	TT	TT	CC	TT	TT	TT	TT	TT	TT	CC	TT
Glyma03g34840_3	A/T	3	42137147	AA	AA	TT	TT	AT	TT	AA	TT	TT	AA	TT	TT	AT	TT	AT	AA	TT	TT	TT	TT	TT	AT	TT	TT	TT	AT	TT	TT	TT	TT	TT	TT	AA	TT	AT	TT	TT	AA	TT	TT	TT	TT	TT	TT	AA	TT
Glyma03g34840_4	T/C	3	42137286	TT	TT	CC	CC	TT	CC	TT	CC	CC	CT	TT	CC	CT	CC	CT	TT	TT	CC	CC	CC	CC	TT	TT	CC	CC	CT	CC	TT	CC	CC	CC	CC	TT	CT	CT	CC	CC	TT	CC	CC	CT	CC	CC	CC	TT	CT
Glyma03g34840_5	G/T	3	42137341	GG	GG	TT	TT	GG	TT	GG	TT	TT	GT	GG	GG	GT	TT	GT	GG	GG	TT	TT	TT	GG	GG	GG	TT	TT	GT	GG	GG	TT	TT	TT	TT	GG	GG	GT	TT	TT	GG	TT	TT	GG	GG	GG	TT	GG	GT
Glyma03g34840_6	G/A	3	42137369	GG	GG	AG	AA	GG	AA	GG	AA	AA	AG	GG	GG	AG	AA	AG	GG	GG	AA	AA	AA	GG	GG	GG	AA	AA	AG	GG	GG	AA	AA	AA	AA	GG	GG	AG	AA	AG	GG	AA	AA	GG	GG	GG	AA	GG	AG
Glyma03g34840_7	C/G	3	42137469	CC	CC	GG	GG	CC	GG	CC	GG	GG	CC	GG	CC	GC	GG	GC	CC	GG	GG	GG	GG	CC	GC	GG	GG	GG	GC	CC	GC	GG	GG	GG	GG	CC	CC	GC	GG	GC	CC	GG	GG	CC	CC	CC	GG	CC	GG
Glyma03g34840_8	A/T	3	42137478	TT	TT	TT	TT	TT	TT	TT	TT	TT	TT	TT	AA	TT	TT	TT	TT	TT	TT	TT	TT	AA	AT	TT	TT	TT	TT	AA	TT	TT	TT	TT	TT	TT	AA	TT	TT	AT	AA	TT	TT	AA	AA	AA	TT	TT	TT
Glyma03g34840_9	A/G	3	42137605	AA	AA	GG	AA	AA	AA	AA	GG	GG	AG	AA	AA	AA	AA	AG	AA	AA	GG	AA	AA	AA	AA	AA	GG	GG	AG	AA	AA	GG	GG	GG	AA	AA	AA	AA	AA	AG	AA	GG	AA	AA	AA	AA	GG	AA	AG
Glyma03g34840_10	G/A	3	42137619	GG	GG	AA	GG	GG	GG	GG	AA	AA	AG	GG	GG	GG	GG	AG	GG	GG	AA	GG	GG	GG	GG	GG	AA	AA	AG	GG	GG	AA	AA	AG	GG	GG	GG	GG	GG	AG	GG	AA	GG	GG	GG	GG	AA	GG	AG
Glyma03g34840_11	A/G	3	42137628	GG	AA	AA	GG	AG	GG	GG	AA	AA	AG	AA	AA	GG	GG	AG	GG	AA	AA	GG	GG	AA	AA	AA	AA	AA	AG	AA	AA	AA	AA	AA	GG	GG	AG	GG	GG	AA	AA	AG	GG	AA	AA	AA	AA	GG	AA
Glyma03g34840_12	T/C	3	42137647	CC	CC	CC	CC	CC	CC	CC	CC	CC	CC	CC	CC	CC	CC	CC	CC	CC	CC	CC	CC	CC	CC	CC	CC	CC	CC	CC	CC	CC	CC	CC	CC	CC	CC	CC	CC	CC	TT	CC	CC	CC	CC	CC	CC	CC	CC
Glyma03g34840_14	A/G	3	42138022	AA	AA	AA	AA	AA	GG	AA	AA	AA	AA	AA	AA	AA	AG	AA	--	AA	AA	AA	GG	AA	AA	AA	AA	AA	AA	AA	AA	AA	AA	AA	AA	AA	AA	AA	AA	AA	AA	AA	AA	AA	AA	AA	AA	AA	AA
Glyma03g34840_15	C/G	3	42138025	CC	CC	CC	CC	CC	CC	CC	CC	CC	CC	CC	GG	CC	CC	CC	--	CC	CC	GG	CC	CC	CC	CC	CC	CC	CC	GG	CC	CC	CC	CC	GG	CC	GG	GC	CC	CC	CC	GC	CC	CC	CC	CC	CC	CC	CC
Glyma03g34840_16	T/A	3	42138376	TT	TT	TT	--	--	AA	TT	TT	TT	TT	TT	--	TT	AA	TT	--	TT	TT	TT	AA	TT	TT	--	TT	TT	TT	TT	TT	TT	TT	--	TT	TT	TT	TT	TT	TT	TT	TT	TT	TT	TT	TT	TT	TT	TT
Glyma03g34840_17	C/A	3	42138726	CC	CC	CC	CC	CC	CC	CC	CC	CC	CC	CC	CC	CC	CC	AC	--	CC	CC	CC	CC	CC	CC	CC	CC	CC	CC	CC	CC	CC	CC	CC	CC	CC	CC	AC	CC	CC	CC	CC	CC	CC	CC	CC	CC	CC	CC
Glyma03g34840_18	G/C	3	42138878	GG	GG	CC	CC	GG	GG	GG	CC	CC	GC	GG	GG	GC	GG	GG	GG	GG	CC	GG	GG	GG	GG	GG	CC	CC	GC	GG	GC	GC	CC	GG	GG	GG	GG	GG	CC	GC	GG	GC	CC	GG	GG	GG	CC	GG	CC
Glyma03g34840_19	G/A	3	42139098	AA	GG	AA	AA	AA	AA	AA	AA	AA	AA	AA	AA	AA	AA	AA	AA	AA	AA	AA	AA	GG	AA	AA	AA	AA	AG	AA	AA	AA	AA	AA	AA	AA	AA	AA	AA	AA	GG	AG	AA	GG	GG	GG	AA	AA	AA
Glyma03g34840_21	A/T	3	42139294	TT	AA	AA	AA	TT	AA	AA	AA	AA	AT	AA	AA	AT	AA	AT	TT	AA	AA	TT	AA	AA	AA	AA	AA	AA	AA	AA	AA	AA	AA	AA	TT	TT	AT	AT	AA	AA	AA	AT	AA	AA	AA	AA	AA	TT	AA
Glyma03g34840_23	C/T	3	42139797	TT	CC	CC	CC	TT	CC	CC	CC	CC	TT	CC	CC	CT	CC	CT	TT	CC	CC	TT	CC	CC	CC	CC	CC	CC	CC	CC	CC	CC	CC	CC	TT	TT	CT	CT	CC	CC	CC	CC	CC	CC	CC	CC	CC	TT	CC
Glyma03g34840_24	T/C	3	42139838	CC	TT	CC	CC	CT	CC	CC	CC	CC	CC	CC	CC	CC	CC	CC	CC	CC	CC	CC	CC	CC	CT	CC	CC	CC	CC	CC	CC	CC	CC	CC	CC	CC	CC	CC	CC	CC	TT	CC	CC	TT	TT	TT	CC	CC	CC
Glyma03g34840_25	C/T	3	42139867	TT	CC	TT	TT	CT	TT	CC	TT	TT	TT	TT	TT	TT	TT	TT	TT	TT	TT	TT	TT	CC	TT	TT	TT	TT	CT	TT	TT	TT	TT	TT	TT	TT	TT	TT	TT	TT	CC	CT	TT	CC	CC	CC	TT	TT	TT
Glyma03g34840_28	T/C	3	42140118	TT	TT	CC	CC	TT	TT	TT	CC	CC	CT	CC	CC	CT	TT	CT	TT	CC	CC	TT	TT	TT	CT	CC	CC	CC	CT	CC	CC	CC	CC	CC	TT	TT	CT	CT	CC	CC	TT	CT	CC	TT	TT	TT	CC	TT	CC
Glyma03g34840_30	C/T	3	42140270	CC	CC	CC	CC	CC	CC	CC	CC	CC	CC	CC	TT	CC	CC	CC	CC	CC	CC	CC	CC	CC	CC	CC	TT	TT	CC	TT	CC	CC	CC	CC	CC	CC	CT	CT	CC	CC	CC	CC	CC	CC	CC	CC	CC	CC	CC
Glyma03g34840_32	A/C	3	42140455	AA	AA	CC	CC	AA	AA	AA	CC	CC	AC	CC	CC	AC	AA	AC	AA	CC	CC	AA	AA	AA	AC	CC	CC	CC	AC	CC	CC	CC	CC	CC	AA	AA	CC	AC	CC	CC	AA	AC	CC	AA	AA	AA	CC	AA	CC
Glyma03g34840_33	C/T	3	42140687	TT	CC	CC	CC	TT	CC	CC	CC	CC	TT	CC	CC	CT	CC	CT	TT	CC	CC	TT	CC	CC	CC	CC	CC	CC	CC	CT	CC	CC	CC	CC	TT	TT	CT	CT	CC	CC	CC	CC	CC	CC	CC	CC	CC	TT	CC
Glyma03g34840_35	C/A	3	42141598	AA	CC	CC	CC	AC	CC	CC	CC	CC	AC	CC	CC	AC	CC	AC	AA	CC	CC	AA	CC	CC	CC	CC	CC	CC	CC	AC	CC	CC	CC	CC	AA	AA	AC	AC	CC	AC	CC	AC	CC	CC	CC	CC	CC	AA	CC
Glyma04g00940_3	T/C	4	532295	TT	TT	TT	CC	TT	CC	TT	TT	TT	TT	TT	TT	CT	CT	CT	TT	TT	TT	TT	CC	TT	TT	TT	TT	TT	TT	TT	TT	TT	TT	TT	TT	TT	TT	TT	TT	TT	TT	TT	CC	TT	TT	TT	TT	TT	TT
Glyma04g00940_4	T/A	4	532328	TT	TT	TT	TT	TT	TT	TT	TT	TT	TT	TT	TT	TT	TT	TT	TT	TT	TT	TT	TT	TT	TT	TT	TT	TT	TT	TT	TT	TT	TT	AT	TT	TT	TT	AT	TT	TT	TT	TT	TT	TT	TT	TT	AA	TT	TT
Glyma04g00940_7	A/G	4	532749	AA	AA	AA	AA	AA	AA	AA	AA	AA	AA	AA	AA	AA	AA	AA	AA	AA	AA	AA	AA	AA	AA	AA	AA	AA	AA	AA	AA	AA	AA	AA	AA	AA	AA	AA	AA	AA	AA	AA	AA	AA	AA	AA	AA	AA	AA
Glyma04g00940_8	T/C	4	533069	TT	CT	TT	CC	CC	CC	TT	TT	CC	TT	CC	TT	CC	CC	CT	CC	CC	TT	CC	CC	CC	CT	CC	TT	TT	CT	TT	CC	CC	CC	CC	CC	CC	CT	CT	CC	TT	TT	CT	CC	CC	CC	TT	CC	TT	TT
Glyma04g00940_9	C/T	4	533221	CC	CC	CC	TT	CC	TT	CC	CC	CC	CC	CC	CC	CT	TT	CT	CC	CC	CC	CC	TT	CC	CC	CC	CC	CC	CC	CC	CC	CC	CC	CC	CC	CC	CC	CC	CC	CC	CC	CC	TT	CC	CC	CC	CC	CC	CC
Glyma04g00940_11	C/T	4	533426	CC	TT	CC	TT	TT	TT	CC	CC	TT	CC	TT	CC	TT	TT	CT	TT	TT	CC	TT	TT	CC	CT	TT	CC	CC	CT	CC	CC	CC	CT	CC	TT	CC	TT	CC	CC	CC	CC	CT	TT	CC	CC	CC	CC	CC	CC
Glyma04g00940_13	T/G	4	533740	TT	GG	TT	GG	GG	GG	TT	TT	GG	TT	GG	TT	GG	GG	GT	GG	GG	TT	GG	GG	TT	GT	GG	TT	TT	GT	TT	TT	TT	GT	TT	GG	TT	GT	TT	TT	TT	TT	GT	GT	TT	TT	TT	TT	TT	TT
Glyma04g00940_14	T/A	4	534125	TT	TT	TT	TT	TT	TT	TT	TT	TT	TT	TT	TT	TT	TT	TT	TT	TT	TT	TT	TT	TT	TT	TT	TT	TT	TT	TT	TT	TT	TT	TT	TT	TT	TT	TT	TT	TT	TT	TT	TT	TT	TT	TT	TT	TT	TT
Glyma04g00940_20	C/A	4	535013	CC	AA	CC	AA	AA	AA	CC	CC	AA	AC	AA	CC	AA	AA	AC	AA	AA	CC	AA	AA	AA	AC	AA	CC	CC	AC	CC	AC	AA	AA	AA	AA	AA	AA	AC	AA	CC	CC	AC	AA	AA	AA	CC	AA	CC	CC
Glyma04g00940_21	A/G	4	535148	AA	GG	AA	GG	GG	GG	AA	AA	GG	AA	GG	AA	GG	GG	AG	GG	GG	AA	GG	GG	GG	AG	GG	AA	AA	AG	AA	AG	AA	GG	GG	GG	GG	AG	AG	GG	AA	AA	AG	GG	GG	GG	AA	GG	AA	AA
Glyma04g00940_24	A/C	4	535755	AA	CC	AA	CC	CC	CC	AA	AA	CC	AC	CC	AA	CC	CC	AC	CC	CC	AA	CC	CC	CC	AC	CC	AA	AA	AC	AA	AC	AA	CC	CC	CC	CC	AC	AC	CC	AA	AA	AC	CC	CC	CC	AC	CC	AA	AA
Glyma04g00940_27	C/T	4	535863	CC	CC	CC	CC	CC	CC	CC	CC	CC	CC	CC	CC	CC	CC	CC	CC	CC	CC	CC	CC	CC	CC	CC	CC	CC	CC	CC	CC	CC	CC	TT	CC	CC	CC	CT	CC	CC	CC	CC	CC	CC	CC	CC	TT	CC	CC
Glyma04g00940_31	G/A	4	536043	GG	AA	GG	AA	AA	AA	GG	GG	AA	GG	AA	GG	AA	AA	AG	AA	AA	GG	AA	AA	AA	AG	AA	GG	GG	AA	GG	AG	GG	AA	AA	AA	AA	AG	AG	AA	GG	GG	AG	AA	AA	AA	GG	AA	GG	GG
Glyma04g00940_33	C/T	4	536248	CC	CC	CC	TT	CC	TT	CC	CC	CC	CC	CC	CC	CT	TT	CT	CC	CC	CC	CC	TT	CC	CC	CC	CC	CC	CC	CC	CC	CC	CC	CC	CC	CC	CC	CC	CC	CC	CC	CC	TT	CC	CC	CC	CC	--	CC
Glyma04g00940_35	T/G	4	536824	TT	TT	TT	TT	TT	TT	TT	TT	TT	TT	TT	TT	TT	TT	TT	TT	TT	TT	TT	TT	TT	TT	TT	TT	TT	TT	TT	TT	TT	TT	TT	TT	TT	TT	TT	TT	TT	TT	TT	TT	TT	TT	TT	TT	TT	TT
Glyma04g00940_36	T/A	4	536851	TT	TT	TT	TT	TT	TT	TT	TT	TT	TT	TT	TT	TT	TT	TT	TT	TT	TT	TT	TT	TT	TT	TT	TT	TT	TT	TT	TT	TT	TT	TT	TT	TT	TT	TT	TT	TT	TT	TT	TT	TT	TT	TT	TT	TT	TT
Glyma04g00940_38	T/C	4	537263	TT	TT	TT	CT	TT	CC	TT	TT	TT	TT	TT	TT	TT	CC	CT	TT	TT	TT	TT	CC	TT	TT	TT	TT	TT	TT	TT	TT	TT	TT	TT	TT	TT	TT	TT	TT	TT	TT	TT	CC	TT	TT	TT	TT	TT	TT
Glyma04g00940_39	C/T	4	537269	CC	CC	CC	CT	CC	TT	CC	CC	CC	CC	CC	CC	CC	TT	CT	CC	CC	CC	CC	TT	CC	CC	CC	CC	CC	CC	CC	CC	CC	CC	CC	CC	CC	CC	CC	CC	CC	CC	CC	TT	CC	CC	CC	CC	CC	CC
Glyma04g00940_40	T/A	4	537366	TT	AA	TT	TT	AA	TT	TT	TT	AA	TT	AA	TT	AT	TT	TT	AA	AA	TT	AA	TT	TT	AT	AA	TT	TT	AT	TT	TT	TT	AT	TT	AA	TT	AT	TT	AA	TT	TT	AT	TT	AA	AA	AT	AA	TT	TT
Glyma04g00940_43	G/T	4	537418	GG	GG	GG	GG	GG	TT	GG	GG	GG	GG	GG	GG	GG	TT	GT	GG	GG	GG	GG	GT	GG	GG	GG	GG	GG	GG	GG	GG	GG	GG	GG	GG	GG	GG	GG	GG	GG	GG	GG	TT	GG	GG	GG	GG	GG	GG
Glyma04g00940_44	T/C	4	537435	TT	CC	TT	CC	CT	CC	TT	TT	CC	CT	CC	TT	CC	CC	CT	CC	CC	TT	CC	CC	CC	CC	CC	TT	TT	CC	TT	CC	TT	CC	TT	CC	CC	CT	TT	CC	TT	TT	TT	CC	CC	CC	TT	TT	TT	TT
Glyma04g00940_45	A/G	4	537449	AA	GG	AA	GG	GG	--	AA	AA	GG	AG	GG	AA	GG	--	AA	GG	GG	AA	GG	GG	GG	GG	GG	AA	AA	GG	AA	GG	AA	GG	GG	GG	GG	AG	AG	GG	AA	AG	AA	--	GG	GG	AA	GG	AA	AA
Glyma04g00940_46	G/A	4	537479	GG	--	GG	GG	--	--	GG	GG	--	AG	--	GG	GG	--	GG	--	GG	GG	--	--	GG	GG	--	GG	GG	GG	GG	GG	GG	AA	GG	--	GG	GG	GG	--	GG	GG	GG	--	--	--	GG	GG	GG	GG
Glyma04g00940_47	C/T	4	537486	CC	--	CC	CC	--	--	CC	CC	--	CC	--	CC	CC	--	CC	--	CC	CC	--	--	CC	CC	--	CC	CC	CC	CC	CC	CC	CC	CC	--	CC	CC	CC	--	CC	CC	CC	--	--	--	CC	CC	CC	CC
Glyma04g00940_48	C/A	4	537516	CC	AA	CC	CC	AC	--	CC	CC	AA	CC	AA	CC	AC	--	CC	AA	AC	CC	AA	--	CC	AC	AA	CC	CC	AC	CC	CC	CC	AC	CC	AA	CC	AC	CC	AA	CC	CC	AC	CC	AA	AA	CC	CC	CC	CC
Glyma04g00940_49	T/C	4	537532	TT	CC	TT	TT	CT	--	TT	TT	CC	TT	CC	TT	CT	--	TT	CC	CC	TT	CC	--	CC	CT	CC	TT	TT	CT	TT	CT	TT	CC	TT	CC	TT	CT	TT	CC	TT	TT	CT	TT	CC	CC	TT	TT	TT	TT
Glyma04g00940_50	A/G	4	537534	AA	GG	AA	AA	AG	--	AA	AA	GG	AA	GG	AA	AG	--	AA	GG	GG	AA	GG	--	GG	AG	GG	AA	AA	AG	AA	AG	AA	GG	GG	GG	GG	AG	AG	GG	AA	AG	AG	AA	GG	GG	AG	GG	AA	AA
Glyma04g00940_51	C/T	4	537547	CC	CC	CC	CC	CC	--	CC	CC	CC	CC	CC	CC	CC	--	CC	CC	CC	CC	CC	CC	CC	CC	CC	CC	CC	CC	CC	CC	CC	CT	TT	CC	CC	CC	CT	CC	CC	CT	CC	CC	CC	CC	CC	TT	CC	CC
Glyma04g00940_52	C/T	4	537548	CC	TT	CC	CC	CT	--	CC	CC	TT	CC	TT	CC	CT	--	CC	TT	TT	CC	TT	CC	CC	CT	TT	CC	CC	CT	CC	CC	CC	CT	CC	TT	TT	CT	CC	TT	CC	CC	CC	CC	TT	TT	CC	CC	CC	CC
Glyma04g00940_53	A/G	4	537557	AA	GG	AA	GG	AG	--	AA	AA	GG	AA	GG	AA	GG	--	AA	GG	GG	AA	GG	GG	GG	AG	GG	AA	AA	AG	AA	AG	AA	GG	GG	GG	GG	AG	AG	GG	AA	AG	AA	AA	GG	GG	AA	GG	AA	AA
Glyma04g00940_54	T/C	4	537567	TT	CC	TT	TT	CT	--	TT	TT	CC	TT	CC	TT	CT	--	TT	CC	CC	TT	CC	TT	TT	CT	CC	TT	TT	CT	TT	TT	TT	CT	TT	CC	CC	CT	TT	CC	TT	TT	TT	TT	CC	CC	TT	TT	TT	TT
Glyma04g00940_55	C/T	4	537644	CC	TT	CC	TT	TT	--	CC	CC	TT	CT	TT	CC	TT	--	CC	TT	TT	CC	TT	TT	TT	CT	TT	CC	CC	CT	CC	CT	CC	TT	TT	TT	TT	CT	CT	TT	CC	CT	CC	--	TT	TT	CT	TT	CC	CC
Glyma04g00940_56	G/A	4	537645	GG	GG	GG	GG	GG	--	GG	GG	GG	AG	GG	GG	GG	--	GG	GG	GG	GG	GG	--	AA	GG	GG	GG	GG	GG	GG	AG	GG	AG	GG	GG	GG	GG	GG	GG	GG	GG	GG	--	GG	GG	GG	GG	GG	GG
Glyma04g00940_57	T/G	4	537687	TT	GG	TT	TT	GG	--	TT	TT	GG	TT	GG	TT	GT	--	TT	GG	GT	TT	GG	--	TT	GT	GG	TT	TT	GT	TT	TT	TT	GT	TT	GG	GG	GT	TT	GG	TT	TT	GT	--	GG	GG	TT	TT	TT	TT
Glyma04g00940_58	G/T	4	537710	GG	TT	GG	GG	TT	--	GG	GG	TT	GG	TT	GG	GT	--	GG	TT	TT	GG	TT	--	GG	GT	TT	GG	GG	GT	GG	GG	GG	GT	GG	TT	GG	GT	GG	TT	GG	GG	GT	--	TT	TT	GG	GG	GG	GG
Glyma04g00940_59	A/G	4	537715	AA	AA	AA	AA	AA	--	AA	AA	AA	AA	AA	AA	AA	--	AA	AA	AA	AA	AA	--	AA	AA	AA	AA	AA	AA	AA	AA	AA	AA	AA	AA	GG	AA	AA	GG	AA	AA	AA	AA	GG	GG	AA	AA	AA	AA
Glyma04g00940_60	G/A	4	537722	GG	AA	GG	GG	AA	--	GG	GG	AA	GG	AA	GG	AG	--	GG	AA	AA	GG	AA	--	GG	AG	AA	GG	GG	AG	GG	GG	GG	AG	GG	AA	GG	AG	GG	GG	GG	GG	AG	GG	GG	GG	GC	CC	GG	GG
Glyma04g00940_61	C/T	4	537745	CC	CC	CC	CC	TT	--	CC	CC	TT	CC	CC	CC	CC	--	CC	TT	CC	CC	TT	--	CC	CC	CC	CC	CC	CT	CC	CC	CC	CT	CC	TT	CC	TT	CC	CC	CC	CC	CT	CC	CC	CC	CC	CC	CC	CC
Glyma04g00940_62	T/G	4	537759	TT	GG	TT	GG	GG	--	TT	TT	GG	TT	GG	TT	GG	--	TT	GG	GT	TT	GG	--	GG	GG	GG	TT	TT	GT	TT	GT	TT	GG	GG	GG	GG	GG	GT	GG	TT	GT	GT	TT	GG	GG	TT	GG	TT	TT
Glyma04g00940_63	T/C	4	537760	TT	CC	TT	TT	CC	--	TT	TT	CC	TT	CC	TT	CT	--	TT	CC	CT	TT	CC	--	TT	CC	CC	TT	TT	CT	TT	TT	TT	CT	TT	CC	CC	CC	TT	CC	TT	TT	CT	TT	CC	CC	TT	TT	TT	TT
Glyma04g00940_64	A/G	4	537798	AA	GG	AA	AA	GG	--	AA	AA	--	AA	GG	AA	AA	AA	AA	GG	GG	AA	GG	--	AA	GG	GG	AA	AA	AG	AA	AA	AA	AG	AA	GG	GG	GG	AA	GG	AA	AA	AG	AA	GG	GG	AA	AA	AA	AA
Glyma04g00940_65	A/G	4	537890	AA	GG	AA	AA	GG	AA	AA	AA	GG	AA	GG	AA	AA	AA	AA	GG	GG	AA	GG	AA	AA	AG	GG	AA	AA	AG	AA	AA	AA	AG	AA	GG	AA	GG	AA	AG	AA	AA	AG	AA	AG	AA	AA	AA	AA	AA
Glyma04g00940_66	A/G	4	537921	AA	GG	AA	AA	GG	AA	AA	AA	GG	AA	GG	AA	AG	AA	AA	GG	GG	AA	GG	AA	AA	AG	GG	AA	AA	AG	AA	AA	AA	AG	AA	GG	GG	GG	AA	GG	AA	AA	AG	AA	GG	GG	AA	AA	AA	AA
Glyma04g00940_67	T/A	4	537923	AA	TT	TT	AA	TT	AA	AA	TT	TT	TT	TT	TT	AT	AA	AT	TT	TT	TT	TT	AA	AA	TT	TT	TT	TT	TT	TT	AT	TT	TT	AA	TT	TT	TT	AA	TT	TT	AT	TT	TT	TT	TT	TT	AA	TT	TT
Glyma04g00940_69	G/A	4	538076	GG	GG	GG	GG	GG	AA	GG	GG	GG	GG	GG	GG	GG	AA	AG	GG	GG	GG	GG	AA	GG	GG	GG	GG	GG	GG	GG	GG	GG	GG	GG	GG	GG	GG	GG	GG	GG	GG	GG	AA	GG	GG	GG	GG	GG	GG
Glyma04g00940_70	C/A	4	538168	CC	AA	CC	AC	AA	CC	CC	CC	AA	CC	AA	--	AA	CC	CC	AA	AA	CC	AA	CC	CC	AC	AA	CC	CC	AA	AA	CC	CC	AC	CC	AA	AA	AC	CC	AA	CC	CC	AC	CC	AA	AA	CC	CC	CC	CC
Glyma04g00940_71	G/C	4	538262	GG	CC	GG	GC	CC	GG	GG	GG	CC	GG	CC	GG	CC	GG	GC	--	CC	GG	CC	GG	GG	GC	CC	GG	GG	CC	GC	GG	GG	GC	GG	CC	CC	GC	GG	CC	GG	GG	GC	GG	CC	CC	GG	GG	GG	GG
Glyma04g05290_1	G/A	4	4043580	GG	AA	AG	GG	GG	GG	GG	GG	AA	AA	GG	GG	GG	GG	GG	AA	GG	AA	AA	GG	GG	GG	GG	AA	AA	AG	GG	AG	GG	AA	GG	AA	GG	GG	GG	GG	GG	GG	GG	GG	GG	GG	GG	GG	GG	AG
Glyma04g05290_2	T/C	4	4043594	TT	TT	TT	TT	TT	TT	TT	TT	TT	TT	TT	TT	TT	TT	TT	TT	TT	TT	TT	TT	TT	TT	TT	TT	TT	TT	TT	TT	TT	TT	TT	TT	TT	TT	TT	TT	TT	TT	TT	TT	TT	TT	TT	TT	TT	TT
Glyma04g05290_5	C/A	4	4043845	CC	CC	CC	CC	CC	CC	CC	CC	CC	CC	CC	CC	CC	CC	CC	--	CC	CC	CC	CC	AA	CC	CC	CC	CC	CC	CC	CC	CC	CC	CC	CC	CC	CC	CC	CC	CC	CC	CC	CC	CC	CC	AA	AC	CC	CC
Glyma04g05290_6	T/G	4	4043969	TT	GG	TT	TT	TT	TT	TT	TT	GG	GG	TT	TT	TT	TT	TT	GG	TT	GG	GG	GG	TT	TT	TT	GG	GG	GT	TT	GT	TT	GG	GG	GG	TT	TT	TT	TT	TT	TT	GT	TT	TT	TT	TT	TT	TT	GT
Glyma04g05290_7	A/G	4	4043989	AA	GG	AA	AA	AA	AA	AA	AA	GG	GG	AA	AA	AA	AA	AA	GG	AA	GG	GG	GG	AA	AA	AA	GG	GG	AG	AA	AG	AA	GG	GG	GG	AA	AA	AA	AA	AA	AA	AG	AA	AA	AA	AA	AA	--	AG
Glyma04g05290_8	A/C	4	4044007	AA	CC	AA	AA	AA	AA	AA	AA	CC	CC	AA	AA	AA	AA	AA	CC	AA	CC	CC	CC	AA	AA	AA	--	CC	AC	AA	AC	AA	CC	CC	CC	AA	AA	AA	AA	AA	AA	AC	AA	AA	AA	AA	AA	AA	AC
Glyma04g05290_9	C/T	4	4044163	CC	TT	CC	CC	CC	CC	CC	CC	TT	TT	CC	CC	CC	CC	CC	TT	CC	TT	TT	CC	CC	CC	CC	TT	TT	CT	CC	CT	CC	TT	TT	TT	CC	CC	CC	CC	CC	CC	CC	CC	CC	CC	CC	CC	--	CT
Glyma04g05290_10	T/C	4	4044238	TT	CC	TT	TT	TT	TT	TT	TT	CC	CC	TT	TT	TT	TT	TT	--	TT	CC	CC	TT	TT	TT	TT	CC	CC	CT	TT	CT	TT	CC	CC	CC	TT	TT	TT	TT	TT	TT	TT	TT	TT	TT	TT	TT	TT	CT
Glyma04g05290_11	T/A	4	4044581	TT	AA	TT	AA	TT	TT	TT	TT	AA	AA	TT	TT	AT	TT	TT	AA	TT	AA	AA	TT	TT	TT	TT	AA	AA	AT	TT	AT	TT	AA	TT	AA	TT	TT	TT	TT	TT	TT	TT	TT	TT	TT	TT	TT	TT	AT
Glyma04g05290_12	G/A	4	4044663	AA	AA	GG	GG	GG	GG	GG	AA	AA	AA	GG	AA	GG	GG	GG	AA	GG	AA	AA	AA	GG	GG	GG	AA	AA	AA	GG	AG	GG	AA	AA	AA	GG	GG	GG	GG	GG	AG	GG	GG	AA	AA	GG	GG	GG	AA
Glyma04g05290_13	A/T	4	4044829	AA	TT	AA	AA	AA	AT	AA	AA	TT	TT	AA	AA	AA	AA	AA	--	AA	TT	TT	AA	AA	AA	AA	TT	TT	AT	AA	AT	AA	TT	AA	TT	AA	AA	AA	AA	AA	AA	AA	AA	AA	AA	AA	AA	AA	AT
Glyma04g05290_14	A/G	4	4045291	AA	GG	AA	AA	AA	AA	AA	GG	GG	GG	AA	AA	AA	AA	AA	GG	AA	GG	GG	AA	AA	AA	AA	GG	GG	AG	AA	AG	AA	GG	AA	GG	AA	AA	AA	AA	AA	AA	AA	AA	AA	AA	AA	AA	AA	GG
Glyma04g05290_15	T/A	4	4045343	AA	AA	TT	AT	TT	TT	TT	AA	AA	AA	TT	AA	TT	TT	TT	AA	TT	AA	AA	AA	TT	TT	TT	AA	AA	AT	TT	AT	TT	AA	TT	AA	TT	TT	TT	TT	TT	AT	TT	TT	AA	AA	TT	TT	--	AA
Glyma04g05290_17	T/C	4	4045800	CC	CC	CC	TT	TT	TT	TT	CC	CC	CT	TT	CC	TT	TT	TT	CC	TT	CC	CC	TT	TT	TT	TT	CC	CC	CT	TT	CT	TT	CT	CC	CC	TT	TT	TT	TT	TT	CC	CT	TT	CC	CC	TT	TT	TT	CC
Glyma04g32251_1	A/G	4	36704072	GG	GG	GG	GG	AA	AA	GG	AA	GG	GG	AA	GG	GG	GG	AG	AA	AA	GG	GG	GG	GG	AA	AA	GG	GG	AA	AG	GG	GG	GG	GG	GG	GG	GG	AG	AA	GG	GG	AA	GG	AA	AA	AA	AA	GG	AA
Glyma04g32251_2	G/C	4	36704079	GG	CC	GG	GG	GG	GG	GG	GG	GG	GG	GG	GG	GG	GG	GC	GG	GG	GG	GG	CC	GG	GG	GG	GG	GG	GG	GG	GG	GG	GG	GG	GG	GG	GG	GG	GG	GG	GG	GG	GG	GG	GG	GG	GG	GG	GG
Glyma04g32251_3	T/C	4	36704122	TT	CC	TT	TT	TT	TT	TT	TT	TT	TT	TT	TT	TT	TT	CT	TT	TT	TT	TT	CC	TT	TT	TT	TT	TT	TT	TT	TT	TT	TT	TT	TT	TT	TT	TT	TT	TT	TT	TT	TT	TT	TT	TT	TT	TT	TT
Glyma04g32251_4	T/C	4	36704124	CC	CC	TT	TT	TT	TT	TT	TT	TT	CC	TT	TT	TT	CC	CT	TT	TT	TT	TT	CC	CC	TT	TT	TT	TT	TT	TT	TT	TT	CT	TT	TT	TT	CT	TT	TT	TT	CC	TT	TT	TT	TT	TT	TT	CC	TT
Glyma04g32251_5	G/A	4	36704132	GG	AA	GG	GG	GG	GG	GG	GG	GG	GG	GG	GG	GG	GG	AG	GG	GG	GG	GG	AA	GG	GG	GG	GG	GG	GG	GG	GG	GG	GG	GG	GG	GG	GG	GG	GG	GG	GG	GG	GG	GG	GG	GG	GG	GG	GG
Glyma04g32251_7	A/G	4	36704217	AA	GG	AA	AA	AA	AA	AA	AA	AA	AA	AA	AA	AA	AA	AG	AA	AA	AA	AA	GG	AA	AA	AA	AA	AA	AA	AA	AA	AA	AA	AA	AA	AA	AA	AA	AA	AA	AA	AA	AA	AA	AA	AA	AA	AA	AA
Glyma04g32251_8	C/T	4	36704272	TT	TT	CC	CC	CC	TT	CC	CC	CC	TT	CC	CC	CC	TT	CT	--	CC	CC	CC	TT	TT	CC	CC	CC	CC	CC	CC	CC	CC	CT	CC	CC	CC	CC	CC	CC	CC	TT	CC	CC	CC	CC	CC	CC	TT	CC
Glyma04g32251_11	C/G	4	36704565	CC	GG	CC	CC	CC	CC	CC	CC	CC	CC	CC	CC	CC	CC	GG	CC	CC	CC	CC	GG	CC	CC	CC	CC	CC	CC	CC	CC	CC	CC	CC	CC	CC	CC	CC	CC	CC	CC	CC	CC	CC	CC	CC	CC	CC	CC
Glyma04g32251_14	T/C	4	36704754	CC	CC	TT	CC	TT	TT	TT	TT	TT	CC	TT	--	CC	CC	CT	--	TT	TT	TT	CC	CC	TT	TT	TT	TT	TT	CT	TT	CC	CT	CC	TT	CC	CT	CT	CT	CT	CC	TT	CC	TT	TT	TT	TT	CC	TT
Glyma04g32251_16	C/T	4	36704829	CC	CC	CC	TT	CC	CC	CC	CC	CC	CC	CC	CC	CT	CC	CC	CC	CC	CC	CC	CC	CC	CC	CC	CC	CC	CC	CC	CC	TT	CC	CC	CC	CC	CC	CC	CC	CT	CC	CC	CC	CC	CC	CC	CC	CC	CC
Glyma04g32251_17	G/A	4	36704940	GG	GG	GG	AG	GG	GG	GG	GG	GG	GG	GG	GG	AA	GG	GG	GG	GG	GG	GG	GG	GG	GG	GG	GG	GG	GG	GG	GG	AA	GG	--	GG	GG	GG	GG	GG	AG	GG	GG	GG	GG	GG	GG	GG	--	GG
Glyma04g32251_18	A/C	4	36704998	AA	AA	AA	AC	AA	AA	AA	AA	--	AA	--	AA	--	AA	AA	--	AA	AA	AA	AA	AA	AA	AA	AA	AA	AA	AA	AA	CC	AA	--	AA	AA	AA	AA	AA	AC	AA	AA	AA	AA	AA	AA	AA	AA	AA
Glyma04g32251_19	A/C	4	36705013	AA	CC	AA	AA	AA	AA	AA	AA	--	AA	--	AA	--	AA	CC	--	AA	AA	AA	CC	AA	AA	AA	--	AA	AA	AA	AA	AA	AA	--	AA	AA	--	AA	AA	AA	AA	AA	AA	AC	AA	AA	AA	AA	AA
Glyma04g32251_20	A/G	4	36705050	AA	GG	AA	AA	AA	AA	AA	AA	--	AA	AA	AA	AA	AA	--	--	AA	AA	AA	GG	AA	AA	AA	AA	AA	AA	AA	AA	AA	AA	--	AA	AA	AA	AA	AA	AA	AA	AA	--	AG	AA	AA	AA	AA	AA
Glyma04g32251_21	C/T	4	36705126	TT	--	CC	CC	CC	CC	CC	CC	CC	TT	--	CC	CC	CC	CC	--	CC	CC	CC	--	TT	CC	CC	CC	CC	CC	CC	CC	CC	CT	--	CC	--	CC	CC	CC	CC	TT	CC	--	CC	CC	CC	CC	TT	CC
Glyma04g32251_22	T/G	4	36705255	TT	GG	TT	TT	TT	GT	GT	TT	TT	TT	TT	TT	TT	TT	GT	--	TT	TT	TT	GG	TT	TT	TT	TT	TT	TT	TT	TT	TT	TT	TT	TT	TT	TT	TT	TT	TT	TT	TT	--	TT	TT	TT	TT	--	TT
Glyma04g32251_23	A/T	4	36705278	AA	AA	AA	AA	AA	AA	AA	AA	AA	AA	AA	AA	AA	AA	AA	--	AA	AA	AA	AA	AA	AA	AA	AA	AA	AA	AA	AA	AA	AA	AA	AA	AA	AA	AA	AA	AA	AA	AA	AA	AA	AA	AA	AA	--	AA
Glyma04g32251_24	G/A	4	36705325	GG	AA	GG	GG	GG	GG	GG	GG	GG	GG	GG	GG	GG	GG	AG	--	GG	GG	GG	AA	GG	GG	GG	GG	GG	GG	GG	GG	GG	GG	GG	GG	GG	GG	GG	GG	GG	GG	GG	GG	GG	GG	GG	GG	--	GG
Glyma04g32251_25	G/T	4	36705431	GG	TT	GG	GT	GG	GG	GG	GG	GG	GG	GG	GG	GG	GG	GT	GG	GG	GG	GG	TT	GG	GG	GG	GG	GG	GG	GG	GG	GG	GG	GG	GG	GG	GG	GG	GG	GG	GG	GG	GG	GG	GG	GG	GG	GG	GG
Glyma04g32251_28	G/A	4	36705481	GG	AA	GG	AG	GG	AG	GG	GG	GG	GG	GG	GG	GG	GG	AG	GG	GG	GG	GG	AA	GG	GG	GG	GG	GG	GG	GG	GG	GG	GG	GG	GG	GG	GG	GG	GG	GG	GG	GG	GG	GG	GG	GG	GG	GG	GG
Glyma04g32251_29	T/C	4	36705570	TT	TT	TT	CT	TT	TT	TT	TT	TT	TT	TT	TT	CT	TT	TT	--	TT	TT	TT	--	TT	TT	TT	TT	TT	TT	CT	CT	CC	TT	TT	TT	TT	TT	TT	TT	CC	TT	TT	TT	TT	TT	TT	TT	TT	CT
Glyma04g32251_30	G/A	4	36705579	GG	GG	GG	AG	GG	GG	GG	GG	GG	GG	GG	AA	AA	GG	GG	--	GG	GG	GG	GG	GG	GG	GG	GG	GG	GG	AG	GG	AA	GG	AA	GG	AA	GG	AG	GG	AA	GG	GG	AA	GG	GG	GG	GG	GG	GG
Glyma04g32251_31	C/T	4	36705587	CC	TT	CC	CT	CC	CC	CC	CC	CC	CC	CC	CC	CC	CC	CT	--	CC	CC	CC	TT	CC	CC	CC	CC	CC	CC	CC	CC	CC	CC	CC	CC	CC	CC	CC	CC	CC	CC	CC	CC	CC	CC	CC	CC	CC	CC
Glyma04g32251_32	A/C	4	36705650	AA	AA	AA	AA	AC	AA	AA	CC	AA	AA	CC	AA	AA	AA	AA	--	CC	AA	AA	AA	AA	AC	CC	AA	AA	AA	AA	AA	AA	AA	AA	AA	AA	AA	AA	AA	AA	AA	AA	AA	AA	AA	AA	AA	AA	AC
Glyma04g32251_33	G/A	4	36705845	AA	AG	GG	GG	GG	GG	GG	GG	GG	AA	GG	GG	GG	AA	AG	GG	GG	GG	GG	AA	AA	GG	GG	GG	GG	GG	GG	GG	GG	AG	GG	GG	GG	AG	GG	GG	GG	AA	GG	GG	GG	GG	GG	GG	AA	GG
Glyma04g32251_36	T/C	4	36706156	TT	CC	TT	TT	TT	CC	TT	TT	TT	TT	TT	TT	TT	CC	CT	TT	TT	TT	TT	CC	TT	TT	TT	TT	TT	TT	TT	TT	TT	TT	TT	TT	TT	TT	TT	TT	TT	TT	TT	TT	TT	TT	TT	TT	TT	TT
Glyma04g32251_37	G/C	4	36706367	GG	CC	GG	GG	GG	GG	GG	GG	GG	GG	GG	GG	GG	GG	GC	GG	GG	GG	GG	GG	GG	GG	GG	GG	GG	GG	GG	GG	GG	GG	GG	GG	GG	GG	GG	GG	GG	GG	GG	GG	GG	GG	GG	GG	GG	GG
Glyma04g32251_38	A/C	4	36706744	CC	AA	AA	AA	AA	AA	AA	AA	AA	CC	AA	CC	AC	AC	AA	AA	AA	AA	AA	AA	CC	AA	AA	AA	AA	AA	AC	AA	AA	AC	CC	AA	CC	AA	AC	AA	AA	CC	AA	CC	AA	AA	AA	AA	--	AA
Glyma04g32251_40	G/C	4	36706851	CC	GG	GG	GG	GG	GG	GG	GG	GG	CC	GG	CC	GC	CC	GG	GG	GG	GG	GG	GG	CC	GG	GG	GG	GG	GG	GC	GG	GG	GC	CC	GG	CC	GG	GC	GG	GG	CC	GG	CC	GG	GG	GG	GG	CC	GG
Glyma04g32251_42	G/A	4	36707321	GG	GG	GG	AA	GG	GG	GG	GG	GG	GG	GG	GG	AG	GG	GG	GG	GG	GG	GG	GG	GG	GG	GG	GG	GG	GG	GG	GG	AA	GG	GG	GG	GG	GG	GG	GG	AG	GG	GG	GG	GG	GG	GG	GG	GG	GG
Glyma04g32251_44	C/T	4	36707733	CC	TT	CC	CC	CC	CC	CC	CT	CC	CC	CC	CC	CC	CC	CT	CC	CC	CC	CC	CC	CC	CC	CC	CC	CC	CC	CC	CC	CC	CC	CC	CC	CC	CC	CC	CC	CC	CC	CC	CC	CC	CC	CC	CC	CC	CC
Glyma04g32251_45	A/G	4	36708170	AA	AA	AA	GG	AA	AA	AA	AA	AA	AA	AA	AA	AG	AA	AA	AA	AA	AA	AA	AA	AA	AA	AA	AA	AA	AA	AA	AG	GG	AA	AA	AA	AA	AA	AA	AA	GG	AA	AA	AA	AA	AA	AA	AA	AA	AA
Glyma04g32251_46	T/C	4	36709248	TT	TT	TT	CT	TT	TT	TT	TT	TT	TT	TT	TT	CT	TT	TT	TT	TT	TT	TT	TT	TT	TT	TT	TT	TT	TT	TT	TT	CC	TT	TT	TT	TT	TT	TT	TT	CT	TT	TT	TT	TT	TT	TT	TT	TT	TT
Glyma04g32251_47	T/C	4	36709276	CC	TT	TT	--	TT	TT	TT	TT	TT	CC	TT	CC	CT	TT	TT	TT	TT	TT	TT	TT	CC	TT	TT	TT	TT	TT	TT	TT	--	CT	CC	TT	CC	TT	CT	TT	CT	CC	TT	CC	TT	TT	TT	TT	CC	TT
Glyma04g32251_49	T/G	4	36709793	GG	TT	TT	TT	TT	TT	TT	TT	TT	GG	TT	GT	GT	TT	TT	TT	TT	TT	TT	TT	GG	TT	TT	TT	TT	TT	GT	TT	--	GT	GG	TT	GG	GT	GT	TT	GG	GG	TT	GG	TT	TT	TT	TT	GG	TT
Glyma04g32251_50	A/G	4	36710017	AA	AA	AA	GG	AA	AA	AA	AA	AA	AA	AA	AA	AG	AA	AA	AA	AA	AA	AA	AA	AA	AA	AA	AA	AA	AA	AA	AA	GG	AA	AA	AA	AA	AA	AA	AA	AG	AA	AA	AA	AA	AA	AA	AA	AA	AA
Glyma04g32251_54	T/C	4	36710727	CC	TT	TT	TT	TT	TT	TT	TT	TT	CC	TT	CC	CT	--	TT	TT	TT	TT	TT	TT	CC	TT	TT	TT	TT	TT	TT	TT	TT	CT	CC	TT	CC	TT	CT	TT	TT	CC	TT	CT	TT	TT	TT	TT	CC	TT
Glyma04g32251_55	G/A	4	36710742	AA	GG	GG	GG	GG	GG	GG	GG	GG	AA	GG	AA	AG	--	GG	GG	GG	GG	GG	GG	AA	GG	GG	GG	GG	GG	GG	GG	GG	AG	AA	GG	AA	GG	AG	GG	GG	AA	GG	AG	GG	GG	GG	GG	AA	GG
Glyma04g32251_56	T/C	4	36711282	CC	TT	--	CC	TT	TT	TT	TT	--	--	TT	CC	--	--	TT	--	TT	TT	TT	TT	CC	TT	TT	TT	TT	TT	TT	TT	CC	CT	--	TT	CC	TT	CT	TT	CC	CC	TT	--	TT	TT	TT	TT	--	TT
Glyma04g32251_57	A/G	4	36711315	GG	GG	GG	GG	AA	GG	GG	AA	GG	--	AA	GG	GG	--	GG	--	AA	GG	GG	GG	GG	AA	AA	GG	GG	AA	AA	GG	GG	GG	--	GG	GG	GG	AG	AA	GG	GG	AG	--	AA	AA	AA	AA	--	AA
Glyma04g32251_58	G/A	4	36711461	AA	GG	GG	GG	GG	GG	GG	GG	GG	AA	GG	AA	AG	--	GG	GG	GG	GG	GG	GG	AA	GG	GG	GG	GG	GG	GG	GG	GG	AG	AA	GG	AA	GG	AG	GG	GG	AA	GG	AA	GG	GG	GG	GG	--	GG
Glyma04g32251_61	G/A	4	36711560	GG	GG	GG	AG	GG	GG	GG	GG	GG	GG	GG	GG	AG	--	GG	GG	GG	GG	GG	GG	GG	GG	GG	GG	GG	GG	GG	GG	AA	GG	GG	AG	GG	GG	GG	GG	AA	GG	GG	GG	GG	GG	GG	GG	GG	GG
Glyma04g32251_63	A/G	4	36711583	GG	AA	--	AA	AA	AA	AA	AA	AA	GG	AA	GG	AG	--	AA	AA	AA	AA	AG	AA	GG	AA	AA	AA	AA	AA	AA	AA	AA	AG	GG	AA	GG	AA	AG	AA	AA	GG	AA	GG	AA	AA	AA	AA	--	AA
Glyma04g32251_64	C/T	4	36711611	CC	TT	CT	CC	CC	CC	CC	CC	CC	CC	CC	CC	CC	--	CT	CC	CC	CC	CC	TT	CC	CC	CC	CC	CC	CC	CC	CC	CC	CC	CC	CC	CC	CC	CC	CC	CC	CC	CC	CC	CC	CC	CC	CC	CC	CC
Glyma04g32251_68	C/T	4	36712253	TT	CC	CC	CT	CC	CC	CC	CC	CC	TT	CC	TT	TT	TT	CC	CC	CC	CC	CC	CC	TT	CC	CC	CC	CC	CC	CT	CT	TT	CT	TT	CC	TT	CT	CT	CC	TT	TT	CC	TT	CC	CC	CC	CC	TT	CC
Glyma04g32251_69	T/C	4	36712273	CC	CC	CC	CC	CC	CC	CC	CC	CC	CC	CC	CT	CC	CC	CT	CC	CC	CC	CC	CC	CC	CT	CC	CC	CC	CC	CT	CC	CC	CC	CC	CC	CC	CC	CC	CC	CC	CC	CT	CC	TT	TT	CT	CC	CC	CC
Glyma04g32251_70	C/T	4	36712349	CC	CC	CC	TT	CC	CC	CC	CT	CC	CC	CC	CC	CT	CC	CC	CC	CC	CC	CC	CC	CC	CC	CC	CC	CC	CC	CC	CT	TT	CC	CC	CC	CC	CC	CC	CC	TT	CC	CC	CC	CC	CC	CC	CC	CC	CC
Glyma04g32251_71	C/G	4	36712442	GG	CC	CC	CC	CC	CC	CC	CC	CC	GG	CC	GG	GC	CC	CC	CC	CC	CC	CC	CC	GG	CC	CC	CC	CC	CC	CC	CC	CC	GC	GG	CC	GG	GC	GC	CC	CC	GG	CC	GG	CC	CC	CC	CC	--	CC
Glyma04g32251_72	G/A	4	36712509	AA	GG	GG	GG	GG	GG	GG	GG	GG	AA	GG	AA	AG	GG	GG	GG	GG	GG	GG	GG	AA	GG	GG	GG	GG	GG	GG	GG	GG	AG	AA	GG	AA	AG	AG	GG	GG	AA	GG	AA	GG	GG	GG	GG	AA	GG
Glyma04g32251_73	G/A	4	36712578	GG	GG	GG	AA	GG	GG	GG	GG	GG	GG	GG	GG	AG	GG	GG	GG	GG	GG	GG	GG	GG	GG	GG	GG	GG	GG	GG	AG	AA	GG	GG	GG	GG	GG	GG	GG	AA	GG	GG	GG	GG	GG	GG	GG	GG	GG
Glyma04g32251_78	G/C	4	36713046	GG	GG	GG	CC	GG	GG	GG	GG	GG	GG	GG	GG	GC	GG	GG	GG	GG	GG	GG	GG	GG	GG	GG	GG	GG	GG	GG	GG	CC	GG	GG	GG	GG	GG	GG	GG	GC	GG	GG	GG	GG	GG	GG	GG	GG	GG
Glyma04g32251_79	C/A	4	36713136	AA	CC	CC	CC	CC	CC	CC	CC	CC	AA	CC	AA	AC	CC	CC	CC	CC	CC	CC	CC	AA	CC	CC	CC	CC	CC	AC	CC	CC	AC	AA	CC	AA	AC	AC	CC	CC	AA	CC	AA	CC	CC	CC	CC	--	CC
Glyma04g32251_82	G/C	4	36713417	GG	GG	GG	CC	GG	GG	GG	GG	GG	GG	GG	GG	GC	GG	GG	GG	GG	GG	GG	GG	GG	GG	GG	GG	GG	GG	GG	GC	CC	GG	GG	GG	GG	GG	GG	GG	GC	GG	GG	GG	GG	GG	GG	GG	GG	GG
Glyma04g32251_84	A/T	4	36714013	AA	AA	AA	TT	AA	AA	AA	AA	AA	AA	AA	AA	AT	AA	AA	AA	AA	AA	AA	AA	AA	AA	AA	AA	AA	AA	AA	AA	TT	AA	AA	AA	AA	AA	AA	AA	AT	AA	AA	AA	AA	AA	AA	AA	AA	AA
Glyma04g32251_85	G/A	4	36714223	AA	GG	GG	GG	GG	GG	GG	GG	GG	AA	GG	AA	AG	AA	GG	GG	GG	GG	GG	GG	AA	GG	GG	GG	GG	GG	GG	GG	GG	AG	AA	GG	AA	GG	AG	AG	GG	AA	GG	AA	GG	GG	GG	GG	AA	GG
Glyma04g32251_87	A/G	4	36715026	GG	AA	AA	AA	AG	AA	AA	AA	AA	GG	AA	GG	AG	GG	AA	AA	AA	AA	AA	AA	GG	AA	AA	AA	AA	AA	AA	AA	AA	AG	GG	AA	GG	AG	AG	AA	AA	GG	AA	GG	AA	AA	AA	AA	GG	AA
Glyma04g32251_88	G/A	4	36715103	GG	GG	GG	AG	GG	GG	GG	GG	GG	GG	GG	GG	AG	GG	GG	GG	GG	GG	GG	GG	GG	GG	GG	GG	GG	GG	GG	AG	AA	GG	GG	GG	GG	GG	GG	GG	AG	GG	GG	GG	GG	GG	GG	GG	GG	GG
Glyma04g32251_90	T/G	4	36715256	GG	TT	TT	TT	TT	TT	TT	TT	TT	GG	TT	GG	GT	TT	TT	TT	TT	TT	TT	TT	GG	TT	TT	TT	TT	TT	TT	TT	TT	GT	GG	TT	GG	GT	GT	TT	TT	GG	TT	GG	TT	TT	TT	TT	GG	TT
Glyma04g32251_91	T/G	4	36715267	GG	TT	TT	TT	TT	TT	TT	TT	TT	GG	TT	GG	GT	GG	TT	TT	TT	TT	TT	TT	GG	TT	TT	TT	TT	TT	TT	TT	TT	GT	GG	TT	GG	GT	GT	TT	TT	GG	TT	GG	TT	TT	TT	TT	GG	TT
Glyma04g32251_93	C/T	4	36716214	TT	CC	CC	CC	CC	CC	CC	CC	CC	TT	CC	TT	CT	CC	CC	CC	CC	CC	CC	CC	TT	CC	CC	CC	CC	CC	CT	CC	CC	CT	CT	CC	TT	CT	CT	CC	CT	TT	CC	TT	CC	CC	CC	CC	TT	CC
Glyma04g32251_94	A/G	4	36716742	AA	GG	AA	AG	AA	AA	AA	AA	AA	AA	AA	AA	AA	AA	AG	AA	AA	AA	AA	GG	AA	AA	AA	AA	AA	AA	AA	AA	AA	AA	AA	AA	AA	AA	AA	AA	AA	AA	AA	AA	AA	AA	AA	AA	AA	AA
Glyma04g32251_95	A/G	4	36717160	GG	AA	AA	AA	AA	AA	AA	AA	AA	GG	AA	GG	AG	AA	AA	AA	AA	AA	AA	AA	GG	AA	AA	AA	AA	AA	AA	AA	AA	AG	GG	AA	GG	AA	AG	AA	AA	GG	AG	GG	AA	AA	AA	AA	GG	AA
Glyma04g32251_96	A/T	4	36717343	TT	TT	TT	TT	AA	TT	TT	AA	TT	TT	AA	TT	TT	TT	AT	AA	AA	TT	TT	TT	TT	AA	AA	TT	TT	AA	AA	AT	TT	TT	TT	TT	TT	TT	AT	AA	TT	TT	AT	TT	AA	AA	AA	AA	TT	AA
Glyma04g32251_98	A/G	4	36718144	AA	AA	AA	GG	AA	AA	AA	AA	AA	AA	AA	AA	AG	AA	AA	AA	AA	AA	AA	AA	AA	AA	AA	AA	AA	AA	AA	AA	GG	AA	AA	AA	AA	AA	AA	AA	GG	AA	AA	AA	AA	AA	AA	AA	AA	AA
Glyma04g36670_1	T/C	4	43160855	TT	TT	TT	TT	TT	CC	TT	CC	TT	TT	TT	TT	TT	TT	TT	--	TT	TT	CC	TT	TT	TT	TT	TT	TT	TT	TT	TT	TT	TT	TT	TT	TT	TT	TT	TT	TT	TT	CT	TT	TT	TT	TT	TT	TT	CT
Glyma04g36670_2	A/T	4	43160860	AA	AA	AA	AA	AA	TT	AA	TT	AA	AA	AA	AA	AA	AA	AA	--	AA	AA	TT	AA	AA	AA	AA	AA	AA	AA	AA	AA	AA	AA	AA	AA	AA	AA	AA	AA	AA	AA	AA	AA	AA	AA	AA	AA	AA	AT
Glyma04g36670_3	T/G	4	43160941	GG	TT	TT	TT	TT	TT	TT	TT	TT	TT	TT	GG	TT	TT	TT	--	TT	TT	TT	TT	TT	TT	TT	TT	TT	TT	TT	TT	TT	TT	TT	TT	TT	GT	GG	GT	TT	GG	TT	GG	TT	TT	GT	TT	TT	TT
Glyma04g36670_4	G/A	4	43160986	AA	GG	GG	GG	GG	GG	GG	GG	GG	GG	GG	AA	GG	GG	GG	--	GG	GG	GG	GG	GG	GG	GG	GG	GG	GG	GG	GG	GG	GG	GG	GG	GG	AG	AG	GG	GG	AG	GG	AA	GG	GG	AG	GG	GG	GG
Glyma04g36670_5	G/A	4	43161009	AA	GG	GG	GG	GG	GG	GG	GG	GG	GG	GG	AA	GG	GG	GG	GG	GG	GG	GG	GG	GG	GG	GG	GG	GG	GG	GG	GG	GG	GG	GG	GG	GG	AG	AG	GG	GG	AG	GG	AA	GG	GG	AG	GG	GG	GG
Glyma04g36670_6	T/G	4	43161012	GG	TT	GG	TT	GG	TT	GG	TT	GG	GG	TT	GG	TT	GG	GT	GG	TT	TT	TT	TT	GG	TT	TT	GG	GG	GT	GG	GT	TT	GG	TT	GG	TT	GT	GT	GG	GT	GG	GG	GG	GG	GG	GG	GG	TT	GT
Glyma04g36670_12	A/G	4	43161571	AA	AA	AA	AA	AA	AA	AA	AA	AA	AA	AA	AA	AA	AA	AA	AA	AA	AA	AA	AA	AA	AA	AA	AA	AA	AA	AA	AA	AA	AA	AA	AA	AA	AA	AA	AA	AA	AA	AA	AA	AA	AA	AA	AA	AA	AA
Glyma04g36670_13	T/C	4	43161734	CC	TT	CC	TT	CC	TT	CC	TT	CC	CC	TT	CT	TT	CC	CT	CC	TT	TT	TT	TT	CC	TT	TT	CT	CC	CC	CC	CT	TT	CC	TT	CC	TT	CT	CT	CC	CC	CC	CT	CC	CC	CC	CC	CC	TT	CT
Glyma04g36670_14	A/G	4	43161831	GG	AA	GG	GG	GG	GG	GG	GG	GG	GG	GG	GG	AG	GG	GG	--	GG	GG	GG	GG	GG	AG	GG	GG	GG	AG	GG	GG	GG	GG	GG	GG	GG	GG	GG	GG	GG	GG	GG	GG	GG	GG	GG	GG	AA	GG
Glyma04g36670_15	T/C	4	43161847	TT	TT	TT	TT	TT	TT	TT	TT	TT	TT	TT	TT	TT	TT	TT	--	TT	TT	TT	TT	TT	TT	TT	TT	TT	TT	TT	TT	TT	TT	TT	TT	TT	TT	TT	TT	TT	TT	TT	CT	TT	TT	TT	TT	TT	TT
Glyma04g36670_17	A/T	4	43161947	AA	AA	AA	AA	AA	AA	AA	AA	AA	AA	AA	AA	AA	AA	AA	AA	AA	AA	AA	AA	AA	AA	AA	AA	AA	AA	AA	AA	AA	AA	AA	AA	AA	AA	AA	AA	AA	AA	AA	AT	AA	AA	AA	AA	AA	AA
Glyma04g36670_18	A/G	4	43162333	GG	AA	GG	GG	GG	GG	GG	GG	GG	GG	AA	--	AG	GG	AA	--	AA	AA	GG	AA	GG	AA	AA	GG	GG	AG	GG	GG	GG	GG	GG	GG	AA	GG	GG	GG	AG	GG	GG	GG	GG	GG	GG	GG	--	GG
Glyma04g36670_19	C/A	4	43162368	CC	CC	CC	CC	CC	CC	CC	CC	CC	CC	CC	CC	--	CC	CC	--	CC	CC	CC	CC	CC	CC	CC	CC	CC	CC	CC	CC	CC	CC	CC	CC	CC	CC	CC	CC	CC	CC	CC	CC	CC	CC	CC	CC	CC	CC
Glyma04g36670_20	A/G	4	43162997	GG	AA	GG	AA	GG	GG	GG	AA	GG	GG	AA	GG	AA	GG	AG	GG	AA	AA	GG	AA	GG	AA	AA	GG	GG	AG	GG	GG	AA	GG	AA	GG	AA	GG	AG	GG	GG	GG	GG	GG	GG	GG	GG	GG	AA	AG
Glyma04g36670_21	A/G	4	43163056	AA	AA	GG	AA	GG	AA	GG	AA	GG	GG	AA	AA	AA	AA	AG	AA	AA	AA	AA	AA	GG	AA	AA	GG	GG	AA	GG	AA	AA	GG	AA	GG	AA	AA	AA	AG	GG	AG	AG	AA	GG	GG	AA	GG	AA	AG
Glyma04g36670_22	C/G	4	43163108	GG	CC	GG	GG	GC	GG	GG	CC	GG	GG	CC	GG	GC	GG	GC	GG	CC	CC	GG	CC	GG	CC	CC	GG	GG	GC	GC	GG	GG	GG	GG	GG	CC	GG	GC	GG	GG	GG	GG	GG	GG	GG	GG	GG	CC	GC
Glyma04g36670_23	T/C	4	43163183	CC	TT	CC	TT	CC	TT	CC	TT	CC	CC	TT	CC	TT	CC	CT	CC	TT	TT	TT	TT	CC	TT	TT	CC	CC	CT	CC	CT	TT	CC	TT	CC	TT	CT	CC	CC	CC	CC	CT	CC	CC	CC	CC	CC	TT	CT
Glyma04g36670_24	T/A	4	43163372	AA	TT	AA	TT	AT	AA	AA	TT	AA	AA	TT	AA	TT	AA	AT	AA	TT	TT	AA	TT	AA	TT	TT	AA	AA	AA	AA	AA	TT	AA	TT	AA	TT	AA	AA	AA	AA	AA	AA	AA	AA	AA	AA	AA	TT	AT
Glyma04g36670_25	A/G	4	43163446	GG	AA	GG	AA	GG	AA	AG	AA	GG	GG	AA	GG	AA	GG	AG	GG	AA	AA	AA	AA	GG	AA	AA	GG	GG	GG	GG	AG	AA	GG	AA	GG	AA	AG	GG	GG	GG	GG	GG	GG	GG	GG	GG	GG	AA	AG
Glyma04g36670_26	G/C	4	43163482	GG	GG	GG	GG	GG	GG	GG	GG	GG	GG	GG	GG	GG	GG	GG	GG	GG	GG	GG	GG	GG	GG	GG	GG	GG	GG	GG	GG	GG	GG	GG	GG	GG	GG	GG	GG	GG	GG	GG	GG	GG	GG	GG	GG	GG	GG
Glyma04g36670_27	G/A	4	43163491	AA	GG	AA	AA	AA	AA	AA	GG	AA	AA	GG	AA	AG	AA	AG	AA	GG	GG	AA	GG	AA	GG	GG	AA	AA	AA	AA	AA	AA	AA	AA	AA	GG	AA	AA	AA	AA	AA	AA	AA	AA	AA	AA	AA	GG	AG
Glyma04g36670_28	A/T	4	43163534	TT	AA	TT	AA	TT	AA	TT	AA	TT	TT	AA	TT	AA	TT	AT	TT	AA	AA	AA	AA	TT	AA	AA	TT	TT	TT	TT	AT	AA	TT	AA	TT	AA	AA	TT	TT	TT	TT	AT	TT	TT	TT	TT	TT	AA	AT
Glyma04g36670_30	G/C	4	43163649	CC	CC	CC	CC	CC	CC	CC	CC	CC	CC	CC	CC	CC	CC	CC	CC	CC	CC	CC	CC	CC	CC	CC	CC	CC	CC	CC	CC	--	CC	--	CC	CC	CC	CC	CC	CC	CC	CC	CC	CC	CC	CC	CC	CC	CC
Glyma04g36670_31	A/G	4	43164172	GG	AA	GG	AA	GG	GG	GG	AA	GG	GG	AA	GG	AA	GG	AG	GG	AA	AA	GG	AA	GG	AA	AA	GG	GG	AG	AG	GG	AA	GG	AA	GG	AA	GG	AG	GG	AG	GG	GG	GG	GG	GG	GG	GG	AA	AG
Glyma04g36670_32	G/T	4	43164293	TT	GG	TT	GG	GT	TT	TT	GG	GT	TT	GG	GT	GG	TT	GT	TT	GG	GG	TT	GG	TT	GG	GG	TT	TT	TT	GT	TT	GG	TT	GG	TT	GG	TT	GT	TT	TT	TT	TT	TT	TT	TT	TT	TT	GG	GT
Glyma04g36670_34	C/T	4	43165433	TT	CC	TT	CC	TT	TT	TT	CC	TT	TT	CC	TT	CC	TT	CT	TT	CC	CC	TT	CC	TT	CC	CC	TT	TT	CT	CT	TT	CC	TT	CC	TT	CC	TT	CT	TT	TT	TT	TT	TT	TT	TT	TT	TT	CC	CT
Glyma04g36670_37	A/G	4	43165741	GG	AA	GG	AA	GG	GG	GG	AA	GG	GG	AA	GG	AA	GG	AG	GG	AA	AA	GG	AA	GG	AA	AA	GG	GG	GG	GG	GG	AA	GG	AA	GG	AA	GG	AG	GG	GG	GG	GG	GG	GG	GG	GG	GG	AA	AG
Glyma04g36670_40	C/T	4	43167544	CC	CC	CC	CC	CC	TT	CC	CC	CC	CC	CC	CC	CC	CC	CC	CC	CC	CC	TT	CC	CC	CC	CC	CC	CC	CC	CC	CC	CC	CC	CC	CC	CC	CC	CC	CC	CC	CC	CT	CC	CC	CC	CC	CC	CC	CC
Glyma04g36670_41	C/T	4	43167553	TT	CC	TT	CC	TT	TT	TT	CC	TT	TT	CC	TT	CC	TT	CT	TT	CC	CC	TT	CC	TT	CC	CC	TT	TT	CT	CT	TT	CC	TT	CC	TT	CC	TT	TT	TT	CT	TT	TT	TT	TT	TT	TT	TT	CC	CT
Glyma04g36670_42	A/G	4	43167567	GG	AA	GG	GG	GG	GG	GG	AA	GG	GG	AA	GG	AG	GG	AG	GG	AA	AA	GG	AA	GG	AA	AA	GG	GG	AG	AG	GG	GG	GG	GG	GG	AA	GG	GG	GG	GG	GG	GG	GG	GG	GG	GG	GG	AA	AG
Glyma04g36670_43	C/A	4	43167583	CC	CC	CC	CC	CC	AA	CC	CC	CC	CC	CC	CC	CC	CC	CC	CC	CC	CC	AA	CC	CC	CC	CC	CC	CC	CC	CC	CC	CC	CC	CC	CC	CC	CC	CC	CC	CC	CC	CC	CC	CC	CC	CC	CC	CC	CC
Glyma04g36670_44	C/T	4	43167636	CC	CC	CC	CC	CC	CC	CC	CC	CC	CC	CC	CC	CC	CC	CC	CC	CC	CC	CC	CC	CC	CC	CC	CC	CC	CC	CC	CC	CC	CC	CC	CC	CC	CC	CC	CC	CC	CC	CC	CC	CC	CC	CT	CC	CC	CC
Glyma04g36670_45	T/G	4	43167706	GG	TT	GG	GG	GG	GG	GG	TT	GG	GG	TT	GG	GT	GG	GT	GG	TT	TT	GG	TT	GG	TT	TT	GG	GG	GT	GG	GG	GG	GG	GG	GG	TT	GG	GG	GG	GG	GG	GG	GG	GG	GG	GG	GG	TT	GT
Glyma04g36670_46	G/A	4	43167759	GG	GG	GG	GG	GG	GG	GG	GG	GG	GG	GG	GG	GG	GG	GG	GG	GG	GG	GG	GG	GG	GG	GG	GG	GG	GG	GG	GG	GG	GG	GG	GG	GG	GG	GG	GG	GG	GG	GG	GG	GG	GG	GG	GG	GG	GG
Glyma04g36670_47	T/C	4	43167761	CC	TT	CC	CC	CC	CC	CC	TT	CC	CC	TT	CC	CT	CC	CT	CC	TT	TT	CC	TT	CC	TT	TT	CC	CC	CT	CC	CC	CC	CC	CC	CC	TT	CC	CT	CC	CC	CC	CC	CC	CC	CC	CC	CC	TT	CT
Glyma04g36670_48	A/G	4	43167957	GG	AA	AA	AA	AA	AA	AA	AA	GG	AA	AA	GG	AA	AA	AA	GG	AA	AA	AA	AA	AA	AA	AA	GG	GG	GG	AA	AA	AA	AG	AA	AA	AA	AA	GG	GG	AA	GG	AA	GG	AA	AA	AG	AA	AA	AA
Glyma04g36670_49	C/T	4	43168030	TT	CC	TT	CC	TT	TT	TT	CC	TT	TT	CC	TT	CC	TT	CT	TT	CC	CC	TT	CC	TT	CC	CC	TT	TT	TT	CT	TT	CC	TT	CC	TT	CC	TT	TT	TT	CT	TT	CT	TT	TT	TT	TT	TT	CC	CT
Glyma04g39221_1	A/C	4	45460673	AA	AA	CC	AA	CC	CC	CC	AA	AA	AA	AA	CC	AA	CC	CC	AA	AA	CC	CC	CC	CC	AA	AA	AA	AA	AC	CC	CC	CC	AA	CC	AA	CC	AC	AC	AA	CC	AC	CC	CC	CC	CC	CC	AA	CC	AA
Glyma04g39221_4	T/C	4	45461070	TT	TT	TT	TT	CC	CC	CC	TT	TT	TT	TT	CC	TT	CC	CC	TT	TT	CC	CC	CC	TT	TT	TT	TT	TT	TT	CC	CC	CC	TT	CT	TT	CC	CC	CT	TT	CC	CT	CC	CC	CC	CC	CC	TT	CC	TT
Glyma04g39221_5	T/C	4	45461170	TT	TT	CC	CC	CC	CC	CC	TT	TT	TT	CC	CC	CT	CC	CC	TT	CC	CC	CC	CC	CC	CT	CC	TT	TT	CT	CC	CC	CC	TT	CT	TT	CC	CC	CT	TT	CC	CC	CC	CC	CC	CC	CC	TT	CC	TT
Glyma04g39221_6	A/C	4	45461278	AA	AA	CC	CC	CC	CC	CC	AA	AA	AA	CC	CC	AC	CC	CC	AA	CC	CC	CC	CC	CC	AC	CC	AA	AA	CC	CC	CC	AC	AA	CC	AA	CC	AC	AC	CC	CC	AC	CC	CC	CC	CC	CC	AA	CC	AA
Glyma04g39221_8	A/T	4	45461326	AA	AA	TT	AA	TT	TT	TT	AA	AA	AA	AA	TT	AA	TT	TT	AA	AA	TT	TT	TT	TT	AA	AA	AA	AA	AT	TT	TT	AT	AA	TT	AA	TT	TT	AT	AA	TT	AT	TT	TT	TT	TT	TT	AA	TT	AA
Glyma04g39221_9	G/A	4	45461474	GG	GG	GG	GG	GG	GG	GG	GG	GG	GG	GG	GG	GG	GG	GG	GG	GG	GG	GG	GG	GG	GG	GG	GG	GG	AG	GG	GG	GG	GG	GG	GG	GG	GG	GG	GG	GG	GG	GG	GG	GG	GG	GG	GG	GG	GG
Glyma04g39221_10	C/T	4	45461553	CC	CC	TT	CT	TT	TT	TT	CC	CC	CC	CC	TT	CC	TT	TT	CC	CC	TT	TT	TT	TT	CC	CC	CC	CC	TT	TT	TT	TT	CC	TT	CC	TT	TT	CT	CC	TT	CT	TT	TT	TT	TT	TT	CC	TT	CC
Glyma04g39221_12	C/T	4	45462103	CC	CC	TT	CC	TT	TT	TT	CC	CC	CC	CC	TT	CC	TT	TT	CC	CC	TT	TT	TT	TT	CC	CC	CC	CC	TT	TT	TT	CT	CC	TT	CC	TT	TT	CT	CC	TT	CT	TT	TT	TT	TT	TT	CC	TT	CC
Glyma04g39221_13	T/A	4	45462133	TT	TT	AA	TT	AA	AA	AA	TT	TT	TT	TT	AA	TT	AA	AA	TT	TT	AA	AA	AA	AA	AT	TT	TT	TT	AA	AA	AA	AA	TT	AA	TT	AA	AT	AT	TT	AA	AT	AA	AA	AA	AA	AA	TT	AA	TT
Glyma04g39221_14	T/C	4	45462193	TT	TT	CC	TT	CC	CC	CC	TT	TT	TT	TT	CC	TT	CC	CC	TT	TT	CC	CT	CC	CC	CT	TT	TT	TT	CC	CC	CC	CC	TT	CC	TT	CC	CT	CT	TT	CC	CT	CC	CC	CC	CC	CT	TT	CC	TT
Glyma04g39221_15	C/T	4	45462275	CC	CC	CC	CC	CC	CC	CC	CC	CC	CC	CC	CC	CC	CC	CC	CC	CC	CC	CC	CC	CC	CC	CC	CC	CC	CT	CC	CC	CC	CC	CC	CC	CC	CC	CC	CC	CC	CC	CC	CC	CC	CC	CC	CC	CC	CC
Glyma04g39221_16	T/A	4	45462347	TT	TT	AA	AA	AA	AA	AA	TT	TT	TT	AA	AA	AT	AA	AA	TT	AA	AA	AA	AA	AA	AA	AA	TT	TT	AT	AA	AA	AA	TT	AA	TT	AA	AA	AT	AA	AA	AT	AA	AA	AA	AA	AT	TT	AA	TT
Glyma04g39221_17	A/T	4	45462461	AA	AA	TT	TT	TT	TT	TT	AA	AA	AA	TT	TT	AT	TT	TT	AA	TT	TT	AT	TT	TT	AT	TT	AA	AA	AT	TT	TT	TT	AA	TT	AA	TT	AT	AT	TT	TT	TT	TT	TT	TT	TT	TT	AA	TT	AA
Glyma04g39221_18	G/T	4	45462739	GG	GG	TT	GG	TT	TT	TT	GG	GG	GG	GG	TT	GG	TT	TT	GG	GG	TT	TT	TT	TT	GG	GG	GG	GG	GT	TT	TT	TT	GG	GT	GG	TT	TT	GT	GG	TT	GT	TT	TT	TT	TT	TT	GG	TT	GG
Glyma04g39221_20	G/A	4	45463345	GG	GG	AA	AA	AA	AA	AA	GG	GG	GG	AA	GG	AG	AA	AA	GG	AA	AA	AA	AA	AA	AA	AA	GG	GG	AA	AA	AA	AA	GG	AA	GG	AA	AG	AG	AA	AA	AG	AA	AA	AA	AA	AA	GG	AA	GG
Glyma04g39221_21	T/C	4	45463820	TT	TT	CC	CC	CC	CC	CC	CT	CT	CT	CC	CC	CT	CC	CC	TT	CC	CC	CC	CC	CC	CT	CC	TT	TT	CC	CC	CC	CC	CT	CC	CT	CC	CC	CT	CC	CC	CT	CC	CC	CC	CC	CT	TT	CC	CT
Glyma04g39221_23	T/C	4	45464423	TT	TT	CC	TT	CC	CC	CC	TT	TT	TT	TT	CC	TT	CC	CC	TT	TT	CT	CC	CC	CC	TT	TT	TT	TT	CC	CC	CC	CC	TT	CC	TT	CC	CC	CT	TT	CC	CT	CC	CT	CC	CC	CC	TT	CC	TT
Glyma04g39221_24	A/G	4	45464435	AA	AA	AA	AA	GG	GG	GG	AA	AA	AA	AA	GG	AA	GG	GG	AA	AA	AG	GG	GG	AA	AA	AA	AA	AA	AA	GG	GG	GG	AA	AG	AA	GG	AG	AG	AA	GG	AG	GG	AG	GG	GG	GG	AA	GG	AA
Glyma04g39221_29	G/A	4	45464962	GG	GG	GG	GG	GG	AG	AA	GG	GG	GG	GG	AA	GG	GG	GG	GG	GG	AA	GG	GG	GG	GG	GG	GG	GG	GG	GG	GG	AA	GG	AG	GG	AA	GG	AG	GG	AA	GG	GG	GG	AA	AA	GG	GG	GG	GG
Glyma04g39221_31	C/T	4	45464988	CC	CC	CC	CC	TT	TT	TT	CC	CC	CC	CC	TT	CC	TT	TT	CC	CC	TT	TT	TT	CC	CC	CC	CC	CC	CC	TT	TT	TT	CC	CT	CC	TT	CT	CT	CC	TT	CT	TT	TT	TT	TT	TT	CC	TT	CC
Glyma04g39221_32	T/C	4	45465003	TT	TT	CC	CC	CC	CC	CC	TT	TT	TT	CC	CC	CT	CC	CC	TT	CC	CC	CC	CC	CC	CT	CC	TT	TT	CC	CC	CC	CC	TT	CC	TT	CC	CT	CT	CC	CC	CT	CC	CC	CC	CC	CC	TT	CC	TT
Glyma04g39221_33	A/C	4	45465011	AA	AA	CC	CC	CC	CC	CC	AA	AA	AA	CC	CC	AC	CC	CC	AA	CC	CC	CC	CC	CC	AC	CC	AA	AA	CC	CC	CC	CC	AA	CC	AA	CC	CC	AC	CC	CC	AC	CC	CC	CC	CC	CC	AA	CC	AA
Glyma04g39221_35	A/T	4	45465240	AA	AA	TT	AA	TT	TT	TT	AA	AA	AA	AA	TT	AA	TT	TT	AA	AA	TT	TT	TT	TT	AA	AA	AA	AA	TT	TT	TT	TT	AA	TT	AA	TT	AT	AT	AA	TT	AT	TT	TT	TT	TT	AT	AA	TT	AA
Glyma04g39221_36	A/C	4	45465272	AA	AA	CC	AA	CC	CC	CC	AA	AA	AA	AA	CC	AA	AC	CC	AA	AA	CC	AC	CC	CC	AA	AA	AA	AA	AC	CC	CC	CC	AA	AC	AA	CC	AC	AC	AA	CC	AC	AC	CC	CC	CC	CC	AA	CC	AA
Glyma04g39221_39	A/C	4	45465660	AA	AA	CC	AC	CC	AC	CC	AA	AA	AA	AA	CC	AA	AC	AC	AA	AA	CC	AC	AC	CC	AA	AA	AA	AA	CC	CC	CC	CC	AA	AC	AA	CC	AC	AC	AA	CC	AC	CC	AC	AC	AC	CC	AA	CC	AA
Glyma04g39221_41	T/C	4	45465799	TT	TT	TT	CT	CC	CC	CC	TT	TT	TT	TT	CC	TT	CC	CC	TT	TT	CC	CC	CC	TT	TT	TT	TT	TT	TT	CC	CC	CC	TT	CT	TT	CC	CT	CT	TT	CC	CT	CC	CC	CC	CC	CC	TT	CT	TT
Glyma04g39221_44	C/T	4	45466004	CC	CC	CC	CC	CC	CC	CC	CC	CC	CC	CC	CC	CC	CC	CC	--	CC	CC	CC	CC	CC	CC	CC	CC	CC	CT	CC	CC	CC	CC	CC	CC	CC	CC	CC	CC	CC	CC	CC	CC	CC	CC	CC	CC	CC	CC
Glyma04g39221_45	C/A	4	45466079	AC	CC	AA	AA	AA	AA	AA	CC	CC	CC	AA	AA	AC	AA	AA	CC	AA	AA	AA	AA	AA	AC	AA	CC	CC	AC	AA	AA	AA	CC	AA	CC	AA	AA	AC	AA	AA	AC	AA	AA	AA	AA	AA	CC	AA	CC
Glyma04g39221_46	G/A	4	45466080	GG	GG	GG	GG	GG	GG	GG	GG	GG	GG	GG	GG	GG	GG	GG	GG	GG	GG	GG	GG	GG	GG	GG	GG	GG	AG	GG	GG	GG	GG	GG	GG	GG	GG	GG	GG	GG	GG	GG	GG	GG	GG	GG	GG	GG	GG
Glyma04g39221_47	C/T	4	45466094	CC	CC	CC	CT	CC	CC	CC	CC	CC	CC	TT	CC	CC	CC	CC	CC	TT	CC	CC	CC	CC	CT	TT	CC	CC	CC	CC	CC	CC	CC	CC	CC	CC	CC	CC	TT	CC	CC	CC	CC	CC	CC	CC	CC	CC	CC
Glyma04g39221_48	C/T	4	45466122	CC	CC	CC	TT	CC	CC	CC	CC	CC	CC	TT	CC	TT	CC	CC	CC	TT	CC	CC	CC	CC	TT	TT	CC	CC	CC	CT	CC	CC	CC	CC	CC	CC	CC	CC	TT	CC	CC	CC	CC	CC	CC	CC	CC	CC	CC
Glyma04g39221_49	A/G	4	45466212	AA	AA	GG	GG	GG	GG	GG	AA	AA	AA	GG	GG	AG	GG	GG	AA	GG	GG	GG	GG	GG	AG	GG	AA	AA	GG	GG	GG	GG	AA	GG	AA	GG	GG	AG	GG	GG	AG	GG	GG	GG	GG	AG	AA	GG	AA
Glyma04g39221_50	T/G	4	45466224	TT	TT	GG	GG	GG	GG	GG	TT	TT	TT	GG	GG	GT	GG	GG	TT	GG	GG	GG	GT	GG	GT	GG	TT	TT	GG	GG	GG	GG	TT	GG	TT	GG	GG	GT	GG	GG	GT	GG	GG	GG	GG	GT	TT	GG	TT
Glyma04g39221_52	A/G	4	45466245	AA	AA	GG	GG	GG	GG	GG	AA	AA	AA	GG	GG	AG	GG	GG	AA	GG	GG	GG	GG	GG	AG	GG	AA	AA	AG	GG	GG	GG	AA	GG	AA	GG	GG	AG	GG	GG	AG	GG	GG	GG	GG	GG	AA	GG	AA
Glyma04g39221_53	A/G	4	45466319	AA	AA	GG	GG	GG	GG	GG	GG	GG	GG	GG	GG	GG	GG	GG	GG	GG	GG	GG	GG	GG	AG	GG	GG	GG	GG	GG	GG	GG	GG	GG	GG	GG	AG	GG	GG	GG	AG	GG	GG	GG	GG	GG	GG	GG	GG
Glyma04g39221_54	C/T	4	45466338	CC	CC	TT	CC	TT	TT	TT	CC	CC	CC	CT	TT	CC	TT	TT	CC	CC	TT	TT	TT	TT	CC	CC	CC	CC	TT	CT	TT	TT	CC	TT	CC	TT	CT	CT	CC	TT	CT	TT	TT	TT	TT	TT	CC	TT	CC
Glyma04g39221_56	G/A	4	45466407	GG	GG	GG	GG	GG	GG	GG	GG	GG	GG	GG	GG	GG	GG	GG	GG	GG	GG	GG	GG	GG	GG	GG	GG	GG	AG	GG	GG	GG	GG	GG	GG	GG	GG	GG	GG	GG	GG	GG	GG	GG	GG	GG	GG	GG	GG
Glyma04g39221_57	T/C	4	45466430	TT	TT	CC	CC	CC	CC	CC	TT	TT	TT	CC	CC	CT	CC	CC	TT	CC	CC	CC	CC	CC	CT	CC	TT	TT	CT	CC	CC	CC	TT	CC	CT	CC	CT	CT	CC	CC	CT	CC	CC	CC	CC	CC	TT	CC	TT
Glyma04g39221_58	T/C	4	45466526	TT	TT	TT	TT	TT	TT	TT	TT	TT	TT	TT	TT	TT	TT	TT	TT	TT	TT	TT	TT	TT	TT	TT	TT	TT	TT	TT	TT	TT	TT	TT	TT	TT	TT	TT	TT	TT	TT	TT	TT	TT	TT	TT	TT	TT	TT
Glyma04g39221_61	C/G	4	45466658	CC	CC	CC	CC	CC	CC	CC	CC	CC	CC	CC	CC	CC	CC	CC	CC	CC	CC	CC	CC	CC	CC	CC	CC	CC	GC	CC	CC	CC	CC	CC	CC	CC	CC	CC	CC	CC	CC	CC	CC	CC	CC	CC	CC	CC	CC
Glyma04g39221_62	G/A	4	45466745	GG	GG	AA	AG	AA	AA	AA	GG	GG	GG	GG	AA	GG	AA	AA	GG	GG	AA	AA	AA	AA	GG	GG	GG	GG	AG	AA	AA	AA	GG	AA	GG	AA	AG	AG	GG	AA	AG	AA	AA	AA	AA	AA	GG	AA	GG
Glyma04g39221_64	T/C	4	45466865	TT	TT	CC	TT	CC	CC	CC	TT	TT	TT	TT	CC	TT	CC	CC	TT	TT	CC	CT	CC	CC	TT	TT	TT	TT	CT	CC	CC	CC	TT	CC	TT	CC	CT	CT	TT	CC	CT	CC	CC	CT	CC	CC	CT	CC	TT
Glyma04g39221_65	T/G	4	45466945	TT	TT	GG	GT	GG	GG	GG	TT	TT	TT	TT	GG	TT	GG	GG	TT	TT	GG	GG	GG	GG	TT	TT	TT	TT	GT	GG	GG	GG	TT	GG	TT	GG	GG	GT	TT	GG	GT	GG	GG	GG	GG	GT	TT	GG	TT
Glyma04g39221_70	A/C	4	45467424	AA	AA	CC	CC	CC	CC	CC	AA	AA	AA	CC	CC	AC	CC	CC	AA	CC	CC	CC	CC	CC	AC	CC	AA	AA	AC	CC	CC	CC	AA	CC	AA	CC	CC	AC	CC	CC	AC	CC	CC	CC	CC	AC	AA	--	AA
Glyma04g39221_77	G/T	4	45467914	GG	GG	TT	GG	TT	TT	TT	GG	GG	GG	GG	TT	GG	TT	TT	GG	GG	TT	TT	TT	TT	GG	GG	GG	GG	TT	TT	TT	TT	GG	TT	GG	TT	TT	GT	GG	TT	GT	TT	TT	TT	TT	TT	GG	TT	GG
Glyma04g39221_78	G/T	4	45467950	GG	GG	GG	GG	GG	GG	GG	GG	GG	GG	GG	GG	GG	GG	GG	GG	GG	GG	GG	GG	GG	GG	GG	GG	GG	TT	GG	GG	GG	GG	GG	GG	GG	GG	GG	GG	GG	GG	GG	GG	GG	GG	GG	GG	GG	GT
Glyma04g39221_79	C/T	4	45468001	CC	CC	CC	CC	CC	CC	CC	CC	CC	CC	CC	CC	CC	CC	CC	CC	CC	CC	CC	CC	CC	CC	CC	CC	CC	CC	CC	CC	CC	CC	CC	CC	CC	CC	CC	CC	CC	CC	CC	CC	CC	CC	CC	CC	CC	CC
Glyma04g39221_80	T/C	4	45468069	TT	TT	CC	CT	CC	CC	CC	TT	TT	TT	TT	CC	TT	CC	CC	TT	TT	CC	CC	CC	CC	TT	TT	TT	TT	CT	CC	CC	CC	TT	CC	TT	CC	CC	CT	TT	CC	CT	CC	CC	CC	CC	CC	TT	CC	TT
Glyma04g39221_81	G/A	4	45468092	GG	GG	AA	AA	AA	AA	AA	GG	GG	GG	AA	AA	AG	AA	AA	GG	AA	AA	AA	AA	AA	AA	AA	GG	GG	AG	AA	AA	AA	GG	AA	GG	AA	AA	AG	AA	AA	AG	AA	AA	AA	AA	AA	GG	AA	GG
Glyma04g39221_82	G/T	4	45468325	GG	GG	TT	GG	TT	TT	TT	GG	GG	GG	GG	TT	GG	TT	TT	GG	GG	TT	TT	TT	TT	GG	GG	GG	GG	GT	TT	TT	TT	GG	TT	GG	TT	GT	GT	GG	TT	GT	TT	TT	TT	TT	TT	GG	TT	GG
Glyma04g39221_84	G/A	4	45468402	GG	GG	GG	GG	GG	GG	GG	GG	GG	GG	GG	GG	GG	GG	GG	GG	GG	GG	GG	GG	GG	GG	GG	GG	GG	AA	GG	GG	GG	GG	GG	GG	GG	GG	GG	GG	GG	GG	GG	GG	GG	GG	GG	GG	GG	GG
Glyma04g39221_86	G/A	4	45468537	GG	GG	AA	GG	AA	AA	AA	GG	GG	GG	GG	AA	GG	AA	AA	GG	GG	AA	AA	AA	AA	GG	GG	GG	GG	AG	AA	AA	AA	GG	AA	GG	AA	AG	AG	GG	AA	AG	AA	AA	AA	AA	AG	GG	AA	GG
Glyma04g39221_87	C/T	4	45468549	CC	CC	TT	CT	TT	TT	TT	CC	CC	CC	CC	TT	CC	TT	TT	CC	CC	TT	TT	TT	TT	CC	CC	CC	CC	CT	TT	TT	TT	CC	TT	CC	TT	CT	CT	CC	TT	CT	TT	TT	TT	TT	CT	CC	TT	CC
Glyma04g39221_88	C/T	4	45468665	CC	CC	TT	CC	TT	TT	TT	CC	CC	CC	CC	TT	CT	TT	TT	CC	CC	TT	TT	TT	TT	CC	CC	CC	CC	TT	TT	TT	TT	CC	TT	CC	TT	CT	CT	CC	TT	CT	TT	TT	TT	TT	CT	CC	--	CC
Glyma04g39221_91	G/A	4	45468861	GG	GG	GG	GG	GG	GG	GG	GG	GG	GG	GG	GG	GG	GG	GG	GG	GG	GG	GG	GG	GG	GG	GG	GG	GG	AG	GG	GG	GG	GG	GG	GG	GG	GG	GG	GG	GG	GG	GG	GG	GG	GG	GG	GG	GG	GG
Glyma04g39221_92	G/T	4	45469757	GG	GG	GG	GG	GG	TT	TT	GG	GG	GG	GG	GG	GG	GG	GG	GG	GG	TT	GG	GG	GG	GG	GG	GG	GG	GG	GG	GG	TT	GG	GG	GG	GG	GG	TT	GG	TT	GG	GG	GG	GT	TT	GG	GG	GG	GG
Glyma04g39221_93	T/C	4	45469840	TT	TT	TT	TT	TT	CC	CC	TT	TT	TT	TT	TT	TT	CC	CT	--	TT	--	TT	CC	TT	TT	TT	TT	TT	TT	TT	CC	CC	TT	TT	TT	TT	CT	CC	TT	CC	--	TT	TT	CC	CC	CC	TT	TT	TT
Glyma04g39221_94	A/C	4	45469913	AA	AA	CC	CC	AA	AA	AA	AA	AA	AA	CC	AA	AC	AA	AA	--	CC	AA	AA	AA	AA	AA	CC	AA	AA	CC	AC	AA	AA	AA	AA	AA	AA	AA	AA	AA	AA	AA	AA	AA	AA	AA	AA	AA	--	AA
Glyma04g39221_96	C/T	4	45469930	CC	CC	TT	TT	CC	CC	CC	CC	CC	CC	TT	CC	CC	CC	CC	CC	TT	CC	CC	CC	CC	CC	TT	CC	CC	TT	CC	CC	CC	CC	CC	CC	CC	CC	CC	CC	CC	CC	CC	CC	CC	CC	CC	CC	CC	CC
Glyma04g39221_97	A/G	4	45470056	AA	AA	AA	AA	AA	GG	GG	AA	AA	AA	AA	--	AA	GG	AG	--	AA	GG	AA	GG	AA	AA	AA	AA	AA	AA	AA	GG	GG	AA	AA	AA	AA	AG	GG	AA	GG	AG	AA	AA	GG	GG	GG	AA	AA	AA
Glyma04g39221_98	T/G	4	45470112	TT	TT	TT	TT	TT	TT	TT	TT	TT	TT	TT	--	TT	TT	TT	--	TT	TT	TT	TT	TT	TT	TT	TT	TT	TT	TT	TT	TT	TT	TT	TT	TT	TT	TT	TT	TT	TT	TT	TT	TT	TT	TT	TT	TT	TT
Glyma04g39221_99	C/T	4	45470337	--	CC	TT	TT	CC	TT	TT	CC	CC	CC	TT	TT	CT	TT	TT	--	TT	TT	TT	TT	CC	CT	TT	CC	CC	CT	CC	TT	TT	CC	CT	CC	TT	TT	TT	CC	TT	CT	TT	TT	TT	TT	TT	CC	CC	CC
Glyma04g39221_100	T/A	4	45470396	--	TT	TT	TT	TT	TT	TT	TT	TT	TT	TT	TT	TT	AA	TT	--	TT	TT	TT	TT	TT	TT	TT	TT	TT	TT	TT	TT	TT	TT	TT	--	TT	TT	TT	TT	TT	TT	TT	TT	TT	TT	TT	TT	TT	TT
Glyma04g39221_101	C/G	4	45470527	--	CC	CC	CC	CC	GG	GG	CC	CC	CC	CC	GG	CC	GG	GG	--	CC	GG	GG	--	CC	CC	CC	CC	CC	CC	CC	GG	GG	CC	CC	--	GG	GC	GG	CC	GC	GC	GG	GG	GG	GG	GG	CC	CC	CC
Glyma04g39221_102	A/G	4	45470666	AA	AA	GG	GG	AA	GG	GG	AA	AA	AA	GG	GG	AG	GG	GG	--	GG	GG	GG	GG	AA	AG	GG	AA	AA	AG	AA	GG	GG	AA	AA	AA	GG	AG	GG	AA	GG	AG	GG	GG	GG	GG	AG	AA	--	AA
Glyma04g39221_103	T/A	4	45470769	TT	TT	TT	TT	TT	AA	AA	TT	TT	TT	TT	AA	TT	AA	AA	--	TT	AA	AA	AA	TT	TT	TT	TT	TT	TT	TT	--	AA	TT	TT	--	AA	AT	AA	TT	AA	AT	AA	AA	AA	AA	AT	TT	TT	--
Glyma04g39221_104	A/G	4	45470782	AA	AA	AA	AA	AA	GG	GG	AA	AA	AA	AA	GG	AA	GG	--	--	AA	GG	GG	GG	AA	AA	AA	AA	AA	AA	AA	--	GG	AA	AA	AA	GG	GG	GG	AA	GG	AG	GG	GG	GG	GG	AG	AA	AA	--
Glyma04g39221_105	A/T	4	45470909	AA	AA	TT	TT	AA	TT	AT	AA	AA	AA	TT	TT	AT	TT	TT	AA	TT	TT	TT	TT	AA	TT	TT	AA	AA	TT	AA	TT	TT	AA	AA	AA	TT	AT	TT	AA	TT	AT	TT	TT	TT	TT	TT	AA	AA	AA
Glyma04g39221_106	C/A	4	45471019	CC	CC	CC	CC	CC	AA	AC	CC	CC	CC	CC	--	CC	AA	AA	--	CC	AA	CC	AA	CC	CC	CC	CC	CC	AC	CC	AA	AA	CC	CC	CC	CC	AA	AA	CC	AA	AC	CC	CC	AA	AA	AC	CC	CC	CC
Glyma04g39221_107	A/G	4	45471169	AA	AA	--	GG	AA	GG	GG	AA	AA	AA	--	--	AG	--	GG	--	GG	GG	GG	GG	AA	--	--	AA	AA	AG	AA	GG	GG	AA	--	AA	GG	--	GG	AA	GG	AA	--	GG	GG	GG	AA	AA	--	AA
Glyma04g39221_108	C/T	4	45471194	CC	CC	--	TT	CC	TT	TT	CC	CC	CC	--	--	CT	TT	--	CC	--	TT	TT	TT	CC	--	--	CC	CC	CT	CC	--	TT	CC	--	CC	--	--	TT	CC	TT	CC	--	TT	TT	TT	CC	CC	--	CC
Glyma04g39221_109	T/C	4	45471213	TT	TT	--	--	TT	CC	CC	TT	TT	TT	--	--	CT	CC	--	TT	--	CC	CC	CC	TT	--	--	--	TT	CT	TT	--	CC	TT	--	TT	--	--	CC	TT	--	TT	--	CC	CC	CC	TT	TT	--	TT
Glyma04g39221_110	A/C	4	45471396	CC	CC	CC	CC	CC	--	--	CC	CC	CC	CC	CC	CC	--	CC	--	CC	--	--	--	CC	AC	--	CC	CC	CC	CC	--	AA	CC	--	CC	--	--	AA	CC	AC	CC	--	AA	--	--	--	CC	CC	CC
Glyma04g39221_111	A/G	4	45471399	AA	AA	GG	GG	GG	--	--	GG	GG	GG	GG	GG	AA	GG	GG	--	GG	--	--	--	GG	AG	--	GG	GG	AA	GG	--	GG	GG	GG	GG	--	--	GG	GG	GG	GG	--	GG	--	--	--	GG	GG	GG
Glyma04g39221_112	T/C	4	45471588	TT	TT	CC	CC	CC	--	--	TT	TT	TT	CC	--	CT	--	--	--	CC	--	--	--	CC	TT	CC	TT	TT	CT	TT	--	--	TT	CC	TT	--	--	--	CC	CC	TT	--	--	--	--	TT	TT	CC	TT
Glyma04g39221_113	A/G	4	45471608	AA	AA	GG	GG	GG	--	AA	AA	AA	AA	GG	--	AG	--	--	--	GG	--	--	AA	GG	AA	GG	AA	AA	GG	AA	--	--	AA	GG	AA	AA	--	AA	GG	GG	AA	--	--	--	--	AA	AA	GG	AA
Glyma04g39221_114	G/A	4	45471640	GG	GG	GG	AG	GG	AA	AA	GG	GG	GG	GG	--	GG	AA	AA	--	GG	AA	AA	AA	AA	GG	GG	GG	GG	GG	GG	AA	AA	GG	AA	GG	AA	AA	AA	GG	AG	AG	AA	--	AA	AA	AA	GG	GG	GG
Glyma04g39221_115	T/C	4	45471648	TT	TT	CC	CC	TT	CC	CC	TT	TT	TT	CC	--	TT	CC	CC	--	CC	CC	CC	CC	TT	TT	CC	CT	TT	CT	TT	CC	CC	TT	TT	TT	TT	CC	CC	TT	CT	CT	CC	--	CC	CC	CC	TT	TT	TT
Glyma05g02920_1	T/C	5	2241379	TT	TT	TT	CT	TT	CC	TT	TT	TT	CC	CC	TT	CT	CC	TT	TT	CC	TT	CC	CC	CC	CC	CC	TT	TT	TT	CC	TT	CC	TT	CC	TT	TT	TT	CT	CT	TT	CT	TT	CC	TT	TT	CC	CC	TT	TT
Glyma05g02920_2	A/C	5	2241537	AA	AC	CC	AC	CC	AC	AC	AC	AC	AC	AA	CC	AC	AC	CC	AC	AA	AC	AC	AC	AA	AA	AA	CC	AC	AA	CC	AC	--	AC	AA	AC	AC	AC	AA	AA	AC	AC	AC	--	AC	CC	AA	AA	AA	CC
Glyma05g02920_3	T/C	5	2242235	--	TT	TT	--	TT	CC	CC	TT	--	TT	TT	TT	TT	CC	--	--	TT	TT	CC	--	TT	TT	TT	--	TT	TT	TT	TT	TT	TT	TT	TT	TT	--	TT	TT	TT	TT	CT	TT	TT	TT	TT	TT	TT	TT
Glyma05g02920_4	T/C	5	2242406	--	CC	CC	--	CC	CC	CC	CC	CC	CC	--	CC	CC	CC	CC	--	CC	CC	CC	--	CC	CC	--	CC	CC	CT	CC	CC	CC	CC	CC	--	CC	CC	CC	CC	CC	CC	CC	CC	CC	CC	CC	CC	TT	CC
Glyma05g02920_5	T/C	5	2243071	CC	TT	TT	CT	TT	CC	TT	TT	TT	TT	TT	TT	TT	CC	TT	TT	TT	TT	CC	CC	TT	TT	TT	TT	TT	TT	TT	TT	TT	TT	TT	TT	TT	CT	TT	TT	TT	TT	CT	TT	TT	TT	TT	TT	TT	TT
Glyma05g02920_7	T/C	5	2243119	TT	CC	TT	CT	CT	TT	TT	CC	TT	TT	CC	CC	CT	TT	CC	CC	CC	CC	TT	TT	TT	CT	CC	TT	TT	TT	CT	CC	TT	TT	TT	CC	CC	CT	CC	TT	CC	CT	CT	TT	CC	CC	TT	TT	TT	CC
Glyma05g02920_8	T/C	5	2243197	CC	CC	CC	CC	CC	CC	CC	CC	CC	CC	CC	CC	CC	CC	CT	CC	CC	CC	CC	CC	CC	CT	CC	CC	CC	CT	CC	CC	TT	CT	CC	CC	CC	CC	CC	CC	CC	CC	CC	CC	CC	CC	CC	CC	TT	CC
Glyma05g02920_10	A/G	5	2244546	GG	AA	AA	AA	AA	GG	GG	AA	AA	GG	AA	AA	AG	GG	AA	AA	AA	AA	GG	GG	AA	AA	AA	AA	AA	AA	GG	AG	AA	AA	GG	AA	AA	AG	AA	GG	AA	AG	AA	AA	AA	AA	GG	GG	AA	AA
Glyma05g02920_11	G/A	5	2244612	GG	AA	GG	AA	AA	GG	GG	AA	AA	GG	AA	AA	AG	GG	AG	AA	AA	AA	GG	GG	GG	AA	AA	AA	AA	GG	GG	AA	GG	AG	GG	AA	AA	GG	AA	GG	AA	AG	AG	AA	AA	AA	GG	GG	GG	AA
Glyma05g02920_12	G/T	5	2244739	TT	GG	GG	GG	GG	TT	TT	GG	GG	GG	GG	GG	GG	TT	GG	GG	GG	GG	TT	TT	GG	GG	GG	GG	GG	GG	GG	GT	GG	GG	GG	GG	GG	GT	GG	GG	GG	GG	GG	GG	GG	GG	GG	GG	GG	GG
Glyma05g02920_13	C/A	5	2244753	AA	CC	CC	CC	CC	AA	AA	CC	CC	AA	CC	CC	AC	AA	CC	CC	CC	CC	AA	AA	CC	CC	CC	CC	CC	CC	AA	AC	CC	CC	AA	CC	CC	AC	CC	AA	CC	AC	CC	CC	CC	CC	AA	AA	CC	CC
Glyma05g02920_14	T/G	5	2244835	GG	TT	TT	TT	TT	GG	GG	TT	TT	GG	TT	TT	GT	GG	TT	TT	TT	TT	GG	GG	TT	TT	TT	TT	TT	TT	GG	TT	TT	TT	GG	TT	TT	GT	TT	GG	TT	GT	GT	TT	TT	TT	GG	GG	TT	TT
Glyma05g02920_16	G/A	5	2245908	GG	AA	GG	AA	AA	GG	GG	AA	AA	GG	AA	AA	AG	GG	AA	AA	AA	AA	GG	GG	GG	AG	AA	AA	AA	GG	GG	AA	GG	AG	GG	AA	AA	AG	AA	GG	AG	AG	AG	AA	AA	AA	GG	GG	GG	AA
Glyma05g02920_17	G/A	5	2246061	AA	GG	GG	GG	GG	AA	AA	GG	GG	AA	GG	GG	AG	AA	GG	GG	GG	GG	AA	AA	GG	GG	GG	GG	GG	GG	AA	GG	GG	GG	AA	GG	GG	AG	GG	AA	GG	AG	GG	GG	GG	GG	AA	AA	GG	GG
Glyma05g02920_18	G/A	5	2246362	AA	GG	GG	GG	GG	AA	AA	GG	GG	GG	GG	GG	GG	AA	GG	GG	GG	GG	AA	AA	GG	GG	AG	GG	GG	GG	GG	GG	GG	GG	GG	GG	GG	GG	GG	GG	GG	GG	GG	GG	GG	GG	GG	GG	GG	GG
Glyma05g02920_19	G/A	5	2246472	GG	AA	GG	AA	AA	GG	GG	AA	AA	GG	AA	AA	AG	GG	AA	AA	AA	AA	GG	GG	GG	AA	AA	AA	AA	AG	GG	AA	GG	AG	GG	AA	AA	AA	AA	GG	AA	AG	AA	AA	AA	AA	GG	GG	GG	AA
Glyma05g02920_20	C/T	5	2247045	TT	CC	CC	CC	CC	TT	TT	CC	CC	CC	CC	CC	CC	TT	CC	CC	CC	CC	TT	TT	CC	CC	CC	CC	CC	CC	CC	CC	CC	CC	CC	CC	CC	CT	CC	CC	CC	CC	CT	CC	CC	CC	CC	CC	CC	CC
Glyma05g08450_2	T/C	5	8346160	CC	CC	TT	TT	TT	TT	TT	TT	TT	CC	CC	TT	TT	CC	CT	TT	CC	CC	CC	TT	CC	CT	CC	TT	TT	TT	TT	CT	CC	CT	TT	TT	TT	TT	CT	CC	TT	TT	CC	TT	CC	CC	CT	TT	TT	CT
Glyma05g08450_3	A/G	5	8346253	GG	GG	AA	AA	AA	GG	AA	AA	AA	GG	GG	AA	AA	GG	AG	GG	GG	GG	GG	GG	GG	GG	GG	AA	AA	GG	AA	AG	GG	AG	AA	AA	AA	AA	GG	GG	AA	GG	GG	GG	GG	GG	GG	AA	AA	AG
Glyma05g08450_5	G/C	5	8346442	CC	CC	GG	GG	GG	GG	GG	GG	GG	CC	CC	GG	GG	CC	GC	GG	CC	CC	CC	GG	CC	GC	GC	GG	GG	GG	GG	CC	CC	GC	GG	GG	GG	GG	GC	GC	GG	GG	CC	GG	CC	CC	CC	GG	GG	GC
Glyma05g08450_6	C/G	5	8346462	CC	CC	CC	CC	CC	GG	CC	CC	CC	CC	CC	CC	CC	CC	CC	CC	CC	CC	CC	CC	CC	CC	CC	CC	CC	CC	CC	CC	CC	CC	CC	CC	CC	CC	CC	CC	CC	CC	CC	CC	CC	CC	CC	CC	CC	CC
Glyma05g08450_10	C/T	5	8346937	CC	CC	CC	CC	CC	TT	CC	CC	CC	CC	CC	CC	CC	CC	CC	CC	CC	CC	CC	CC	CC	CC	CC	CC	CC	CC	CC	CC	CC	CC	CC	CC	CC	CC	CC	CC	CC	CC	CC	CC	CC	CC	CC	CC	CC	CC
Glyma05g08450_11	T/C	5	8347026	CC	TT	TT	TT	TT	TT	TT	TT	TT	TT	CC	TT	TT	TT	CT	TT	CC	CC	CC	TT	TT	CT	CC	TT	TT	TT	TT	CC	CC	TT	TT	TT	TT	CT	CT	CC	TT	TT	CC	TT	CC	CC	CC	TT	TT	TT
Glyma05g08450_12	A/G	5	8347061	GG	AA	AA	AA	AA	AA	AA	AA	AA	AA	GG	AA	AA	AA	AG	AA	GG	GG	GG	AA	AA	GG	GG	AA	AA	AA	AA	AG	GG	AA	AA	AA	AA	AG	AG	GG	AG	AA	GG	AA	GG	GG	GG	AA	AA	AA
Glyma05g08450_16	C/G	5	8347425	GG	CC	CC	CC	GC	CC	CC	CC	CC	CC	GG	CC	CC	CC	GG	CC	GG	CC	GG	CC	CC	GC	GG	CC	CC	CC	CC	CC	CC	CC	CC	CC	CC	GC	CC	GG	GC	CC	GG	CC	GG	GG	GC	CC	CC	CC
Glyma05g08450_17	T/C	5	8347666	CC	TT	TT	TT	TT	TT	AA	TT	TT	TT	CC	TT	TT	TT	CT	TT	CC	CC	CC	TT	TT	CC	CC	TT	TT	TT	TT	CC	CC	TT	TT	TT	TT	TT	CT	CC	TT	TT	CC	TT	CC	CC	CC	TT	--	TT
Glyma05g08450_18	G/T	5	8347685	TT	GG	GG	GG	GG	GG	GG	GG	GG	GG	TT	GG	GG	GG	GT	GG	TT	GG	TT	GG	GT	TT	TT	GG	GG	GG	GG	GG	GG	GG	GG	GG	GG	GG	GG	TT	GG	GG	TT	GG	TT	TT	TT	GG	GG	GG
Glyma05g08450_19	T/C	5	8347910	CC	CC	TT	TT	TT	TT	TT	TT	TT	CC	CC	TT	TT	CC	CT	TT	CC	CC	CC	TT	CC	CC	CC	TT	TT	TT	TT	CT	CC	CT	CC	TT	TT	CT	CT	CC	TT	TT	CC	TT	CC	CC	CC	TT	TT	CT
Glyma05g08450_25	C/T	5	8349963	TT	CC	CC	TT	TT	CC	TT	TT	TT	CC	CC	TT	CT	CC	CC	CC	CC	CC	CC	CC	CC	CC	CC	TT	TT	CC	CC	CT	CC	CT	TT	TT	TT	TT	CC	CC	CT	CC	CC	CC	CC	CC	CC	TT	CC	CT
Glyma05g08450_26	T/C	5	8350058	TT	CC	TT	TT	CT	TT	TT	TT	TT	CC	CC	TT	TT	CC	CC	TT	CC	CC	CC	TT	CC	CC	CC	TT	TT	TT	TT	CC	CC	CT	TT	TT	TT	TT	CT	CC	CT	TT	CC	TT	CC	CC	CC	TT	TT	CT
Glyma05g08450_28	C/T	5	8350340	CC	CC	CT	CC	CC	CC	CC	CC	CC	CC	CC	CC	CC	CC	CT	CC	CC	CC	CC	CC	CC	CC	CC	CC	CC	CC	CC	CC	TT	CC	CC	CC	CC	CC	CC	CC	CC	CC	CC	CC	CC	CC	CC	CC	CC	CC
Glyma05g08496_1	T/C	5	8365912	TT	TT	CC	TT	TT	TT	TT	TT	TT	TT	CC	TT	TT	TT	CT	TT	CC	TT	TT	TT	TT	CT	CC	TT	TT	TT	TT	TT	CC	TT	TT	TT	TT	TT	TT	TT	TT	TT	TT	TT	TT	TT	TT	TT	TT	TT
Glyma05g08496_2	T/C	5	8365921	TT	TT	CC	TT	TT	TT	TT	TT	TT	TT	CC	TT	TT	TT	CT	TT	CC	TT	TT	TT	TT	CT	CC	TT	TT	TT	TT	TT	CC	TT	TT	TT	TT	TT	TT	TT	TT	TT	TT	TT	TT	TT	TT	TT	TT	TT
Glyma05g08496_4	G/T	5	8366083	GG	TT	GG	GG	TT	GG	GG	TT	GG	TT	GG	GG	GG	TT	GG	GG	GG	GG	TT	GG	TT	GG	GG	GG	GG	GT	GG	GG	GG	GT	GG	TT	GG	TT	GT	GG	GG	GG	GT	GG	GG	GG	GG	GG	GG	TT
Glyma05g08496_5	C/T	5	8366144	CC	CC	TT	TT	CC	CC	CC	CC	TT	CC	TT	TT	CT	CC	TT	CC	TT	TT	CC	CC	CC	CT	TT	TT	TT	CC	CC	TT	TT	CT	TT	CC	CC	CC	CT	TT	CT	CC	TT	TT	TT	TT	TT	TT	CC	CC
Glyma05g08496_6	C/A	5	8366205	CC	CC	AA	CC	CC	CC	CC	CC	CC	CC	AA	CC	CC	CC	AC	CC	AA	CC	CC	CC	CC	AA	AA	CC	CC	CC	CC	AC	AA	CC	CC	CC	CC	CC	CC	CC	AC	CC	CC	CC	CC	CC	CC	CC	CC	CC
Glyma05g08496_9	A/T	5	8366347	TT	AA	TT	AT	AA	AA	AA	AA	TT	AA	TT	TT	AT	AA	TT	--	TT	TT	AA	AA	AA	AT	TT	TT	TT	AA	AA	TT	TT	AT	TT	AA	AA	AT	AT	TT	TT	AA	AT	TT	TT	TT	AT	TT	AA	AA
Glyma05g08496_10	A/G	5	8366385	AA	GG	AA	AA	GG	AA	AA	GG	AA	GG	AA	AA	AA	GG	AA	--	AA	AA	GG	AA	AA	AA	AA	AA	AA	AG	AA	AA	AA	AG	AA	GG	AA	AG	AG	AA	AA	AA	AG	AA	AA	AA	AA	AA	AA	GG
Glyma05g08496_11	A/G	5	8366462	GG	AA	GG	GG	AA	AA	AA	AA	GG	AA	GG	GG	AG	AA	GG	--	GG	GG	AA	AA	AA	AG	GG	GG	AG	AA	AA	GG	GG	AG	GG	AA	GG	AG	AG	GG	GG	AA	AG	GG	GG	GG	GG	GG	AA	AA
Glyma05g08496_15	A/T	5	8367067	AA	TT	AT	AA	TT	TT	TT	TT	AA	TT	TT	AA	AT	TT	--	--	TT	AT	TT	TT	AA	AT	TT	AT	AA	AT	AA	AT	AA	AA	--	TT	TT	AT	AA	AA	TT	TT	AA	AA	AA	AA	AA	AA	AA	TT
Glyma05g08496_16	T/C	5	8367107	--	TT	CC	CC	TT	TT	TT	TT	CC	TT	TT	TT	CT	TT	CT	--	TT	CC	TT	TT	CC	TT	TT	CC	CC	TT	CC	CT	CC	CC	--	TT	TT	CT	CC	TT	TT	TT	TT	CC	TT	TT	TT	CT	TT	TT
Glyma05g08496_17	C/A	5	8367204	--	CC	CC	CC	CC	CC	CC	CC	CC	CC	CC	CC	CC	CC	AC	CC	CC	AA	CC	CC	CC	CC	CC	CC	CC	CC	AA	AA	CC	AC	CC	CC	CC	CC	AA	CC	CC	CC	CC	AA	CC	CC	CC	CC	CC	CC
Glyma05g08496_18	A/G	5	8367213	--	GG	AA	AA	GG	GG	GG	GG	AA	GG	GG	AA	AG	GG	AA	GG	GG	AA	GG	GG	AA	GG	GG	AA	AA	AG	AA	AA	AA	AA	GG	GG	GG	AG	AA	AA	AG	GG	AA	AA	AA	AA	AA	AA	AA	GG
Glyma05g08496_19	T/A	5	8367271	--	TT	AA	AA	TT	TT	TT	TT	AA	TT	TT	AA	AT	TT	TT	--	TT	TT	TT	TT	AA	TT	TT	AA	AA	TT	TT	TT	AA	AT	--	TT	TT	AT	AT	TT	TT	TT	TT	AA	TT	TT	TT	AA	TT	TT
Glyma05g08496_20	A/G	5	8367308	--	AA	GG	--	AA	AA	AA	AA	GG	AA	AA	GG	AG	AA	AA	--	AA	AA	AA	AA	GG	AA	AA	GG	GG	AA	AA	AA	GG	AG	AA	AA	AA	AG	AA	AA	AA	AA	AA	AA	AA	AA	AA	GG	AA	AA
Glyma05g08496_21	G/T	5	8367347	--	TT	GG	--	TT	GG	GG	TT	GG	TT	TT	GG	GG	TT	GG	--	TT	GG	TT	GG	GG	TT	TT	GG	GG	GG	GG	GG	GG	GG	GG	TT	GG	GT	GG	GG	GG	GG	GT	GG	GG	GG	GG	GG	TT	TT
Glyma05g08496_22	T/A	5	8367373	TT	AA	TT	--	AA	AA	AA	AA	TT	AA	AA	TT	AT	AT	TT	--	AA	TT	AA	AA	TT	AA	AA	TT	TT	TT	TT	TT	TT	TT	AA	AA	TT	AT	TT	TT	TT	AT	AT	TT	TT	TT	TT	TT	AA	AA
Glyma05g08496_23	A/T	5	8367487	TT	AA	TT	--	AA	TT	TT	AA	TT	AA	AA	TT	TT	AA	AA	--	AA	AA	TT	--	TT	AA	AA	TT	TT	AT	TT	AA	TT	AT	TT	AA	TT	AA	TT	AA	AA	TT	AT	TT	AA	AA	AA	TT	AA	AA
Glyma05g08496_25	T/A	5	8367676	AA	TT	AA	AA	TT	TT	TT	TT	AA	TT	TT	AA	AT	TT	TT	TT	TT	TT	TT	TT	AA	TT	TT	AA	AA	AA	TT	TT	AA	AT	TT	TT	TT	TT	TT	TT	AT	TT	TT	TT	TT	TT	TT	AA	AA	TT
Glyma05g08496_28	C/G	5	8367976	GG	CC	GG	GG	CC	CC	CC	GG	GG	CC	GG	GG	GC	GG	GC	CC	GG	CC	CC	CC	GG	GG	GG	GG	GG	GG	CC	CC	GG	GC	CC	GG	GG	CC	CC	CC	GC	GC	CC	CC	CC	CC	CC	GG	CC	GC
Glyma05g08496_29	C/T	5	8368260	TT	TT	TT	TT	TT	CC	CC	TT	TT	TT	TT	TT	CT	TT	TT	--	TT	TT	CC	CC	TT	TT	TT	TT	TT	CT	CT	TT	TT	TT	CC	TT	TT	CC	CT	TT	TT	CT	CT	CC	TT	TT	TT	TT	TT	TT
Glyma05g08496_30	T/C	5	8368384	CC	CC	CC	CT	CC	TT	TT	CC	CC	CC	CC	CC	CT	CC	CT	TT	CC	CC	TT	TT	CC	CT	CC	CC	CC	TT	TT	CT	CC	CC	TT	CC	TT	CC	CT	TT	TT	TT	TT	TT	TT	TT	TT	CC	CC	CC
Glyma05g08496_33	T/A	5	8369167	TT	TT	TT	TT	TT	TT	TT	AA	TT	TT	AA	TT	TT	TT	AT	TT	AA	TT	TT	TT	TT	AA	AA	TT	TT	TT	TT	TT	TT	TT	TT	AA	TT	TT	TT	TT	TT	TT	TT	TT	TT	TT	TT	TT	TT	AT
Glyma05g08496_35	C/T	5	8369226	CC	TT	CC	CC	TT	CC	CC	TT	CC	TT	TT	CC	CC	CC	CT	CC	TT	TT	CC	CC	CC	CT	TT	CC	CC	CT	CC	TT	CC	CT	CC	TT	CC	TT	CT	CC	CC	CC	CC	CC	CC	CC	CC	CC	TT	TT
Glyma05g08496_38	T/A	5	8369716	TT	TT	TT	TT	TT	TT	TT	AA	TT	TT	AA	TT	TT	TT	AT	TT	AA	TT	TT	TT	TT	AT	AA	TT	TT	AA	TT	TT	TT	TT	TT	AA	TT	TT	TT	TT	TT	TT	TT	TT	TT	TT	TT	TT	AA	AT
Glyma05g08496_40	T/C	5	8369935	CC	CC	CC	CC	CT	TT	TT	CC	CC	CC	CC	CC	CT	CC	CT	TT	CC	CC	TT	TT	CC	CT	CC	CC	CC	CC	TT	CC	CC	CC	TT	CC	CC	CC	CT	TT	CC	CT	TT	TT	CT	TT	TT	CC	TT	CC
Glyma05g08496_41	T/A	5	8370212	TT	TT	TT	TT	TT	TT	TT	AA	TT	TT	AA	TT	TT	TT	AT	TT	AA	TT	TT	TT	TT	AT	AA	TT	TT	AT	TT	TT	TT	TT	TT	AA	TT	TT	TT	TT	AA	TT	TT	TT	TT	TT	TT	TT	AA	AT
Glyma05g08496_42	G/A	5	8370559	GG	AA	GG	GG	AA	GG	GG	AA	GG	AA	AA	GG	GG	AA	AG	GG	AA	AA	GG	GG	GG	AG	AA	GG	GG	AG	GG	AG	GG	AG	GG	AA	AA	AG	AG	GG	AA	AG	GG	GG	GG	GG	GG	GG	AA	AA
Glyma05g08496_43	G/C	5	8370801	GG	GG	GG	GG	GG	GG	GG	CC	GG	GG	CC	GG	GG	GG	GC	GG	CC	GG	GG	GG	GG	GC	CC	GG	GG	GG	GG	GG	GG	GG	GG	CC	GG	GG	GG	GG	CC	GG	GG	GG	GG	GG	GG	GG	CC	GC
Glyma05g08496_44	T/A	5	8370833	TT	TT	TT	TT	TT	TT	TT	AA	TT	TT	AA	TT	TT	TT	AT	TT	AA	TT	TT	TT	TT	AT	AA	TT	TT	TT	TT	TT	TT	TT	TT	AA	TT	TT	TT	TT	TT	TT	TT	TT	TT	TT	TT	TT	AA	AT
Glyma05g08496_45	A/G	5	8370908	AA	AA	AA	AA	AA	AA	AA	GG	AA	AA	GG	AA	AA	AA	AG	AA	GG	AA	AA	AA	AA	GG	GG	AA	AA	AA	AA	AA	AA	AA	AA	GG	AA	AA	AA	AA	GG	AA	AA	AA	AA	AA	AA	AA	GG	AG
Glyma05g08496_47	G/C	5	8370923	GG	GG	GG	GG	GG	GG	GG	CC	GG	GG	CC	GG	GG	GG	GC	GG	CC	GG	GG	GG	GG	CC	CC	GG	GG	GG	GG	GG	GG	GG	GG	CC	GG	GG	GG	GG	GG	GG	GG	GG	GG	GG	GG	GG	CC	GC
Glyma05g08496_49	T/C	5	8371033	TT	TT	TT	TT	TT	TT	TT	CC	TT	TT	CC	TT	TT	TT	CT	TT	CC	TT	TT	TT	TT	CT	CT	TT	TT	TT	TT	TT	TT	TT	TT	CC	TT	TT	TT	TT	CC	TT	TT	TT	TT	TT	TT	TT	CC	CT
Glyma05g08496_50	A/T	5	8371066	AA	AA	AA	AA	AA	AA	AA	TT	AA	AA	TT	AA	AA	AA	AT	AA	TT	AA	AA	AA	AA	TT	AT	AA	AA	AA	AA	AA	AA	AA	AA	TT	AA	AA	AA	AA	TT	AA	AA	AA	AA	AA	AA	AA	TT	AT
Glyma05g08496_51	A/G	5	8371076	AA	AA	AA	AA	AA	AA	AA	GG	AA	AA	GG	AA	AA	AA	AG	AA	GG	AA	AA	AA	AA	GG	GG	AA	AA	AA	AA	AA	AA	AA	AA	GG	AA	AA	AA	AA	AG	AA	AA	AA	AA	AA	AA	AA	GG	AG
Glyma05g08496_52	C/T	5	8371089	CC	CC	CC	CC	CC	CC	CC	TT	CC	CC	TT	CC	CC	CC	CT	CC	TT	CC	CC	CC	CC	TT	TT	CC	CC	CC	CC	CC	CC	CC	CC	TT	CC	CC	CC	CC	TT	CC	CC	CC	CC	CC	CC	CC	TT	CT
Glyma05g08496_53	T/G	5	8371119	TT	TT	TT	TT	TT	TT	TT	GG	TT	TT	GG	TT	TT	TT	GT	TT	GG	TT	TT	TT	TT	GG	GG	TT	TT	TT	TT	TT	TT	TT	TT	GG	TT	TT	TT	TT	GT	TT	TT	TT	TT	TT	TT	TT	GG	GT
Glyma05g26620_1	G/A	5	32542776	AA	--	GG	GG	GG	GG	AA	GG	--	--	GG	AA	GG	GG	--	--	GG	GG	GG	GG	GG	GG	GG	GG	GG	GG	AA	GG	GG	GG	--	GG	AA	AA	GG	GG	GG	GG	GG	GG	GG	GG	GG	GG	GG	GG
Glyma05g26620_5	A/G	5	32543238	GG	GG	AA	AA	GG	GG	GG	AA	GG	AA	GG	GG	AA	GG	AG	AA	GG	AA	AA	GG	GG	GG	GG	GG	GG	GG	GG	GG	AA	GG	GG	AA	GG	GG	AA	AG	GG	AA	AA	GG	AA	AA	AA	AA	GG	AG
Glyma05g26620_8	A/G	5	32544189	AA	GG	AA	AA	AA	AA	AA	AA	AA	AA	GG	AA	AA	AA	AA	AA	GG	AA	AA	AA	AA	GG	GG	AG	AA	AA	AA	AA	AA	AA	AA	AA	AA	AA	AA	AA	AA	AA	AA	AA	AA	AA	AA	AA	AA	AA
Glyma05g26620_9	A/T	5	32544320	--	TT	TT	AT	TT	AA	TT	TT	TT	TT	TT	TT	AT	AA	TT	TT	TT	TT	TT	AA	TT	TT	TT	TT	TT	TT	TT	TT	TT	TT	TT	TT	TT	TT	AT	TT	TT	TT	TT	TT	TT	TT	TT	TT	TT	TT
Glyma05g26620_10	A/G	5	32544341	--	AA	GG	AG	AA	AA	AG	GG	GG	GG	AA	AA	AG	AA	GG	--	AA	AA	AA	AA	GG	AA	AA	GG	GG	AG	AA	GG	GG	GG	AA	AA	AA	AA	AG	AG	AG	AG	AG	AA	GG	GG	GG	AA	AA	GG
Glyma05g26620_11	A/G	5	32544400	AA	AA	GG	GG	AA	AA	AA	GG	GG	GG	AA	--	AG	AA	GG	--	AA	AA	AA	AA	GG	AA	AA	GG	GG	AG	AA	AG	GG	GG	AA	AA	AA	AA	AG	AG	AG	AG	AG	AA	GG	GG	GG	GG	AA	GG
Glyma05g26620_13	C/T	5	32545177	TT	TT	TT	TT	TT	CC	TT	TT	TT	TT	TT	TT	CT	CC	TT	TT	TT	TT	TT	CC	TT	TT	TT	TT	TT	CT	TT	TT	TT	TT	TT	TT	TT	TT	CT	TT	TT	TT	CT	CC	TT	TT	TT	TT	TT	TT
Glyma05g26620_15	C/G	5	32545474	GG	GG	GG	GC	GG	CC	GG	GG	GG	GG	GG	GG	GC	CC	GG	GG	GG	GG	GG	CC	GG	GG	GG	GG	GG	GG	GG	GG	GG	GG	GG	GG	GG	GG	GC	GG	GG	GG	GG	CC	GG	GG	GG	GG	GG	GG
Glyma05g26620_17	T/C	5	32545578	CC	CC	CC	CC	CC	TT	TT	CC	CC	CC	CC	CC	CT	TT	CC	TT	CC	TT	TT	TT	CC	CT	CC	CC	CC	CT	CC	TT	CC	CC	CC	TT	CC	CC	CT	CC	TT	CC	CT	TT	CC	CC	CC	CC	TT	CC
Glyma05g26620_19	G/A	5	32546076	AA	GG	--	GG	--	GG	GG	--	GG	--	GG	AA	GG	GG	--	--	GG	GG	GG	GG	--	GG	GG	--	--	GG	AA	GG	--	--	--	--	--	AA	GG	AA	GG	--	GG	GG	--	--	--	--	GG	--
Glyma05g26620_20	C/T	5	32546078	TT	CC	--	CC	--	CC	CC	--	CC	--	CC	TT	CC	CC	--	--	CC	CC	CC	CC	--	CC	CC	--	--	CC	TT	CC	--	--	--	--	--	TT	CC	TT	CC	--	CC	CC	--	--	--	--	CC	--
Glyma05g26620_24	C/T	5	32546542	TT	TT	TT	TT	TT	CC	TT	TT	TT	TT	TT	TT	CT	CC	TT	TT	TT	TT	TT	CC	TT	TT	TT	TT	TT	TT	TT	TT	TT	TT	TT	TT	TT	TT	CT	TT	TT	TT	TT	CC	TT	TT	TT	TT	TT	TT
Glyma05g26620_25	C/T	5	32546618	CC	CC	TT	TT	TT	CC	CC	TT	TT	TT	CC	CC	CT	CC	TT	CC	CC	CC	CC	CC	TT	CC	CC	TT	TT	CT	CC	CC	TT	TT	TT	CC	TT	TT	CT	CT	CC	TT	CT	CC	TT	TT	TT	TT	CC	TT
Glyma05g26620_26	C/T	5	32546649	CC	CC	CC	CC	CC	CC	CC	CC	CC	CC	CC	CC	CC	CC	CC	CC	CC	CC	CC	CC	CC	CC	CC	CC	CC	CC	CC	CC	CC	CC	CC	CC	CC	CC	CC	CC	CC	CC	CC	CC	CC	CC	CC	CC	CC	CC
Glyma05g26620_27	A/C	5	32546981	CC	CC	CC	CC	CC	AA	CC	CC	CC	CC	CC	CC	AC	AA	CC	CC	CC	CC	CC	AA	CC	CC	CC	CC	CC	CC	CC	CC	CC	CC	CC	CC	CC	CC	AC	CC	CC	CC	AC	AA	CC	CC	CC	CC	CC	CC
Glyma05g32395_1	T/G	5	37320421	GG	GG	GG	GT	GT	TT	GG	TT	TT	TT	TT	TT	TT	GG	GG	--	TT	TT	TT	GG	TT	TT	TT	TT	TT	TT	GG	GT	TT	TT	TT	TT	TT	TT	GG	TT	GT	TT	GG	GG	GG	GG	TT	TT	TT	TT
Glyma05g32395_2	T/G	5	37320542	GG	GG	GG	TT	TT	TT	GG	TT	TT	TT	TT	TT	TT	TT	TT	--	TT	--	TT	TT	TT	TT	TT	TT	TT	TT	GG	TT	TT	TT	TT	--	TT	TT	GT	TT	TT	TT	GT	TT	GG	GG	TT	TT	TT	TT
Glyma05g32395_3	G/A	5	37320571	GG	GG	GG	AG	GG	GG	GG	GG	GG	GG	GG	GG	GG	AA	AA	--	GG	--	GG	AA	GG	GG	GG	GG	GG	GG	GG	GG	GG	GG	GG	GG	GG	GG	GG	GG	GG	GG	GG	GG	GG	GG	GG	GG	GG	GG
Glyma05g32395_4	G/A	5	37320811	AA	AA	AA	GG	GG	GG	AA	GG	GG	GG	GG	GG	GG	AA	AA	--	GG	GG	GG	AA	GG	GG	GG	GG	GG	GG	AA	GG	GG	GG	GG	GG	GG	AG	AA	GG	GG	GG	AG	AA	AG	AA	GG	GG	GG	GG
Glyma05g32395_5	G/A	5	37320897	GG	GG	GG	AA	AA	GG	GG	AA	GG	GG	GG	GG	AA	GG	GG	AA	GG	GG	AA	GG	GG	GG	GG	AA	AG	GG	GG	GG	GG	GG	GG	GG	GG	GG	GG	AA	GG	GG	GG	GG	GG	GG	AA	GG	AA	AG
Glyma05g32395_6	C/T	5	37320974	TT	TT	TT	CC	CC	CC	TT	CC	CC	CC	CC	CC	CT	TT	TT	--	CC	CC	CC	TT	CC	CC	CC	CC	CC	CC	TT	CC	CC	CC	CC	CC	CC	CT	TT	CC	CT	CC	TT	TT	CT	TT	CC	CC	CC	CC
Glyma05g32395_7	C/T	5	37320978	CC	CC	CC	TT	TT	CC	CC	TT	CC	CC	CC	CC	CT	CC	CC	--	CC	CC	TT	CC	CC	CC	CC	TT	TT	CC	CC	CC	CC	CC	CC	CC	CC	CC	CC	TT	CC	CC	CC	CC	CC	CC	CT	CC	TT	TT
Glyma05g32395_8	T/C	5	37321459	--	CC	CC	TT	TT	TT	CC	TT	TT	TT	TT	TT	TT	CC	CC	TT	TT	TT	CT	CC	TT	TT	TT	TT	TT	TT	CC	CT	TT	TT	--	TT	TT	TT	CC	TT	TT	TT	CC	CC	CC	CC	TT	TT	TT	TT
Glyma05g32395_9	T/C	5	37322019	CC	CC	CC	CC	CC	TT	CC	CC	TT	TT	TT	CC	CC	CC	CC	CC	TT	TT	CC	CC	TT	TT	TT	CC	CC	TT	CC	TT	TT	TT	TT	CT	TT	CC	CC	CT	CC	TT	CC	CC	CC	CC	CT	TT	CC	CT
Glyma05g32395_10	A/T	5	37322201	AA	AA	AA	AA	AA	AA	AA	AA	--	--	AA	AA	AA	AA	--	AA	AA	--	AA	AA	AA	AA	AA	AA	AA	AA	--	AA	AA	AA	AA	AA	TT	AA	AA	AA	AA	TT	AA	AA	AA	AA	AA	AA	AA	AA
Glyma05g32395_11	C/T	5	37322315	--	CC	--	TT	CC	CC	CC	--	CC	CC	CC	CC	CC	CC	--	--	CC	--	CC	CC	CC	CC	CC	TT	--	--	CC	--	CC	TT	CC	CC	TT	TT	CC	CC	CT	TT	CC	CC	CC	CC	CC	CC	TT	CC
Glyma05g32395_12	A/T	5	37322335	--	TT	--	AA	AA	AA	TT	AA	AA	AA	AA	--	AT	TT	TT	--	AA	--	AA	TT	AA	AA	AA	AA	AA	AA	TT	AA	AA	AA	AA	AA	AA	AA	TT	AA	AA	AA	AT	TT	TT	TT	AA	AA	AA	AA
Glyma05g32395_13	G/C	5	37322354	CC	CC	CC	GG	GG	GG	CC	GG	GG	GG	GG	GG	GC	CC	CC	--	GG	GG	GG	CC	GG	GG	GC	GG	GG	GG	CC	GG	GG	GG	GG	GG	GG	GG	CC	GG	GG	GG	GC	CC	CC	CC	GG	GG	GG	GG
Glyma05g32395_16	T/G	5	37322544	GG	GG	GG	GG	GG	TT	GG	GG	TT	TT	TT	GG	GG	GG	GG	GG	TT	TT	GG	GG	TT	TT	GT	GG	GG	TT	GG	GT	TT	TT	TT	TT	TT	GG	GG	GG	GG	TT	GG	GG	GG	GG	GG	TT	GG	GT
Glyma05g32395_17	C/T	5	37322602	TT	TT	TT	TT	TT	CC	TT	TT	TT	TT	TT	TT	TT	TT	TT	TT	TT	TT	TT	TT	TT	TT	TT	TT	TT	CT	TT	TT	TT	TT	CC	TT	TT	TT	TT	TT	TT	TT	TT	TT	TT	TT	TT	TT	TT	TT
Glyma05g32395_18	A/G	5	37322827	GG	GG	GG	AA	AA	AA	GG	AA	AA	AA	AA	AA	AA	GG	GG	AA	AA	AA	AA	GG	AA	AA	AA	AA	AA	AA	GG	AG	AA	AA	AA	AA	AA	AA	GG	AA	AA	AA	AG	GG	GG	GG	AA	AA	AA	AA
Glyma05g32395_20	A/C	5	37322891	CC	CC	CC	AA	AA	AA	CC	AA	AA	AA	AA	AA	AA	CC	CC	AA	AA	AA	AA	CC	AA	AA	AA	AA	AA	AA	AC	AC	AA	AA	AA	AA	AA	AA	CC	AA	AA	AA	AC	CC	CC	CC	AA	AA	AA	AA
Glyma05g32395_21	T/C	5	37322950	CC	CC	CC	TT	TT	TT	CC	TT	TT	TT	TT	TT	TT	CT	CC	TT	TT	TT	TT	CC	TT	TT	TT	TT	TT	TT	CC	CT	TT	TT	TT	TT	TT	CT	CC	TT	CT	TT	CC	CC	CC	CC	TT	TT	TT	TT
Glyma05g32395_22	T/A	5	37323155	AA	AA	AA	TT	TT	TT	AA	TT	TT	TT	TT	TT	TT	AT	AA	TT	TT	TT	TT	AA	TT	TT	TT	TT	TT	TT	AA	AT	TT	TT	TT	TT	TT	AT	AA	TT	TT	TT	AT	AA	AA	AT	TT	TT	TT	TT
Glyma05g32395_23	A/T	5	37323266	TT	TT	TT	AA	AA	AA	TT	AA	AA	--	AA	AA	AA	TT	TT	AA	AA	AA	AA	TT	AA	AA	AA	AA	AT	AA	TT	AA	AA	AA	AA	AA	AA	AT	TT	AA	AA	AA	TT	TT	TT	TT	AA	AA	AA	AA
Glyma05g32395_24	A/T	5	37323348	TT	TT	TT	AA	AA	AA	TT	AA	AA	AA	AA	AA	AA	TT	TT	--	AA	AA	AA	TT	AA	AA	AA	AA	AA	AA	TT	AT	AA	AA	AA	AA	AA	AT	TT	AA	AA	AA	TT	TT	TT	AT	AA	AA	AA	AA
Glyma05g32395_25	C/A	5	37323562	AA	--	--	AC	CC	CC	--	--	--	CC	CC	--	CC	AA	--	--	CC	CC	CC	--	CC	--	CC	--	CC	CC	AA	--	CC	CC	--	CC	CC	CC	--	CC	CC	--	--	AA	--	--	--	CC	--	CC
Glyma05g32395_26	A/G	5	37323610	GG	GG	GG	AG	AA	AA	--	AA	AA	AA	AA	--	AA	GG	GG	--	AA	AA	AA	GG	AA	AA	AA	--	AA	--	GG	--	AA	AA	AA	AA	AA	AA	GG	AA	AG	AA	--	GG	GG	--	AA	AA	--	AA
Glyma05g32395_27	C/T	5	37323830	TT	TT	TT	CC	CC	CC	TT	CC	CC	CC	CC	CC	CC	TT	TT	CC	CC	CC	CC	TT	CC	CC	CC	CC	CC	CC	TT	CT	CC	CC	CC	CC	CT	CT	TT	CC	CT	CC	TT	TT	TT	TT	CC	CC	CC	CC
Glyma05g32395_29	T/C	5	37323856	CC	CC	CC	TT	TT	TT	CC	TT	TT	TT	TT	TT	TT	CC	CC	TT	TT	TT	TT	CC	TT	TT	TT	TT	TT	TT	CC	CT	TT	TT	TT	TT	TT	CT	CT	TT	CT	TT	CC	TT	CC	CC	TT	TT	TT	TT
Glyma05g32395_31	T/A	5	37323935	AA	AA	AA	TT	TT	TT	AA	TT	TT	TT	TT	TT	TT	AA	AA	TT	TT	TT	TT	AA	TT	TT	TT	TT	TT	TT	AA	TT	TT	TT	TT	TT	TT	TT	AA	TT	TT	TT	AT	AA	AA	AA	TT	TT	TT	TT
Glyma05g32395_32	T/C	5	37323985	CC	CC	CC	TT	TT	TT	CC	TT	TT	TT	TT	TT	TT	CC	CC	TT	TT	TT	TT	CC	TT	TT	TT	TT	TT	TT	CC	CT	TT	TT	TT	TT	TT	CT	CT	TT	CT	TT	CT	CC	CC	CC	TT	TT	TT	TT
Glyma05g32395_33	A/G	5	37324319	GG	GG	GG	AA	AA	AA	GG	AA	AA	AA	AA	AA	AA	GG	GG	AA	AA	AA	AA	GG	AA	AA	AA	AA	AA	AA	GG	AG	AA	AA	AA	AA	AA	AA	GG	AA	AA	AA	GG	GG	GG	GG	AA	AA	AA	AA
Glyma05g32395_34	T/C	5	37324446	CC	CC	CC	TT	TT	TT	CC	TT	TT	TT	TT	TT	TT	CC	CC	TT	TT	TT	TT	CC	TT	TT	TT	TT	TT	TT	CC	CT	CT	TT	TT	TT	TT	CT	CC	TT	TT	TT	CC	CC	CC	CC	TT	TT	TT	CT
Glyma05g32395_36	G/A	5	37324913	AA	AA	AA	AG	GG	GG	AA	GG	GG	GG	GG	GG	GG	AA	AA	GG	GG	GG	GG	AA	GG	GG	GG	GG	GG	GG	AA	GG	GG	AG	GG	GG	GG	AG	AA	GG	AG	GG	AA	AA	AA	AA	GG	GG	GG	GG
Glyma05g32395_37	T/G	5	37325640	GG	GG	GG	TT	TT	TT	GG	TT	TT	TT	TT	TT	TT	TT	GT	TT	TT	TT	TT	TT	TT	TT	TT	TT	TT	TT	GG	GT	GT	TT	TT	TT	TT	TT	GT	TT	TT	TT	GT	TT	GG	GG	TT	TT	TT	TT
Glyma05g32395_38	A/G	5	37326162	GG	GG	GG	AG	GG	AA	GG	GG	AA	AA	AA	AA	GG	GG	GG	GG	AA	AA	GG	GG	AA	AA	AA	GG	GG	AG	GG	AG	AA	AA	AA	AA	AA	AA	GG	GG	AG	AA	GG	GG	GG	AG	AG	AA	GG	AG
Glyma05g32395_39	T/C	5	37326333	CC	CC	TT	TT	TT	TT	TT	TT	TT	TT	TT	TT	TT	TT	CT	TT	TT	TT	TT	TT	TT	TT	TT	TT	TT	TT	CC	TT	TT	TT	TT	TT	TT	TT	CT	TT	CT	TT	CT	TT	CC	CT	TT	TT	TT	TT
Glyma05g32395_41	T/A	5	37326753	AA	AA	AA	AA	AA	TT	AA	AA	AA	AA	AA	AA	AA	AA	AA	AA	AA	AA	AA	AA	AA	AT	AA	AA	AA	AA	AA	AA	AA	AA	AT	AA	AA	AA	AA	AA	AA	AA	AA	AA	AA	AA	AA	AA	AA	AA
Glyma05g32395_42	C/T	5	37327064	CT	TT	TT	CC	CC	CC	CC	CC	CC	CC	CC	CC	CC	CC	CT	CC	CC	CC	CC	CC	CC	CC	CC	CC	CC	CC	CT	CC	CC	CC	CC	CC	CC	CC	CT	CC	CC	CC	TT	CC	TT	TT	CC	CC	CC	CC
Glyma05g32395_44	G/A	5	37327995	AA	AA	AA	AA	AA	GG	GG	GG	GG	GG	GG	AA	AG	AA	AA	AA	GG	GG	GG	AA	GG	GG	GG	AA	AA	GG	AA	AG	GG	GG	GG	GG	GG	AA	AA	GG	AA	GG	AA	GG	AA	AA	GG	GG	AA	GG
Glyma05g32395_45	A/C	5	37328172	CC	CC	CC	CC	CC	AA	AA	AA	AA	AA	AA	CC	AC	CC	CC	CC	AA	AA	AA	CC	AA	AA	AA	CC	CC	AA	CC	AA	AA	AA	AA	AA	AA	CC	CC	AA	CC	AA	AC	AA	CC	CC	AA	AA	CC	AA
Glyma05g32395_46	T/C	5	37328311	CC	CC	CC	CC	CC	TT	TT	TT	TT	TT	TT	CC	CT	CC	CC	CC	TT	TT	TT	CC	TT	TT	TT	CC	CC	TT	CT	TT	TT	TT	TT	TT	TT	CC	CC	TT	CC	TT	CC	TT	CC	CC	TT	TT	CC	TT
Glyma05g32395_47	C/G	5	37328370	GG	GG	GG	GG	GG	CC	CC	CC	CC	CC	CC	GG	GC	GG	GG	GG	CC	CC	CC	GG	CC	CC	CC	GG	GG	CC	GG	CC	CC	CC	CC	CC	CC	GG	GG	CC	GG	CC	GC	CC	GG	GG	CC	CC	GG	CC
Glyma05g32395_48	T/G	5	37328527	GG	GG	GG	TT	TT	TT	TT	TT	TT	TT	TT	GG	TT	TT	GT	TT	TT	TT	TT	TT	TT	TT	TT	GG	GG	TT	GT	TT	TT	TT	TT	TT	TT	GG	GG	TT	GG	TT	GG	TT	GG	GG	TT	TT	TT	TT
Glyma05g36110_1	T/C	5	40010385	TT	CC	TT	TT	TT	TT	TT	CC	TT	CC	TT	TT	TT	TT	TT	CC	TT	CC	TT	CC	TT	TT	TT	TT	TT	CT	TT	TT	TT	CT	TT	CC	TT	TT	TT	TT	TT	TT	TT	TT	TT	TT	TT	TT	TT	CT
Glyma05g36110_2	T/A	5	40010413	TT	TT	AA	TT	TT	TT	TT	TT	AA	TT	AA	TT	TT	TT	AT	TT	AA	TT	TT	TT	AA	AT	AA	TT	TT	TT	TT	TT	TT	AT	TT	TT	TT	TT	TT	TT	TT	TT	TT	TT	TT	TT	TT	TT	TT	TT
Glyma05g36110_3	C/T	5	40010462	TT	CC	CC	TT	TT	CC	TT	CC	CC	CC	CC	CC	TT	TT	CT	CC	CC	--	TT	CC	CC	CC	CC	CC	CC	CC	TT	TT	TT	CC	CC	CC	CC	CT	CC	CC	CT	TT	TT	CC	TT	TT	CC	TT	CC	CT
Glyma05g36110_5	G/T	5	40010632	GG	GG	TT	GG	GG	GG	GG	GG	TT	GG	TT	GG	GG	GG	GT	--	TT	GG	GG	GG	TT	GT	TT	GG	GG	GG	GG	GG	GG	GT	GG	GG	GG	GG	GG	GG	GG	GG	GG	GG	GG	GG	GG	GG	GG	GG
Glyma05g36110_6	A/G	5	40010646	AA	AA	GG	AA	AA	AA	AA	AA	GG	AA	GG	AA	AA	AA	AG	--	GG	AA	AA	AA	GG	AG	GG	AA	AA	AA	AA	AA	AA	AG	AA	AA	AA	AA	AA	AA	AA	AA	AA	AA	AA	AA	AA	AA	AA	AA
Glyma05g36110_7	G/T	5	40010755	GG	GG	TT	GG	GG	GG	TT	GG	TT	GG	TT	GG	GG	TT	GT	--	TT	GG	TT	GG	TT	TT	TT	GG	GG	GG	GG	GG	GG	GT	TT	GG	GG	GG	GG	GG	GG	GG	GT	GG	GG	GG	GG	GG	GG	GG
Glyma05g36110_8	A/G	5	40010838	AA	AA	GG	AA	AA	AA	AA	AA	GG	AA	GG	AA	AA	AA	AA	AA	GG	AA	AA	AA	GG	GG	GG	AA	AA	AA	AA	AA	AA	AG	AA	AA	AA	AA	AA	AA	AA	AA	AA	AA	AA	AA	AA	AA	AA	AA
Glyma05g36110_9	G/T	5	40010884	GG	GG	GG	GG	GG	GG	GG	GG	GG	GG	GG	GG	GG	GG	GG	GG	GG	GG	GG	GG	GG	GG	GG	GG	GG	GG	GG	GG	GG	GG	GG	GG	GG	GG	GG	GG	GG	GG	GG	GG	GG	GG	GG	GG	GG	GG
Glyma05g36110_10	T/C	5	40011192	TT	TT	TT	TT	TT	TT	TT	TT	TT	TT	TT	TT	TT	TT	TT	TT	TT	TT	TT	TT	TT	TT	TT	TT	TT	TT	TT	TT	TT	TT	TT	TT	TT	TT	TT	TT	TT	TT	TT	TT	TT	TT	TT	TT	TT	TT
Glyma05g36110_12	A/C	5	40011462	CC	AA	CC	AA	AA	AA	CC	CC	CC	CC	CC	CC	AA	CC	AC	--	CC	CC	CC	AC	CC	AC	CC	CC	CC	AC	AA	AA	AA	CC	CC	CC	CC	CC	CC	CC	AC	CC	AA	CC	AA	AA	CC	AC	CC	AC
Glyma05g36110_13	T/C	5	40011489	TT	TT	TT	TT	TT	TT	TT	TT	TT	TT	TT	CC	TT	TT	TT	--	TT	TT	TT	TT	TT	TT	TT	TT	TT	TT	TT	TT	TT	TT	TT	TT	TT	CC	TT	TT	TT	CC	TT	TT	TT	TT	TT	TT	TT	TT
Glyma05g36110_14	T/G	5	40011524	TT	TT	TT	TT	TT	TT	TT	TT	TT	TT	TT	TT	TT	TT	TT	--	TT	TT	TT	TT	TT	TT	TT	TT	TT	TT	--	TT	TT	TT	TT	TT	TT	TT	TT	TT	TT	TT	TT	TT	TT	TT	TT	TT	TT	TT
Glyma05g36110_15	A/T	5	40011745	AA	TT	AA	AA	AA	AA	AA	AA	AA	AA	AA	AA	AA	AA	TT	--	AA	AA	AA	AA	TT	AA	AA	TT	TT	AA	AT	AA	AA	AA	AA	AA	TT	AA	AT	TT	AA	AA	TT	TT	AA	AA	TT	AA	AA	AA
Glyma05g36110_16	T/A	5	40011746	TT	AA	TT	TT	TT	TT	TT	TT	TT	TT	TT	TT	TT	TT	TT	--	TT	TT	TT	AA	AA	TT	TT	TT	TT	TT	TT	TT	TT	TT	TT	TT	TT	TT	TT	AA	TT	TT	TT	TT	TT	TT	TT	TT	TT	TT
Glyma05g36110_17	T/C	5	40011908	TT	CC	TT	CT	TT	TT	TT	TT	TT	TT	TT	TT	TT	TT	TT	TT	TT	TT	TT	CC	TT	TT	TT	TT	TT	TT	TT	TT	TT	TT	TT	TT	TT	TT	TT	TT	TT	TT	TT	TT	TT	TT	TT	TT	TT	TT
Glyma05g36110_18	A/G	5	40011938	AA	GG	AA	AA	AA	AA	AA	AA	AA	AA	AA	AA	AA	AA	AA	AA	AA	AA	AA	GG	AA	AA	AA	AA	AA	AA	AA	AA	AA	AA	AA	AA	AA	AA	AA	AA	AA	AA	AA	AA	AA	AA	AA	AA	AA	AA
Glyma05g36110_19	G/A	5	40012512	AA	AA	AA	AA	GG	GG	AA	GG	AA	GG	AA	--	AG	AA	AG	GG	AA	AA	AA	AA	AA	AG	AA	AA	AA	GG	GG	AG	GG	AG	GG	GG	GG	AA	AG	GG	GG	GG	AG	GG	GG	GG	GG	GG	GG	GG
Glyma05g36110_20	G/A	5	40012599	GG	AA	GG	GG	GG	GG	GG	GG	GG	GG	GG	GG	GG	GG	GG	GG	GG	GG	GG	AA	GG	GG	GG	GG	GG	GG	GG	GG	GG	GG	GG	GG	GG	GG	GG	GG	GG	GG	GG	GG	GG	GG	GG	GG	GG	GG
Glyma05g36110_21	A/T	5	40012600	TT	AA	TT	TT	AA	AA	TT	AA	TT	AA	TT	TT	AT	TT	AT	AA	TT	AA	AT	AA	TT	AT	TT	AA	AA	AA	AA	AT	AA	AT	AA	AA	AA	AT	AT	AA	AA	AA	AT	AA	AA	AA	AA	AA	AA	AT
Glyma05g36110_22	A/C	5	40012787	AA	AA	CC	CC	AA	AA	CC	AA	CC	AA	CC	AA	AC	CC	CC	AA	CC	AA	CC	AA	CC	AC	CC	CC	CC	AA	AA	AC	AA	AC	AA	AA	AA	AA	CC	CC	CC	CC	CC	CC	CC	CC	AA	CC	AA	AA
Glyma05g36110_23	A/T	5	40012792	AA	TT	AA	AA	AA	AA	AA	AA	AA	AA	AA	AA	AA	AA	AA	AA	AA	AA	AA	TT	AA	AA	AA	AA	AA	AA	AA	AA	AA	AA	AA	AA	AA	AA	AA	AA	AA	AA	AA	AA	AA	AA	AA	AA	AA	AA
Glyma05g36110_24	C/A	5	40013628	CC	AA	CC	CC	CC	CC	AA	CC	CC	CC	CC	CC	CC	AA	CC	CC	CC	CC	AA	AA	CC	CC	CC	CC	CC	CC	CC	CC	CC	CC	CC	CC	CC	CC	CC	CC	CC	CC	AC	CC	CC	CC	CC	CC	CC	CC
Glyma05g36110_25	G/A	5	40013682	AA	AA	GG	AA	GG	GG	AA	AA	GG	AA	GG	AA	AA	AA	AG	AA	GG	AA	AA	AA	GG	GG	GG	AA	AA	AG	AA	AA	AA	AG	AA	AA	AA	AA	AA	AA	AA	AA	AA	AA	AA	AA	AA	AA	AA	AA
Glyma05g36110_26	A/G	5	40013687	GG	GG	AA	GG	AA	AA	GG	GG	AA	GG	AA	GG	GG	GG	AG	GG	AA	GG	GG	GG	AA	AA	AA	GG	GG	AG	GG	GG	GG	AG	GG	GG	GG	GG	GG	GG	GG	GG	GG	GG	GG	GG	GG	GG	GG	GG
Glyma05g36110_27	G/C	5	40014115	CC	CC	GC	CC	GC	GG	CC	CC	GG	CC	GG	CC	CC	CC	GC	CC	GG	CC	CC	CC	CC	GG	GG	CC	CC	GC	CC	CC	CC	GC	CC	CC	CC	CC	CC	CC	GC	CC	GC	CC	CC	CC	CC	CC	--	CC
Glyma05g36110_28	T/A	5	40014121	AA	AA	AA	AA	AT	TT	AA	AA	AA	AA	AA	AA	AA	AA	AA	AA	AA	AA	AA	AA	AA	AT	AA	AA	AA	AT	AA	AA	AA	AA	AA	AA	AA	AA	AA	AA	AA	AA	AT	AA	AA	AA	AA	AA	--	AA
Glyma05g37521_2	A/T	5	41091513	TT	TT	AA	AA	AA	TT	AA	AA	AA	AA	AA	AA	AA	AA	AA	AA	AA	AA	AA	AA	AA	AA	AA	AA	AA	AA	AA	AA	TT	AA	AA	AA	TT	AT	AT	AA	AA	TT	AA	AA	AT	TT	AA	TT	AA	AA
Glyma05g37521_6	G/A	5	41091813	AA	AA	GG	GG	GG	AA	GG	GG	GG	GG	GG	GG	GG	GG	GG	GG	GG	GG	GG	GG	GG	GG	GG	GG	GG	GG	GG	GG	AA	GG	GG	GG	AA	AG	AG	GG	AG	AA	AG	GG	AA	AA	GG	AA	GG	GG
Glyma05g37521_16	T/C	5	41093105	TT	TT	TT	TT	TT	TT	TT	TT	TT	TT	TT	TT	CT	TT	CT	TT	TT	TT	TT	CC	TT	TT	TT	TT	TT	TT	TT	TT	TT	TT	CC	TT	TT	CC	TT	TT	CC	TT	TT	TT	TT	TT	TT	TT	TT	TT
Glyma05g37521_17	G/T	5	41093127	TT	GG	GG	GG	GG	GG	GG	GG	GG	GG	GG	GG	GG	GG	GG	GG	GG	GG	GG	GG	GG	GG	GG	GG	GG	GT	GG	GG	GG	GG	GG	GG	GG	GG	GG	GG	GG	GG	GT	GG	TT	TT	GG	GG	GG	GG
Glyma05g37521_18	T/A	5	41093215	AA	TT	TT	TT	TT	TT	TT	TT	TT	TT	TT	TT	TT	TT	TT	TT	TT	TT	TT	TT	TT	TT	TT	TT	TT	AT	TT	TT	TT	TT	TT	TT	TT	AT	TT	TT	TT	TT	TT	TT	AA	AA	TT	TT	TT	TT
Glyma05g37521_19	T/C	5	41093263	TT	TT	TT	TT	TT	TT	TT	TT	TT	TT	TT	TT	CT	TT	CT	TT	TT	TT	TT	CC	TT	TT	TT	TT	TT	TT	TT	CT	TT	TT	CC	TT	TT	CT	TT	TT	CC	TT	TT	TT	TT	TT	TT	TT	TT	TT
Glyma05g37521_20	G/C	5	41093277	GG	GG	CC	CC	CC	GG	GG	GG	GG	GG	CC	CC	GC	GG	GC	CC	CC	GG	GG	GG	GG	GC	CC	GG	GG	GG	GG	GC	GG	GC	GG	GG	GG	GG	GC	CC	GG	GG	GC	CC	GG	GG	GG	GG	CC	GG
Glyma05g37521_21	T/A	5	41093334	AA	AA	AA	AA	AA	AA	TT	AA	AA	AA	AA	AA	AT	AA	AT	AA	AA	AA	AA	TT	TT	AA	AA	AA	AA	AT	TT	AT	AA	AA	TT	AA	AA	TT	AA	AA	TT	AA	AA	AA	AA	AA	AT	AA	AA	AA
Glyma05g37521_23	G/A	5	41093701	GG	GG	GG	GG	GG	GG	GG	AA	AA	AA	GG	GG	GG	GG	GG	GG	GG	AA	AA	GG	GG	GG	GG	AA	AA	GG	GG	GG	GG	AG	GG	AA	GG	GG	GG	GG	GG	GG	GG	GG	GG	GG	GG	GG	GG	AA
Glyma05g37521_27	G/A	5	41094197	GG	GG	AA	AA	AA	GG	GG	AA	AA	AA	AA	AA	AG	GG	AG	AA	AA	AA	AA	GG	GG	AA	AA	AA	AA	GG	GG	AG	GG	AA	GG	AA	GG	GG	AG	AA	GG	GG	AG	AA	GG	GG	GG	GG	AA	AA
Glyma05g37521_29	C/G	5	41094382	CC	CC	CC	CC	CC	CC	CC	CC	CC	CC	CC	CC	CC	CC	GC	CC	CC	CC	CC	GG	CC	CC	CC	CC	CC	CC	CC	CC	CC	CC	CC	CC	CC	CC	CC	CC	CC	CC	CC	CC	CC	CC	CC	CC	CC	CC
Glyma05g37521_32	A/T	5	41094606	TT	TT	TT	TT	TT	TT	AA	TT	TT	TT	TT	TT	AT	TT	AT	TT	TT	TT	TT	AA	AA	AT	TT	TT	TT	AA	AA	AT	TT	TT	AA	TT	TT	AT	TT	TT	AT	TT	TT	TT	TT	TT	AA	TT	TT	TT
Glyma05g37521_34	T/C	5	41094842	CC	CC	TT	TT	TT	CC	TT	TT	TT	TT	TT	TT	TT	TT	TT	TT	TT	TT	TT	TT	TT	TT	TT	TT	TT	CT	TT	TT	CT	TT	TT	TT	CC	TT	CT	TT	TT	CC	CT	TT	CC	CC	TT	CC	TT	TT
Glyma05g37521_36	C/T	5	41094886	TT	TT	CC	CC	CC	TT	CC	CC	CC	CC	CC	CC	CC	CC	CC	CC	CC	CC	CC	CC	CC	CC	CC	CC	CC	CT	CC	CC	CT	CC	CC	CC	TT	CC	CT	CC	CC	TT	CT	CC	TT	TT	CC	TT	CC	CC
Glyma05g37521_38	A/C	5	41094967	AA	CC	AA	AA	AA	CC	AA	AA	AA	AA	AA	AA	AA	AA	AA	AA	AA	AA	AA	AA	AA	AA	AA	AA	AA	AA	AA	AA	AA	AA	AA	AA	AA	AA	AA	AA	AA	AA	AA	AA	AA	AA	AA	AA	AA	AA
Glyma05g37521_40	G/A	5	41095130	AA	AA	AA	AG	AA	AA	GG	AA	AA	AA	AA	AA	AG	GG	AG	AA	AA	AA	AA	GG	AG	AG	AA	AA	AA	GG	GG	AG	AA	AA	GG	AA	AA	GG	AA	AA	GG	AA	AA	AA	AA	AA	GG	AA	AA	AA
Glyma05g37521_41	G/C	5	41095141	CC	CC	CC	CC	CC	CC	GG	CC	CC	CC	CC	CC	GC	GG	GC	CC	CC	CC	CC	GG	GC	GC	CC	CC	CC	GG	GG	GC	CC	CC	GG	CC	CC	GG	CC	CC	GG	CC	CC	CC	CC	CC	GG	CC	--	CC
Glyma05g37521_42	G/A	5	41095159	GG	GG	GG	GG	GG	GG	GG	GG	GG	GG	GG	GG	AG	GG	AG	GG	GG	GG	GG	AA	GG	GG	GG	GG	GG	GG	GG	AG	GG	GG	AA	GG	GG	AA	GG	GG	AA	GG	GG	GG	GG	GG	GG	GG	GG	GG
Glyma05g37521_43	T/C	5	41095160	TT	TT	TT	TT	TT	TT	TT	TT	TT	TT	TT	TT	CT	TT	CT	TT	TT	TT	TT	CC	TT	TT	TT	TT	TT	TT	TT	CT	TT	TT	CC	TT	TT	CC	TT	TT	CC	TT	TT	TT	TT	TT	TT	TT	TT	TT
Glyma05g37521_46	A/T	5	41095374	TT	TT	TT	TT	TT	TT	AA	TT	TT	TT	TT	TT	TT	TT	TT	TT	TT	TT	TT	TT	AA	AT	TT	TT	TT	AT	AA	TT	TT	TT	TT	TT	TT	TT	TT	TT	TT	TT	TT	TT	TT	TT	AA	TT	TT	TT
Glyma05g37521_49	A/C	5	41095831	CC	CC	CC	CC	CC	CC	AA	CC	CC	CC	CC	CC	AC	AA	AA	CC	CC	CC	CC	AA	AA	AC	CC	CC	CC	AC	AA	CC	CC	CC	AA	CC	CC	AC	CC	CC	AC	CC	CC	CC	CC	CC	AA	CC	AC	CC
Glyma05g37521_51	G/A	5	41096214	GG	GG	GG	GG	GG	GG	GG	GG	GG	GC	GC	GG	AG	GG	AG	GG	GG	GG	GG	AA	GG	GG	GG	GC	GG	GG	GG	GG	GG	GG	AA	GG	GC	AG	GG	GC	AG	GG	GG	GG	GG	GG	GG	GG	GG	GG
Glyma05g37521_55	C/G	5	41096469	GG	GG	GG	GG	GG	GG	CC	GG	GG	GG	GG	--	GC	CC	GC	GG	GG	GG	GG	CC	CC	GG	GG	GG	GG	GC	CC	GC	GG	GG	CC	GG	GG	CC	GG	GG	CC	GG	GG	GG	GG	GG	GC	GG	GG	GG
Glyma05g37521_57	T/C	5	41096574	CC	CC	CC	CC	CC	CC	TT	CC	CC	CC	CC	CC	CC	TT	CC	CC	CC	CC	CC	CC	TT	CC	CC	CC	CC	TT	TT	CT	CC	CC	CC	CC	CC	CC	CC	CC	CC	CC	CC	CC	CC	CC	TT	CC	--	CC
Glyma05g37521_58	C/A	5	41096578	AA	AA	AA	AA	AA	AA	CC	AA	AA	AA	AA	AA	AA	AA	AA	AA	AA	AA	AA	AA	CC	AA	AA	AA	AA	CC	CC	AC	AA	AA	AA	AA	AA	AA	AA	AA	AA	AA	AA	AA	AA	AA	CC	AA	--	AA
Glyma05g37521_59	C/T	5	41096696	TT	TT	TT	TT	TT	TT	CC	TT	TT	TT	TT	TT	TT	CC	TT	TT	TT	TT	TT	TT	CC	CT	TT	TT	TT	CC	CC	TT	TT	TT	TT	TT	TT	TT	TT	TT	TT	TT	TT	TT	TT	TT	CT	TT	TT	TT
Glyma05g37521_62	T/C	5	41096996	TT	TT	TT	TT	TT	TT	TT	TT	TT	TT	TT	TT	CT	TT	CT	--	TT	TT	TT	CC	TT	TT	TT	TT	TT	TT	TT	CT	TT	TT	CC	TT	TT	CC	TT	TT	CT	TT	TT	TT	TT	TT	TT	TT	TT	TT
Glyma05g37521_65	C/T	5	41097202	TT	TT	TT	TT	TT	TT	CC	TT	TT	TT	TT	TT	TT	CC	TT	TT	TT	TT	TT	TT	CC	TT	TT	TT	TT	CT	CC	TT	TT	TT	TT	TT	TT	TT	TT	TT	TT	TT	TT	TT	TT	TT	CC	TT	TT	TT
Glyma05g37521_66	C/G	5	41097257	GG	GG	GG	GG	GG	GG	CC	GG	GG	GG	GG	GG	GG	GG	GG	--	GG	GG	GG	GG	CC	GC	GG	GG	GG	GC	CC	GG	GG	GG	GG	GG	GG	GG	GG	GG	GG	GG	GG	GG	GG	GG	CC	GG	GG	GG
Glyma05g37521_67	C/T	5	41097299	CC	CC	CC	CC	CC	CC	CC	CC	CC	CC	CC	CC	CT	CC	CT	CC	CC	CC	CC	TT	CC	CC	CC	CC	CC	CC	CC	CT	CC	CC	TT	CC	CC	TT	CC	CC	TT	CC	CC	CC	CC	CC	CC	CC	CC	CC
Glyma05g37521_68	T/G	5	41097303	GG	GG	GG	GG	GG	GG	TT	GG	GG	GG	GG	GG	GG	GG	GG	--	GG	GG	GG	GG	TT	GT	GG	GG	GG	TT	TT	GG	GG	GG	GG	GG	GG	GG	GG	GG	GG	GG	GG	GG	GG	GG	TT	GG	GG	GG
Glyma05g37521_70	C/T	5	41097397	TT	TT	TT	TT	TT	TT	CC	TT	TT	TT	TT	--	TT	TT	TT	--	TT	TT	TT	TT	CC	TT	TT	TT	TT	CT	CC	CT	TT	TT	TT	TT	TT	TT	TT	TT	TT	TT	TT	TT	TT	TT	CC	TT	TT	TT
Glyma05g37521_71	C/G	5	41097405	CC	CC	CC	GC	CC	CC	CC	CC	CC	CC	CC	--	GC	CC	GC	CC	CC	CC	CC	GG	CC	CC	CC	CC	CC	CC	CC	CC	CC	CC	GG	CC	CC	GC	CC	CC	GC	CC	CC	CC	CC	CC	CC	CC	CC	CC
Glyma05g37521_72	T/C	5	41097408	CC	CC	CC	CC	CC	CC	TT	CC	CC	CC	CC	CC	CC	CC	CC	CC	CC	CC	CC	CC	TT	CC	CC	CC	CC	CT	TT	CT	CC	CC	CC	CC	CC	CC	CC	CC	CC	CC	CC	CC	CC	CC	TT	CC	CC	CC
Glyma05g37521_73	C/T	5	41097411	CC	CC	CC	CT	CC	CC	CC	CC	CC	CC	CC	CC	CT	CC	CT	CC	CC	CC	CC	TT	CC	CC	CC	CC	CC	CC	CC	CC	CC	CC	TT	CC	CC	CT	CC	CC	CT	CC	CC	CC	CC	CC	CC	CC	CC	CC
Glyma05g37521_74	T/C	5	41097422	TT	TT	CC	CT	CC	TT	TT	TT	TT	TT	CC	--	CT	CC	CC	CC	CC	TT	TT	CC	TT	CC	CC	TT	TT	TT	TT	CC	CC	TT	CC	TT	TT	CT	CT	CC	CC	TT	CT	CC	TT	TT	TT	TT	CC	TT
Glyma05g37521_75	C/T	5	41097444	TT	TT	TT	TT	TT	TT	CC	TT	TT	TT	TT	TT	TT	TT	TT	TT	TT	TT	TT	TT	CC	CT	TT	TT	TT	CT	CC	TT	TT	TT	TT	TT	TT	TT	TT	TT	TT	TT	TT	TT	TT	TT	CT	TT	TT	TT
Glyma05g37521_76	G/A	5	41097448	GG	GG	GG	AG	GG	GG	GG	GG	GG	GG	GG	GG	AG	GG	GG	GG	GG	GG	GG	AA	GG	GG	GG	GG	GG	GG	GG	GG	GG	GG	AA	GG	AA	AG	GG	GG	AA	GG	GG	GG	GG	GG	GG	GG	GG	GG
Glyma05g37521_77	A/C	5	41097451	AA	AA	AA	AA	AA	AA	AA	AA	AA	AA	AA	AA	AA	CC	AA	AA	AA	AA	AA	AA	AA	AA	AA	AA	AA	AA	AA	AA	AA	AA	AA	AA	AA	AA	AA	AA	AA	AA	AA	AA	AA	AA	AA	AA	AA	AA
Glyma05g37521_78	A/T	5	41097456	AA	AA	AA	AA	AA	AA	AA	AA	AA	AA	AA	AA	AA	TT	AA	AA	AA	AA	AA	AA	AA	AA	AA	AA	AA	AA	AA	AA	AA	AA	AA	AA	AA	AA	AA	AA	AA	AA	AA	AA	AA	AA	AA	AA	AA	AA
Glyma05g37521_79	C/T	5	41097460	CC	CC	TT	CC	CT	CC	CC	CC	CC	CC	TT	CC	CC	CC	TT	TT	TT	CC	CC	CC	CC	CT	TT	CC	CC	CC	CC	CT	TT	CC	CC	CC	CC	CC	CT	TT	CC	CC	TT	TT	CC	CC	CC	CC	TT	CC
Glyma05g37521_80	G/A	5	41097466	AA	AA	AA	AA	AA	AA	GG	AA	AA	AA	AA	AA	AA	AA	AA	AA	AA	AA	AA	AA	GG	AG	AA	AA	AA	GG	GG	GG	AA	AA	AA	AA	AA	AA	AA	AA	AA	AA	AA	AA	AA	AA	AG	AA	AA	AA
Glyma05g37521_81	C/T	5	41097468	CC	CC	TT	CC	CT	CC	CC	CC	CC	CC	TT	CC	CC	CC	TT	TT	TT	CC	CC	CC	CC	CT	TT	CC	CC	CC	CC	CC	TT	CC	CC	CC	CC	CC	CT	TT	CC	CC	TT	TT	CC	CC	CC	CC	TT	CC
Glyma05g37521_82	T/C	5	41097475	CC	CC	TT	CC	CT	CC	TT	CC	CC	CC	TT	CC	CC	CC	TT	TT	TT	CC	CC	CC	TT	TT	TT	CC	CC	TT	TT	TT	TT	CC	CC	CC	CC	CC	CT	TT	CC	CC	TT	TT	CC	CC	CT	CC	TT	CC
Glyma05g37521_83	A/G	5	41097477	GG	GG	GG	GG	GG	GG	AA	GG	GG	GG	GG	GG	GG	GG	--	GG	GG	GG	GG	GG	AA	AG	GG	GG	GG	AA	AA	AA	GG	GG	GG	GG	GG	GG	GG	GG	GG	GG	GG	GG	GG	GG	AG	GG	GG	GG
Glyma05g37521_84	T/C	5	41097479	CC	CC	CC	TT	CC	CC	TT	CC	CC	CC	CC	CC	CT	CC	--	CC	CC	CC	CC	CC	TT	CT	CC	CC	CC	TT	TT	TT	CC	CC	CC	CC	CC	CC	CC	CC	CC	CC	CC	CC	CC	CC	CT	CC	CC	CC
Glyma05g37521_85	G/A	5	41097482	AA	AA	AA	AA	AA	AA	GG	AA	AA	AA	AA	AA	AA	AA	--	AA	AA	AA	AA	AA	GG	AG	AA	AA	AA	GG	GG	GG	AA	AA	AA	AA	AA	AA	AA	AA	AA	AA	AA	AA	AA	AA	AG	AA	AA	AA
Glyma05g37521_86	G/A	5	41097485	AA	AA	GG	AA	AG	AA	GG	AA	AA	AA	GG	GG	AA	GG	--	GG	GG	AA	AA	AA	GG	GG	GG	AA	AA	GG	GG	GG	GG	AA	AA	AA	AA	AA	AG	GG	AA	AA	AG	GG	AA	AA	AG	AA	GG	AA
Glyma05g37521_87	T/C	5	41097495	CC	CC	CC	CC	CC	CC	TT	CC	CC	CC	CC	CC	CC	CC	--	CC	CC	CC	CC	CC	TT	CT	CC	CC	CC	TT	TT	TT	--	CC	CC	CC	CC	CC	CC	CC	CC	CC	CC	CC	CC	CC	CT	CC	CC	CC
Glyma05g37521_88	A/T	5	41097497	TT	TT	TT	TT	TT	TT	AA	TT	TT	TT	TT	TT	TT	TT	--	TT	TT	TT	TT	TT	AA	AT	TT	TT	TT	AA	AA	AA	--	TT	TT	TT	TT	TT	TT	TT	TT	TT	TT	TT	TT	TT	AT	TT	TT	TT
Glyma05g37521_89	T/C	5	41097506	CC	CC	TT	CC	CT	CC	TT	CC	CC	CT	TT	CC	CT	TT	--	TT	TT	CC	CT	TT	TT	TT	TT	CC	CT	TT	TT	TT	TT	CT	TT	CC	CC	TT	CT	TT	TT	CC	CT	TT	CC	CC	CT	CC	TT	CC
Glyma05g37521_90	C/T	5	41097513	CC	TT	--	CC	TT	TT	CC	CC	CC	CC	--	CC	CC	CC	--	--	--	CC	CC	--	CC	CC	--	CC	CC	CC	CC	CC	CC	CC	--	CC	CC	--	CC	--	--	CC	CC	--	CC	CC	CC	CC	--	CC
Glyma05g37521_91	G/A	5	41097517	AA	AA	--	AA	AA	AA	GG	AA	AA	AA	--	AA	AA	AA	--	--	--	AA	AA	--	GG	GG	--	AA	AA	GG	GG	GG	AA	AA	--	AA	AA	AA	AA	--	--	AA	AA	--	AA	AA	AG	AA	--	AA
Glyma05g37521_92	C/T	5	41097534	CC	CC	--	CC	--	CC	CC	CC	CC	CC	--	CC	CC	TT	--	--	--	CC	CC	--	CC	--	--	CC	CC	CC	CC	CC	TT	CC	--	CC	CC	CC	CC	--	--	CC	CC	--	CC	CC	CC	CC	--	CC
Glyma05g37521_93	G/C	5	41097536	CC	CC	--	CC	--	CC	GG	CC	CC	CC	--	GG	CC	GG	--	--	--	CC	CC	--	GG	--	--	CC	CC	GG	GG	GG	GG	CC	--	CC	CC	CC	CC	--	--	CC	CC	--	CC	CC	GG	CC	--	CC
Glyma05g37521_94	G/A	5	41097543	AA	AA	--	AA	--	AA	GG	AA	AA	AA	--	GG	AA	GG	--	--	--	AA	AA	--	GG	--	--	AA	AA	GG	GG	GG	GG	AA	--	AA	AA	AA	AA	--	--	AA	AA	--	AA	AA	AG	AA	--	AA
Glyma05g37521_95	C/T	5	41097548	CC	CC	--	CC	--	CC	CC	CC	CC	CC	--	CC	CC	TT	--	--	--	CC	CC	--	CC	--	--	CC	CC	CC	CC	CC	TT	CC	--	CC	CC	CC	CC	--	--	CC	CC	--	CC	CC	CC	CC	--	CC
Glyma05g37521_96	C/T	5	41097559	CC	CC	--	CC	--	CC	CC	CC	CC	CC	--	TT	CC	TT	--	--	--	CC	CC	--	CC	--	--	CC	CC	CC	CC	CC	TT	CC	--	CC	CC	CC	CC	--	CC	CC	CC	--	CC	CC	CC	CC	--	CC
Glyma05g37521_97	C/T	5	41097601	TT	TT	--	TT	--	TT	CC	TT	TT	TT	--	TT	TT	TT	--	TT	--	TT	TT	--	CC	CC	--	TT	TT	CC	CC	CC	TT	TT	--	TT	TT	TT	TT	--	--	TT	TT	--	TT	TT	CT	TT	--	TT
Glyma05g37521_98	C/T	5	41097621	TT	TT	--	TT	TT	TT	CC	TT	TT	TT	--	TT	TT	--	--	TT	--	TT	TT	--	CC	CC	--	TT	TT	CC	CC	CC	--	TT	--	TT	TT	--	TT	--	--	TT	TT	--	TT	TT	CT	TT	--	TT
Glyma05g37521_99	C/T	5	41097626	TT	TT	--	TT	TT	TT	CC	TT	TT	TT	--	TT	TT	--	--	TT	--	TT	TT	--	CC	CC	--	TT	TT	CC	CC	CC	--	TT	--	TT	TT	--	TT	--	--	TT	TT	--	TT	TT	CT	TT	--	TT
Glyma05g37521_100	A/G	5	41097649	GG	GG	--	GG	GG	GG	AA	GG	GG	GG	--	GG	GG	--	--	GG	--	GG	GG	--	AA	AA	--	GG	GG	AA	AA	AA	--	GG	--	GG	GG	--	GG	--	--	GG	GG	--	GG	GG	AG	GG	--	GG
Glyma05g37521_101	T/A	5	41097714	AA	AA	--	AA	AA	AA	TT	AA	AA	AA	--	AA	AA	AA	--	--	--	AA	AA	--	TT	--	--	AA	AA	TT	TT	--	--	AA	--	AA	AA	--	AA	--	--	AA	AA	--	AA	AA	AT	AA	--	AA
Glyma05g37521_102	A/G	5	41097809	GG	GG	--	--	--	GG	AA	GG	GG	GG	--	GG	GG	GG	--	--	--	GG	GG	--	AA	--	--	GG	GG	AA	AA	--	--	GG	--	GG	GG	--	GG	--	--	GG	GG	--	GG	GG	AA	AG	--	GG
Glyma05g37521_103	G/C	5	41097853	CC	CC	--	CC	--	CC	GG	CC	CC	CC	--	--	--	CC	--	--	--	CC	CC	--	GG	--	--	CC	CC	GG	GG	GG	--	CC	--	CC	CC	--	CC	--	--	CC	CC	--	--	CC	GG	GC	--	CC
Glyma05g37521_104	C/T	5	41097858	TT	TT	--	TT	--	TT	CC	TT	TT	TT	--	--	--	CC	--	--	--	--	TT	--	CC	--	--	TT	TT	CC	CC	CC	--	TT	--	TT	TT	--	TT	--	--	TT	--	--	--	TT	CC	CT	--	TT
Glyma05g37521_105	C/T	5	41097864	TT	TT	--	TT	--	TT	CC	TT	TT	TT	--	--	--	TT	--	--	--	TT	TT	--	CC	--	--	TT	TT	CC	CC	CC	--	TT	--	TT	TT	--	TT	--	--	TT	--	--	--	TT	CC	CT	--	TT
Glyma05g37521_106	C/T	5	41097869	TT	TT	--	TT	--	TT	CC	TT	TT	TT	--	--	--	CC	--	--	--	TT	TT	--	CC	--	--	TT	TT	CC	CC	CC	--	TT	--	TT	TT	--	TT	--	--	TT	--	--	--	TT	CC	CT	--	TT
Glyma05g37521_107	A/G	5	41097871	GG	AA	--	AA	--	AA	AA	AA	AA	AA	--	--	--	AA	--	--	--	AA	AA	--	AA	--	--	AA	AA	AA	AA	AA	--	AA	--	AA	AA	--	AA	--	--	AA	--	--	--	GG	AA	AA	--	AA
Glyma05g37521_108	T/C	5	41097902	CC	--	--	CC	TT	CC	TT	CC	CC	CT	TT	--	TT	TT	--	--	--	CC	CC	TT	TT	TT	TT	CC	CC	TT	CT	TT	TT	CC	--	CC	CC	TT	CT	TT	TT	CC	TT	--	CC	CC	TT	CC	--	--
Glyma05g37521_109	G/A	5	41097911	AA	--	--	AA	AA	AA	GG	AA	AA	AA	AA	--	AA	AA	--	--	--	AA	AA	AA	GG	AA	AA	AA	AA	GG	AG	AG	AA	AA	--	AA	AA	AA	AA	AA	AA	AA	AA	--	AA	AA	GG	AA	--	--
Glyma05g37521_110	G/A	5	41097918	AA	AA	--	AA	GG	AA	GG	AA	AA	AG	GG	--	GG	GG	--	--	--	AA	AA	GG	GG	GG	GG	AA	AA	GG	AG	GG	GG	AA	--	AA	AA	GG	AG	GG	GG	AA	GG	--	AA	AA	GG	AA	--	--
Glyma05g37521_111	G/A	5	41097931	AA	AA	--	AA	AA	AA	GG	AA	AA	AA	AA	--	AA	AA	AA	--	--	AA	AA	AA	GG	AA	AA	AA	AA	GG	AG	AG	AA	AA	--	AA	AA	AA	AA	AA	AA	AA	AA	--	AA	AA	GG	AA	--	AA
Glyma05g37521_112	A/G	5	41097936	GG	GG	--	GG	GG	GG	AA	GG	GG	GG	GG	--	GG	GG	GG	--	--	GG	AG	GG	AA	GG	GG	GG	GG	AA	AG	AG	--	GG	--	GG	GG	GG	GG	GG	GG	GG	GG	--	GG	GG	AA	GG	--	GG
Glyma05g37521_113	A/G	5	41097949	GG	GG	--	GG	GG	GG	AA	GG	GG	GG	GG	--	GG	GG	GG	--	--	GG	GG	GG	AA	GG	GG	GG	GG	AA	AG	GG	GG	GG	--	GG	GG	GG	GG	GG	GG	GG	GG	--	GG	GG	AA	GG	--	GG
Glyma05g37521_114	G/A	5	41097953	AA	AA	--	AA	AA	AA	GG	AA	AA	AA	AA	--	AA	AA	AA	--	--	AA	AA	AA	GG	AA	AA	AA	AA	GG	AG	AA	AA	AA	--	AA	AA	AA	AA	AA	AA	AA	AA	--	AA	AA	GG	AA	--	AA
Glyma05g37521_115	A/G	5	41097956	GG	GG	--	GG	GG	GG	AA	GG	GG	GG	GG	GG	GG	GG	GG	--	GG	GG	GG	GG	AA	GG	GG	GG	GG	AA	AG	GG	GG	GG	--	GG	GG	GG	GG	GG	GG	GG	GG	--	GG	GG	AA	GG	--	GG
Glyma05g37521_116	G/T	5	41097997	TT	TT	--	--	--	TT	GG	--	--	TT	TT	TT	--	TT	--	--	TT	TT	--	--	GG	--	--	TT	TT	GG	GG	--	TT	TT	--	TT	TT	--	TT	--	TT	TT	TT	--	TT	--	GT	TT	--	TT
Glyma05g37521_117	C/T	5	41098108	TT	TT	--	TT	TT	TT	CC	CT	TT	TT	TT	TT	TT	TT	TT	--	TT	TT	TT	TT	CC	TT	TT	TT	TT	CC	CT	--	TT	TT	TT	TT	TT	TT	--	TT	TT	TT	TT	--	TT	TT	CC	CT	TT	CT
Glyma05g37521_118	G/C	5	41098129	CC	CC	--	CC	CC	CC	GG	GC	--	CC	CC	CC	CC	CC	CC	--	CC	CC	CC	CC	GG	CC	CC	--	CC	GG	GC	CC	CC	CC	CC	CC	CC	CC	CC	CC	CC	CC	CC	--	CC	CC	GG	GC	CC	GC
Glyma05g37521_119	C/A	5	41098304	CC	CC	AA	CC	CC	CC	CC	CC	CC	CC	AA	CC	CC	CC	CC	--	AA	CC	CC	--	CC	AA	AA	CC	CC	CC	CC	CC	CC	CC	CC	CC	CC	CC	CC	CC	CC	CC	CC	CC	CC	CC	CC	CC	CC	CC
Glyma05g37521_120	A/G	5	41098375	AA	AA	GG	AA	GG	AA	AA	AA	AA	AA	GG	GG	AG	GG	GG	--	GG	AA	AA	GG	AA	GG	GG	AA	AA	AA	AA	GG	GG	AG	GG	AA	AA	GG	AG	GG	GG	AA	AG	GG	AA	AA	AA	AA	GG	AA
Glyma05g37521_121	C/G	5	41098575	GG	GG	CC	GG	CC	GG	CC	GG	GG	GG	CC	CC	GG	CC	CC	--	CC	GG	GG	CC	CC	CC	CC	GG	GG	GC	CC	CC	CC	GC	CC	GG	GG	CC	CC	CC	CC	GG	GC	CC	GG	GG	CC	GG	CC	GG
Glyma05g37521_122	T/C	5	41098662	TT	TT	TT	TT	TT	TT	TT	TT	TT	TT	TT	TT	TT	TT	CT	--	TT	TT	CT	TT	TT	TT	TT	TT	TT	TT	TT	TT	TT	CT	TT	TT	TT	TT	--	TT	TT	TT	CT	CC	TT	TT	TT	TT	CC	TT
Glyma05g37521_123	T/A	5	41098723	AA	TT	TT	AA	TT	AA	TT	AA	TT	TT	TT	TT	TT	TT	TT	TT	TT	TT	TT	TT	TT	TT	TT	TT	TT	TT	TT	TT	TT	TT	TT	TT	TT	TT	TT	TT	TT	TT	TT	TT	TT	TT	TT	AA	TT	AA
Glyma05g37521_124	G/A	5	41098748	GG	GG	GG	GG	GG	GG	GG	GG	GG	GG	GG	GG	AA	GG	--	--	GG	GG	GG	AA	GG	GG	GG	GG	GG	GG	GG	AG	GG	GG	AA	GG	GG	AA	GG	GG	AG	GG	GG	GG	GG	GG	GG	GG	GG	GG
Glyma05g37521_125	A/C	5	41098759	AA	AA	CC	AA	CC	AA	AA	AA	AA	AA	CC	--	AA	CC	--	--	CC	AA	AA	AA	AA	CC	CC	AA	AA	AA	AA	AA	CC	AC	AA	AA	AA	AA	CC	CC	AA	AA	AC	CC	AA	AA	AA	AA	CC	AA
Glyma05g37521_126	T/A	5	41098794	AA	AA	AA	AA	AA	AA	TT	AA	AA	AA	AA	AA	AA	AA	AA	AA	AA	AA	AA	--	TT	AT	AA	AA	AA	AT	TT	AA	AA	AA	AA	AA	AA	AA	AA	AA	AA	AA	AA	AA	AA	AA	TT	AA	AA	AA
Glyma05g37521_127	A/G	5	41098807	AA	AA	GG	AA	AA	AA	AA	AA	AA	AA	GG	AG	AA	AA	AA	AA	GG	AA	AA	AA	AA	GG	GG	AA	AA	AA	AA	AA	AA	AA	AA	AA	AA	AA	AA	AA	AA	AA	AA	AA	AA	AA	AA	AA	AA	AA
Glyma06g05300_1	T/A	6	3787844	AA	TT	AA	TT	AA	TT	TT	TT	TT	TT	TT	TT	TT	TT	TT	TT	TT	AA	TT	AA	TT	TT	TT	AA	AA	AA	TT	TT	TT	TT	TT	TT	TT	AA	TT	TT	AT	TT	TT	AA	TT	TT	AT	AA	--	AT
Glyma06g05300_3	A/G	6	3788096	GG	GG	GG	GG	GG	GG	GG	GG	GG	GG	GG	GG	AG	GG	GG	GG	GG	GG	GG	GG	AA	AG	GG	GG	GG	AG	GG	AG	GG	GG	GG	GG	AA	GG	AG	GG	GG	GG	GG	GG	GG	GG	GG	GG	AA	GG
Glyma06g05300_4	G/C	6	3788593	GG	CC	GG	CC	GG	GG	CC	GG	CC	GG	GG	GG	GC	GG	CC	CC	GG	GG	CC	GG	GG	GG	GG	GG	GG	GG	GG	CC	GG	CC	GC	CC	GG	GG	GG	CC	GC	GG	GC	GG	GG	GG	CC	GG	GG	GG
Glyma06g05300_6	G/A	6	3788813	GG	AA	GG	AA	GG	AA	AA	AA	AA	AA	AA	AA	AG	AA	AA	AA	AA	GG	AA	GG	GG	AG	AA	GG	GG	GG	AA	AA	AA	AA	AA	AA	GG	GG	AG	AA	AA	AA	AA	GG	AA	AA	AA	AG	GG	AG
Glyma06g05300_8	G/T	6	3788895	GG	TT	GG	GG	GT	TT	GG	TT	TT	TT	GG	TT	GG	TT	TT	TT	GG	GG	TT	GG	GG	GG	GG	GG	GG	GT	TT	GT	TT	TT	TT	TT	GG	GG	GT	TT	GG	TT	TT	GG	TT	TT	GG	GG	GG	GT
Glyma06g05300_9	A/G	6	3788979	AA	AA	AA	GG	AA	AA	AG	AA	AA	AA	AA	AA	AG	AA	AA	--	AA	AA	AA	AA	AA	AA	AA	AA	AA	AA	AA	AG	AA	AA	AA	AA	AA	AA	AA	AA	AG	AA	AA	AA	AA	AA	GG	AA	AA	AA
Glyma06g05300_10	C/T	6	3789265	TT	TT	TT	TT	TT	TT	TT	TT	TT	TT	TT	TT	TT	TT	TT	--	TT	TT	TT	TT	TT	CT	TT	TT	TT	CT	TT	TT	TT	TT	--	TT	TT	TT	CT	TT	CT	TT	TT	TT	TT	TT	TT	TT	CC	TT
Glyma06g05300_11	G/T	6	3789651	GG	TT	GG	GG	GG	GG	GG	GG	TT	GT	GG	GG	GG	GG	GT	TT	GG	GG	TT	GG	GG	GG	GG	GG	GG	GG	GG	TT	GG	TT	GG	TT	GG	GG	GG	TT	GG	GG	GG	GG	GG	GG	GG	GG	GG	GG
Glyma06g05300_12	C/A	6	3789704	CC	AA	CC	CC	CC	CC	CC	CC	AA	AC	CC	CC	CC	CC	AC	AA	CC	CC	AA	CC	CC	CC	CC	CC	CC	CC	CC	AA	CC	AA	CC	AA	CC	CC	CC	AA	CC	CC	AC	CC	CC	CC	CC	CC	CC	CC
Glyma06g05300_13	C/T	6	3789917	CC	CC	CC	CC	CC	CC	CC	CC	CC	TT	CC	--	CC	CC	CT	CC	CC	CC	CC	CC	CC	CC	CC	CC	CC	CC	CT	CC	TT	CC	CC	CC	CC	CC	CT	CC	CC	TT	CT	CC	TT	TT	TT	CC	CC	CC
Glyma06g05300_14	G/A	6	3790451	GG	GG	GG	GG	GG	GG	GG	GG	GG	GG	GG	GG	GG	GG	AG	GG	GG	GG	GG	GG	GG	GG	GG	GG	GG	GG	GG	AG	AA	GG	GG	GG	GG	GG	AG	GG	GG	AA	AA	GG	GG	GG	AA	GG	GG	GG
Glyma06g05300_15	C/A	6	3790611	AA	CC	AA	CC	AC	CC	CC	AA	CC	CC	CC	CC	AC	AA	CC	CC	CC	AA	CC	AC	CC	CC	CC	AA	AA	AA	CC	CC	CC	CC	CC	CC	CC	AA	CC	CC	CC	CC	CC	AA	CC	CC	CC	AA	CC	AA
Glyma06g15720_1	C/G	6	12360988	GG	CC	CC	CC	CC	GG	GG	CC	GG	GG	CC	GG	CC	GG	GG	GG	CC	CC	GG	GG	CC	CC	CC	CC	CC	GG	GG	CC	GG	GG	CC	CC	CC	GG	GG	CC	CC	CC	GG	GG	CC	CC	CC	GG	CC	GC
Glyma06g15720_2	C/G	6	12361037	CC	CC	GG	GC	GG	GG	CC	GG	CC	CC	CC	GG	CC	GG	GC	--	CC	CC	CC	GG	GG	CC	CC	CC	CC	GG	GG	CC	GG	CC	CC	GG	CC	GG	CC	CC	CC	CC	CC	CC	CC	CC	CC	CC	GG	GG
Glyma06g15720_3	T/C	6	12361161	TT	TT	CC	TT	CC	--	TT	CC	TT	TT	TT	TT	TT	--	TT	TT	TT	TT	TT	--	CC	TT	TT	TT	TT	TT	TT	TT	TT	TT	TT	CC	TT	TT	TT	TT	TT	TT	TT	TT	TT	TT	TT	TT	CC	CT
Glyma06g15720_4	C/T	6	12361351	CC	CC	CC	CC	CC	CC	CC	CC	CC	CC	CC	CC	CC	CC	CC	CC	CC	CC	CC	CC	CC	CC	CC	CC	CC	CC	CC	CC	CC	CC	CC	CC	CC	CC	CC	CC	CC	CC	CC	CC	CC	CC	CC	CC	CC	CC
Glyma06g15720_5	C/A	6	12361473	CC	CC	CC	CC	CC	AA	CC	CC	CC	CC	CC	CC	CC	AA	AA	CC	CC	CC	CC	AA	CC	CC	CC	CC	CC	CC	CC	CC	CC	CC	CC	CC	CC	CC	CC	CC	CC	CC	CC	CC	CC	CC	CC	CC	CC	CC
Glyma06g15720_6	A/G	6	12361511	GG	AA	AA	AA	AA	AA	AA	AA	GG	GG	AA	GG	AA	AA	AG	AA	AA	AA	AA	AA	AA	AA	AA	AA	AA	GG	AG	AA	AG	GG	AA	AA	AA	GG	GG	AA	AG	AA	GG	GG	AA	AA	AA	GG	AA	AG
Glyma06g15720_7	C/T	6	12361516	CC	CC	CC	CT	CC	TT	CC	CC	CC	CC	CC	TT	CC	TT	CT	CC	CC	CC	CC	TT	CC	CC	CC	CC	CC	CC	CT	CC	CC	CC	CC	CC	CC	CC	CT	CC	CC	CC	CC	CC	CC	CC	CC	CC	CC	CC
Glyma06g15720_8	C/T	6	12361538	TT	CC	CC	CT	CC	TT	CC	CC	TT	TT	CC	TT	CC	TT	TT	CC	CC	CC	CC	TT	CC	CC	CC	CC	CC	CC	CT	CC	CC	TT	CC	CC	CC	CT	TT	CC	CT	CC	CT	TT	CC	CC	CC	TT	CC	CC
Glyma06g15720_11	C/T	6	12361619	CC	CC	CC	CC	CC	CC	CC	CC	CC	CC	CC	CC	CC	CC	CC	CC	CC	TT	CC	CC	CC	CC	CC	CC	CC	CC	CC	CC	CC	CC	TT	CC	CC	CC	CC	CC	CC	TT	CC	CC	CC	CC	CC	CC	CC	CC
Glyma06g15720_12	G/A	6	12361711	GG	GG	GG	GG	GG	GG	GG	GG	GG	GG	AA	GG	GG	GG	GG	GG	AA	GG	GG	GG	GG	AG	AA	GG	GG	GG	GG	GG	GG	GG	GG	GG	GG	GG	GG	AA	GG	GG	GG	GG	GG	GG	GG	GG	GG	GG
Glyma06g15720_14	C/T	6	12361739	TT	CC	CC	CC	CC	TT	CC	CC	TT	TT	CC	TT	CC	CT	TT	CC	CC	CC	CC	TT	CC	CC	CC	CC	CC	CC	TT	CC	CC	TT	CC	CC	CC	CC	TT	CC	CC	CC	TT	CT	CC	CC	CC	TT	--	CC
Glyma06g15720_15	A/C	6	12361787	AA	AA	CC	AA	AC	AA	AA	CC	AA	AA	AC	AA	AA	AA	AA	AA	CC	CC	AA	AA	CC	CC	CC	AA	AA	AA	AA	CC	AA	AA	CC	CC	AA	AA	AA	CC	CC	CC	AA	AA	AA	AA	AA	AA	--	AC
Glyma06g15720_16	G/A	6	12361801	GG	GG	GG	GG	GG	GG	GG	GG	GG	GG	AG	GG	GG	GG	GG	GG	GG	AA	GG	GG	GG	GG	GG	GG	GG	AG	GG	AA	GG	GG	AA	GG	GG	GG	GG	GG	AA	AA	GG	GG	GG	GG	GG	GG	--	AG
Glyma06g15720_17	G/A	6	12361816	AA	GG	GG	GG	GG	GG	GG	GG	AA	AA	GG	GG	GG	GG	AG	GG	GG	GG	GG	GG	GG	GG	GG	GG	GG	GG	GG	GG	GG	AA	GG	GG	GG	AG	AG	GG	GG	GG	AA	AA	GG	GG	GG	AA	GG	GG
Glyma06g15720_18	A/G	6	12361841	AA	AA	AA	AA	AA	AA	AA	AA	AA	AA	AA	AA	AA	AA	AA	AA	AA	AA	AA	AA	AA	AA	AA	AA	AA	AA	AA	AA	AA	AA	AA	AA	AA	AA	AA	GG	AA	AA	AA	AA	AA	AA	AA	AA	AA	AA
Glyma06g15720_19	T/A	6	12361865	TT	TT	TT	TT	TT	TT	TT	TT	TT	TT	TT	TT	TT	TT	TT	TT	TT	TT	TT	TT	TT	TT	TT	TT	TT	TT	TT	TT	TT	TT	TT	TT	TT	TT	TT	TT	TT	TT	TT	TT	TT	TT	TT	TT	TT	TT
Glyma06g15720_20	C/T	6	12361940	CC	CC	TT	CC	CT	CC	CC	TT	CC	CC	TT	CC	CC	CC	CC	CC	CT	TT	CC	CC	TT	CT	CT	CC	CC	CC	CC	CT	CC	CC	TT	CT	CC	CT	CC	CT	TT	CT	CC	CC	CC	CC	CC	CC	TT	CT
Glyma06g15720_21	C/T	6	12361945	CC	CC	TT	CC	CT	CC	CC	TT	CC	CC	TT	CC	CC	CC	CC	CC	CT	CC	CC	CC	TT	CT	CT	CC	CC	CC	CC	CC	CC	CC	CC	CT	CC	CT	CC	CT	CC	CC	CC	CC	CC	CC	CC	CC	TT	CC
Glyma06g15720_22	C/G	6	12362050	GG	CC	CC	CC	CC	GC	GG	CC	GC	GC	CC	GC	CC	GC	GC	GG	CC	CC	GG	GC	CC	CC	CC	CC	CC	CC	GG	CC	CC	GG	CC	CC	CC	GC	GC	CC	CC	CC	GG	GC	CC	CC	CC	GG	CC	CC
Glyma06g15720_24	T/C	6	12362149	CT	TT	TT	TT	TT	TT	TT	TT	CT	CT	TT	TT	TT	TT	CT	TT	TT	TT	TT	TT	TT	TT	TT	TT	TT	TT	TT	TT	TT	CT	TT	TT	TT	TT	CT	TT	TT	TT	CT	CT	TT	TT	TT	CC	TT	TT
Glyma06g15720_25	G/A	6	12362153	GG	GG	GG	GG	GG	GG	GG	GG	GG	GG	AG	GG	GG	GG	GG	GG	AG	GG	GG	GG	GG	AG	AG	GG	GG	GG	GG	GG	GG	GG	GG	GG	GG	GG	GG	AG	GG	GG	GG	GG	GG	GG	GG	GG	GG	GG
Glyma06g15720_26	G/T	6	12362188	GG	GG	TT	GG	TT	GG	GG	TT	GG	GG	GT	GG	GG	GG	GG	GG	TT	GG	GG	GG	TT	GT	TT	GG	GG	GG	GG	GG	GG	GG	GG	TT	GG	GG	GG	GT	GG	GG	GG	GG	GG	GG	GG	GG	TT	GT
Glyma06g15720_27	C/T	6	12362242	CC	CC	TT	CC	CT	CC	CC	CT	CC	CC	CT	CC	CC	CC	CC	CC	TT	CT	CC	CC	TT	CT	CT	CC	CC	CC	CC	CT	CC	CC	TT	CT	CC	CC	CC	CT	TT	CT	CC	CC	CC	CC	CC	CC	TT	CT
Glyma06g15720_29	C/T	6	12362273	CC	CC	CC	CC	CC	CC	CC	CC	CC	CC	CC	CC	CC	CC	CC	CC	CC	CC	CC	CC	CC	CC	CC	CC	CC	CC	CC	CC	TT	CC	CC	CC	CC	CC	CC	CT	CC	CC	CC	CC	CC	CC	CC	CC	CC	CC
Glyma06g15720_30	G/A	6	12362346	GG	GG	GG	GG	GG	AA	GG	GG	GG	GG	GG	AA	GG	AA	AG	GG	GG	GG	GG	AG	GG	GG	GG	GG	GG	GG	AA	GG	GG	GG	GG	GG	GG	GG	AG	GG	GG	GG	GG	GG	GG	GG	GG	GG	GG	GG
Glyma06g15720_31	A/G	6	12362355	GG	AA	GG	AA	GG	GG	GG	GG	GG	GG	GG	GG	AA	GG	GG	GG	GG	GG	GG	GG	GG	AG	GG	AA	AA	AG	AG	GG	GG	GG	GG	GG	AA	GG	GG	GG	GG	GG	GG	GG	AA	AA	AA	GG	GG	GG
Glyma06g15720_32	C/T	6	12362413	CC	CC	TT	CC	CT	CC	CC	TT	CC	CC	CT	CC	CC	CC	CC	CC	TT	TT	CC	CC	TT	CT	TT	CC	CC	CC	CC	TT	CC	CC	TT	CT	CC	CC	CC	TT	CT	TT	CC	CC	CC	CC	CC	CC	CT	CC
Glyma06g15720_33	A/G	6	12362415	GG	GG	GG	GG	AG	GG	GG	GG	GG	GG	GG	GG	AG	GG	GG	GG	GG	GG	AG	GG	GG	AG	GG	GG	GG	AG	GG	GG	GG	GG	GG	GG	GG	GG	GG	GG	AG	GG	GG	GG	AA	AA	AA	AG	AG	GG
Glyma06g15720_34	G/A	6	12362470	GG	GG	AA	GG	AA	GG	GG	AA	GG	GG	AA	GG	GG	GG	GG	GG	AA	GG	GG	GG	AA	AG	AA	GG	GG	GG	GG	GG	GG	GG	GG	AG	GG	GG	GG	AA	GG	GG	GG	GG	GG	GG	GG	GG	AG	AG
Glyma06g15720_35	G/A	6	12362538	AA	GG	AA	GG	AG	AA	AA	AA	AA	AA	AA	AA	GG	AA	AA	AA	AA	AA	AA	AA	AA	AG	AA	GG	GG	GG	AA	AA	GG	AA	AA	AG	GG	GG	AA	AA	AA	AA	AA	AA	GG	GG	AG	AA	AA	AG
Glyma06g15720_37	C/T	6	12362577	CC	CC	CC	CC	CC	CC	CC	CC	CC	CC	CC	CC	CC	CC	CC	CC	CC	TT	CC	CC	CC	CC	CC	CC	CC	CC	CC	TT	CC	CC	TT	CC	CC	CC	CC	CC	TT	TT	CC	CC	CC	CC	CC	CC	CC	CC
Glyma06g15720_38	C/A	6	12362635	CC	CC	AA	CC	AA	CC	CC	AA	CC	CC	AA	CC	CC	CC	CC	CC	AA	AA	CC	CC	AA	AC	AA	CC	CC	CC	CC	AA	CC	CC	AA	AA	CC	CC	CC	AA	AA	AA	CC	CC	CC	CC	CC	CC	AA	AC
Glyma06g15720_39	T/C	6	12362655	TT	TT	TT	CT	TT	CC	TT	TT	TT	TT	TT	CC	TT	CC	CC	TT	TT	TT	TT	CC	TT	TT	TT	TT	TT	TT	CC	TT	TT	TT	TT	TT	TT	TT	CC	TT	TT	TT	TT	TT	TT	TT	TT	TT	TT	TT
Glyma06g15720_40	G/A	6	12362694	AA	GG	AA	AG	AA	AA	AA	AA	AA	AA	AA	AA	GG	AA	AA	AA	AA	AA	AA	AA	AA	AA	AA	GG	GG	GG	AA	AA	GG	AA	AA	AA	GG	AG	AA	AA	AA	AA	AA	AA	GG	GG	GG	AA	AA	GG
Glyma06g15720_41	G/A	6	12362767	GG	GG	GG	AG	GG	AA	GG	GG	GG	GG	GG	AA	GG	AA	AG	--	GG	GG	GG	AA	GG	GG	GG	GG	GG	GG	AA	GG	GG	GG	GG	GG	GG	GG	AA	GG	GG	GG	GG	GG	GG	GG	GG	GG	GG	GG
Glyma06g15720_43	T/C	6	12363220	TT	TT	TT	TT	TT	TT	TT	TT	TT	TT	CC	TT	TT	TT	TT	TT	CC	TT	TT	TT	TT	CT	CC	TT	TT	TT	TT	TT	TT	TT	TT	TT	TT	TT	TT	CC	TT	TT	TT	TT	TT	TT	TT	TT	--	TT
Glyma06g15720_44	T/C	6	12363358	TT	TT	TT	TT	TT	CC	TT	TT	TT	TT	TT	CC	TT	CC	CT	TT	TT	TT	TT	CC	TT	TT	TT	TT	TT	TT	CC	TT	TT	TT	TT	TT	TT	TT	CC	TT	TT	TT	TT	TT	TT	TT	TT	TT	TT	TT
Glyma06g15720_45	A/C	6	12363613	AA	AA	CC	AA	CC	AA	AA	CC	AA	AA	CC	AA	AA	AA	AA	AA	CC	AA	AA	AA	CC	AC	CC	AA	AA	AA	AA	AA	AA	AA	AA	CC	AA	AA	AA	CC	AA	AA	AA	AA	AA	AA	AA	AA	CC	AC
Glyma06g15720_47	G/T	6	12364083	TT	GG	TT	GG	TT	TT	TT	TT	TT	TT	GG	TT	GG	TT	TT	TT	GG	TT	TT	GG	TT	GG	GG	GG	GG	GG	TT	TT	GG	TT	GG	TT	GG	GG	TT	GG	TT	GG	TT	TT	GG	GG	GG	GG	TT	GG
Glyma06g15720_48	G/A	6	12364171	GG	GG	GG	GG	GG	AA	GG	GG	GG	GG	GG	AA	GG	AA	AG	GG	GG	GG	GG	AA	GG	GG	GG	GG	GG	GG	AA	GG	GG	GG	GG	GG	GG	GG	AG	GG	GG	GG	GG	GG	GG	GG	GG	GG	GG	GG
Glyma06g15720_49	G/A	6	12364255	GG	GG	AA	GG	AA	GG	AA	AA	GG	GG	AA	GG	GG	GG	GG	AA	AA	AA	AA	GG	AA	AA	AA	GG	GG	GG	GG	AA	GG	GG	AA	AA	GG	GG	GG	AA	AA	AA	AG	GG	GG	GG	GG	GG	AA	AG
Glyma06g15720_50	G/A	6	12364287	AA	GG	AA	GG	AA	AA	AA	AA	AA	AA	AA	AA	GG	AA	AA	--	AA	AA	AA	AA	AA	AG	AA	GG	GG	GG	AA	AA	GG	AA	AA	AA	GG	AG	AA	AA	AA	AA	AA	AA	GG	GG	GG	AA	AA	AG
Glyma06g15720_51	T/A	6	12364709	TT	TT	TT	TT	TT	TT	TT	TT	TT	TT	AA	TT	TT	TT	TT	TT	AA	TT	TT	TT	TT	AA	AA	TT	TT	TT	TT	TT	TT	TT	TT	TT	TT	TT	TT	AA	TT	TT	TT	TT	TT	TT	TT	TT	TT	TT
Glyma06g15720_53	A/G	6	12365144	AA	AA	AA	AA	AA	GG	AA	AA	AA	AA	AA	GG	AA	GG	AG	AA	AA	AA	AA	GG	AA	AA	AA	AA	AA	AA	GG	AA	AA	AA	AA	AA	AA	AA	GG	AA	AA	AA	AA	AA	AA	AA	AA	AA	AA	AA
Glyma06g15720_54	G/A	6	12365162	AA	GG	GG	GG	GG	GG	GG	GG	AA	AA	GG	GG	GG	GG	AG	GG	GG	GG	GG	GG	GG	GG	GG	GG	GG	GG	GG	GG	GG	AA	GG	GG	GG	AG	AG	GG	GG	GG	AG	AA	GG	GG	GG	AA	GG	GG
Glyma06g15720_55	G/A	6	12365164	GG	GG	GG	GG	GG	GG	GG	GG	GG	GG	GG	GG	GG	GG	GG	GG	GG	GG	GG	GG	GG	GG	GG	GG	GG	GG	GG	GG	GG	GG	GG	GG	GG	GG	GG	AA	GG	GG	GG	GG	GG	GG	GG	GG	GG	GG
Glyma06g15720_56	G/T	6	12365200	GG	GG	GG	GG	GG	GG	GG	GG	GG	GG	GG	GG	GG	GG	GG	GG	GG	GG	GG	GG	GG	GG	GG	GG	GG	GG	GG	GG	GG	GG	GG	GG	GG	GG	GG	TT	GG	GG	GG	GG	GG	GG	GG	GG	GG	GG
Glyma06g15720_57	C/A	6	12365219	AA	CC	AA	CC	AC	AA	AA	AA	AA	AA	AA	AA	CC	AA	AA	AA	AA	AA	AA	AA	AA	AC	AA	CC	CC	CC	AA	AA	CC	AA	AA	AA	CC	AC	AA	AA	AA	AA	AA	AA	CC	CC	CC	AA	AA	AC
Glyma06g15720_58	C/T	6	12365263	CC	CC	TT	CC	CT	CC	CC	TT	CC	CC	TT	CC	CC	CC	CC	CC	TT	CC	CC	CC	TT	TT	TT	CC	CC	CC	CC	CC	CC	CC	CC	TT	CC	CC	CC	TT	CC	CC	CC	CC	CC	CC	CC	CC	TT	CT
Glyma06g15720_59	T/G	6	12365264	TT	TT	TT	GT	TT	GG	TT	TT	TT	TT	TT	GG	TT	GG	GT	TT	TT	TT	TT	GG	TT	TT	TT	TT	TT	TT	GT	TT	TT	TT	TT	TT	TT	TT	GT	TT	TT	TT	TT	TT	TT	TT	TT	TT	TT	TT
Glyma06g15720_60	C/T	6	12365423	CC	CC	CC	CT	CC	TT	CC	CC	CC	CC	CC	TT	CC	TT	CT	CC	CC	CC	CC	TT	CC	CC	CC	CC	CC	CC	CT	CC	CC	CC	CC	CC	CC	CC	CT	CC	CC	CC	CC	CC	CC	CC	CC	CC	CC	CC
Glyma06g15720_61	T/G	6	12365437	TT	TT	TT	GT	TT	GG	TT	TT	TT	TT	TT	GG	TT	GG	GT	TT	TT	TT	TT	GG	TT	TT	TT	TT	TT	TT	GT	TT	TT	TT	TT	TT	TT	TT	GT	TT	TT	TT	TT	TT	TT	TT	TT	TT	TT	TT
Glyma06g15720_63	C/T	6	12365728	CC	CC	CC	CC	CC	CC	TT	CC	CC	CC	CC	CC	CC	CC	CC	TT	CC	TT	TT	CC	CC	CC	CC	CC	CC	CC	CC	TT	CC	CC	TT	CC	TT	CC	CC	CC	TT	TT	CC	CC	CC	CC	CC	CC	CC	CC
Glyma06g15720_64	A/G	6	12365783	GG	AA	GG	AA	GG	GG	GG	GG	GG	GG	GG	GG	AA	GG	GG	GG	GG	GG	GG	GG	GG	AG	GG	AA	AA	AG	GG	GG	GG	GG	GG	GG	AA	GG	GG	GG	GG	GG	GG	GG	AA	AA	AA	GG	GG	GG
Glyma06g15720_65	A/G	6	12365817	GG	AA	GG	AA	GG	GG	GG	GG	GG	GG	GG	GG	AA	GG	GG	GG	AG	GG	GG	GG	GG	AG	GG	AA	AA	AG	GG	GG	GG	GG	GG	GG	AA	GG	GG	GG	GG	GG	GG	GG	AA	AA	AA	GG	GG	GG
Glyma06g15720_67	G/A	6	12365842	GG	GG	GG	GG	GG	GG	AA	GG	GG	GG	GG	GG	GG	GG	GG	AA	GG	AA	AA	GG	GG	GG	GG	GG	GG	GG	GG	AA	GG	GG	AA	GG	GG	GG	GG	GG	AA	AA	AG	GG	GG	GG	GG	GG	GG	GG
Glyma06g15720_68	C/A	6	12365905	CC	CC	CC	CC	CC	AA	CC	CC	CC	CC	CC	AA	CC	AA	AC	CC	CC	CC	CC	AA	CC	CC	CC	CC	CC	CC	AC	CC	CC	CC	CC	CC	AC	CC	AC	CC	CC	CC	CC	CC	CC	CC	CC	CC	CC	CC
Glyma06g15720_69	C/T	6	12365980	CC	CC	CC	CC	CC	CC	TT	CC	CC	CC	CC	CC	CC	CC	CC	TT	CC	TT	TT	CC	CC	CC	CC	CC	CC	CC	CC	TT	CC	CC	TT	CC	CC	CC	CC	CC	TT	TT	CT	CC	CC	CC	CC	CC	CC	CC
Glyma06g15720_72	C/A	6	12366012	CC	CC	CC	CC	CC	CC	CC	CC	CC	CC	CC	CC	CC	CC	CC	CC	CC	CC	CC	CC	CC	CC	CC	CC	CC	CC	CC	CC	CC	CC	CC	CC	CC	CC	CC	CC	CC	CC	CC	CC	CC	CC	CC	CC	CC	CC
Glyma06g15720_75	A/T	6	12366150	AA	AA	AA	AA	AA	AA	TT	AA	AA	AA	AA	AA	AA	AA	AA	TT	AA	TT	TT	AA	AA	AA	AA	AA	AA	AA	AA	TT	AA	AA	TT	AA	AA	AA	AA	AA	TT	TT	AA	AA	AA	AA	AA	AA	--	AA
Glyma06g15720_77	G/A	6	12366189	GG	GG	AA	GG	AA	GG	GG	AA	GG	GG	AA	GG	GG	GG	AG	GG	AA	GG	GG	GG	AA	AG	AA	GG	GG	GG	GG	GG	GG	GG	AG	AA	GG	GG	GG	AA	GG	GG	GG	GG	GG	GG	GG	GG	AA	AG
Glyma06g15720_78	A/T	6	12366202	AA	AA	TT	AA	TT	AA	TT	TT	AA	AA	TT	AA	AA	AA	AT	TT	TT	TT	TT	AA	TT	AT	TT	AA	AA	AA	AA	TT	AA	AA	TT	TT	AA	AA	AA	TT	TT	TT	AA	AA	AA	AA	AA	AA	TT	AT
Glyma06g15720_79	A/T	6	12366376	AA	AA	TT	AA	TT	AA	TT	TT	AA	AA	TT	AA	AA	AA	AA	TT	TT	TT	TT	AA	TT	AT	TT	AA	AA	AA	AA	AT	AA	AA	TT	TT	AA	AA	AA	TT	AT	AT	AT	AA	AA	AA	AA	AA	TT	AT
Glyma06g15720_80	G/A	6	12366420	GG	GG	AA	AG	AA	GG	GG	AA	GG	AG	AA	GG	GG	AG	GG	GG	AA	GG	GG	GG	AA	AG	AA	AG	GG	AG	GG	GG	GG	GG	GG	AA	GG	GG	GG	AA	GG	AG	GG	AG	GG	GG	GG	GG	AA	AG
Glyma06g15720_81	G/A	6	12366493	AA	GG	GG	GG	GG	GG	GG	GG	AA	AA	GG	GG	GG	GG	AG	GG	GG	GG	GG	GG	GG	GG	GG	GG	GG	GG	GG	GG	GG	AA	GG	GG	GG	GG	AG	GG	GG	GG	AA	AA	GG	GG	GG	AA	GG	GG
Glyma06g15720_82	A/G	6	12366561	GG	AA	GG	AG	GG	GG	GG	GG	GG	GG	GG	GG	AA	GG	GG	GG	GG	GG	GG	GG	GG	AG	GG	AA	AA	AG	GG	GG	AA	GG	GG	GG	AA	AG	GG	GG	GG	GG	GG	GG	AA	AA	AA	GG	GG	AG
Glyma06g15720_83	C/T	6	12366601	TT	CC	CC	CC	CC	CC	CC	CC	TT	TT	CC	CC	CC	CC	CT	CC	CC	CC	CC	CC	CC	CC	CC	CC	CC	CC	CC	CC	CC	TT	CC	CC	CC	CT	CT	CC	CC	CC	CT	TT	CC	CC	CC	TT	CC	CC
Glyma06g15720_84	A/G	6	12366624	GG	AA	GG	AG	GG	GG	GG	GG	GG	GG	GG	GG	AA	GG	GG	GG	GG	GG	GG	GG	GG	AG	GG	AA	AA	AA	GG	GG	AA	GG	GG	GG	AA	AA	GG	GG	GG	GG	GG	GG	AA	AA	AA	GG	GG	AG
Glyma06g15720_85	T/C	6	12366650	CC	TT	CC	CT	CC	CC	CC	CC	CC	CC	CC	CC	TT	CC	CC	CC	CC	CC	CC	CC	CC	CT	CC	TT	TT	TT	CT	CC	TT	CC	CC	CC	TT	TT	CC	CC	CC	CC	CC	CC	TT	TT	TT	CC	CC	CT
Glyma06g15720_86	C/A	6	12366801	AA	CC	AA	CC	AA	AA	AA	AA	AA	AA	AA	AA	CC	AA	AA	AA	AA	AA	AA	AC	AA	AC	AA	CC	CC	AC	AA	AA	CC	AA	AA	AA	CC	AC	AA	AA	AA	AA	AA	AA	CC	CC	CC	AA	AA	AC
Glyma06g15720_87	T/A	6	12366984	AA	TT	AA	TT	AT	AA	AA	AA	AA	AA	AA	AA	TT	AA	AA	AA	AA	AA	AA	AT	AA	AT	AA	TT	TT	AT	AT	AA	AA	AA	AT	AA	TT	AA	AA	AA	AA	AA	AA	AA	TT	TT	TT	AT	AA	AA
Glyma06g15720_88	C/T	6	12367114	CC	CC	CC	CC	CC	TT	CC	CC	CC	CC	CC	TT	CC	TT	CT	CC	CC	CC	CC	TT	CC	CC	CC	CC	CC	CC	TT	CC	CC	CC	CC	CC	CC	CC	CT	CC	CC	CC	CC	CC	CC	CC	CC	CC	CC	CC
Glyma06g15720_89	A/T	6	12367150	AA	AA	TT	AA	AT	AA	TT	TT	AA	AA	TT	AA	AA	AA	AA	TT	TT	TT	TT	AA	TT	TT	TT	AA	AA	AA	AA	TT	AA	AA	TT	TT	AA	AT	AA	TT	AT	TT	AT	AA	AA	AA	AA	AA	TT	AT
Glyma06g15720_90	C/T	6	12367225	TT	CC	CC	CC	CC	CC	CC	CC	TT	TT	CC	CC	CC	CC	CT	CC	CC	CC	CC	CC	CC	CC	CC	CC	CC	CC	CC	CC	CC	TT	CC	CC	CC	CT	CT	CC	CT	CC	CT	TT	CC	CC	CC	TT	CC	CC
Glyma06g15720_91	C/G	6	12367396	GG	GG	GG	GG	GG	GG	GG	GG	GG	GG	GG	GG	GG	GG	GG	GG	GG	GG	GG	GG	GG	GC	GG	GG	GG	GC	GG	GG	GG	GG	GG	GG	GG	GG	GG	GG	GG	GG	GG	GG	GG	GG	GG	GG	GG	GG
Glyma06g15720_92	G/T	6	12367578	GG	GG	GG	GT	GG	TT	GG	GG	GG	GG	GG	TT	GG	TT	GT	GG	GG	GG	GG	TT	GG	GG	GG	GT	GG	GG	GT	GG	GG	GG	GG	GG	GG	GG	GT	GG	GG	GG	GG	GG	GG	GG	GG	GG	GG	GG
Glyma06g15720_93	A/G	6	12368132	GG	AA	AA	AA	AA	AA	AA	AA	GG	GG	AA	AA	AA	AA	AG	AA	AA	AA	AA	AA	AA	AA	AA	AA	AA	AA	AA	AA	AA	GG	AA	AA	AA	AG	AG	AA	AG	AA	AG	GG	AA	AA	AA	GG	AA	AA
Glyma06g15720_94	A/G	6	12368478	GG	AA	AA	AA	AA	AA	AA	AA	GG	GG	AA	AA	AG	AA	AG	AA	AA	AA	AA	AA	AA	AA	AA	AA	AA	AA	AA	AA	AA	GG	AA	AA	AA	AG	AG	AA	AA	AA	AG	GG	AA	AA	AA	GG	AA	AA
Glyma06g15720_96	C/T	6	12368912	TT	CC	CC	CC	CC	CC	CC	CC	TT	TT	CC	CC	CT	CC	CT	CC	CC	CC	CC	CC	CC	CC	CC	CC	CC	CC	CC	CC	CC	TT	CC	CC	CC	CC	CT	CC	CC	CC	CT	TT	CC	CC	CC	TT	CC	CC
Glyma06g15720_98	G/A	6	12369901	GG	GG	GG	GG	GG	GG	AA	GG	GG	GG	GG	GG	GG	GG	GG	AA	GG	AA	AA	GG	GG	GG	GG	GG	GG	GG	GG	AA	GG	GG	AA	GG	GG	GG	GG	GG	AA	AA	AG	GG	GG	GG	GG	GG	GG	GG
Glyma06g15720_99	A/C	6	12370068	AA	AA	AA	AA	AA	AA	AA	AA	AA	AA	AA	AA	AA	AA	AA	AA	AA	AA	AA	AA	AA	AA	AA	AA	AA	AA	AA	AA	AA	AA	AA	AA	AA	AA	AA	AA	AA	AA	AA	AA	AA	AA	AA	AA	AA	AA
Glyma06g15720_102	A/G	6	12370528	AA	AA	GG	AA	GG	AA	AA	GG	AA	AA	AA	AA	AA	AA	AA	AA	AA	AA	AA	AA	GG	AA	AA	AA	AA	AA	AA	AA	AA	AA	AA	GG	AA	AA	AA	GG	AA	AA	AA	AA	AA	AA	AA	AA	GG	AG
Glyma06g15720_103	T/G	6	12370566	TT	TT	TT	GT	TT	GG	TT	TT	TT	TT	TT	GG	TT	GG	GT	TT	TT	TT	TT	GG	TT	TT	TT	TT	TT	TT	GT	TT	TT	TT	TT	TT	TT	TT	GT	TT	TT	TT	TT	TT	TT	TT	TT	TT	TT	TT
Glyma06g15720_106	T/A	6	12371460	TT	TT	TT	TT	TT	TT	AA	TT	TT	TT	TT	AA	TT	TT	TT	AA	TT	AA	AT	TT	TT	TT	TT	TT	TT	TT	AA	AT	TT	TT	AA	TT	TT	TT	TT	TT	AT	AA	AT	TT	TT	TT	TT	TT	TT	TT
Glyma06g15720_107	C/T	6	12371502	TT	CC	TT	CT	TT	TT	TT	TT	TT	TT	TT	CC	CC	TT	TT	TT	TT	TT	TT	TT	TT	CT	TT	CC	CC	CC	CC	TT	CC	TT	TT	TT	CC	CT	CT	TT	TT	TT	TT	CC	CC	CC	CC	TT	TT	CT
Glyma06g15720_108	G/A	6	12371674	GG	GG	GG	GG	GG	GG	GG	GG	GG	GG	GG	GG	GG	GG	GG	GG	GG	GG	GG	GG	GG	GG	GG	GG	GG	GG	GG	GG	GG	GG	GG	GG	GG	GG	GG	AA	GG	GG	GG	GG	GG	GG	GG	GG	GG	GG
Glyma06g15720_109	T/C	6	12371745	CC	TT	CC	TT	CC	CC	CC	CC	CC	CC	CC	CC	TT	CC	CC	CC	CC	CC	CC	CC	CC	CC	CC	TT	TT	TT	CT	CT	TT	CC	CC	CC	TT	CT	CT	CC	CC	CC	CC	TT	TT	TT	TT	CC	CC	CT
Glyma06g15720_110	T/A	6	12371948	TT	TT	TT	TT	TT	TT	AA	TT	TT	TT	TT	TT	TT	TT	TT	AA	TT	AA	AA	TT	TT	TT	TT	TT	TT	TT	TT	AA	TT	TT	AA	AT	TT	TT	TT	TT	AA	TT	AT	TT	TT	TT	TT	TT	TT	TT
Glyma06g15720_111	C/G	6	12372291	GG	CC	GC	GC	GG	GG	GG	GG	GG	GG	GG	GG	CC	GG	GG	GG	GG	GG	GG	GG	GG	GC	GG	CC	CC	GC	GC	GG	GG	GG	GC	GG	CC	GG	GG	GG	GG	GG	GG	GG	CC	CC	CC	GG	GG	GG
Glyma06g15720_113	T/C	6	12372395	TT	TT	TT	TT	TT	TT	TT	TT	TT	TT	TT	TT	TT	TT	TT	TT	TT	TT	TT	TT	TT	TT	TT	TT	TT	TT	TT	TT	TT	TT	TT	TT	TT	TT	TT	CC	TT	TT	CT	TT	TT	TT	TT	TT	TT	TT
Glyma06g18253_2	G/A	6	14608843	AA	GG	GG	GG	GG	AA	AA	GG	GG	GG	GG	GG	GG	GG	GG	GG	GG	GG	GG	GG	GG	GG	GG	GG	GG	AA	AA	GG	GG	GG	GG	GG	GG	AG	GG	GG	AG	GG	GG	GG	GG	GG	GG	GG	AA	GG
Glyma06g18253_4	A/T	6	14609049	AA	AA	AA	AA	AA	TT	AA	AA	AA	AA	AA	AA	AA	AA	AA	AA	AA	AA	AA	AA	AA	AA	AA	AA	AA	AT	AA	AA	AA	AA	AA	AA	AA	AA	AA	AA	AA	AA	AA	AA	AA	AA	AA	AA	TT	AA
Glyma06g18253_5	A/T	6	14609131	AA	AA	AA	AA	AA	TT	AA	AA	AA	AA	AA	AA	AA	AA	AA	AA	AA	AA	AA	AA	AA	AA	AA	AA	AA	AT	AA	AA	AA	AA	AA	AA	AA	AA	AA	AA	AA	AA	AA	AA	AA	AA	AA	AA	TT	AA
Glyma06g18253_6	T/C	6	14609147	TT	TT	TT	CC	TT	TT	TT	CC	TT	TT	CC	CC	CT	TT	TT	TT	CC	TT	TT	TT	CC	CT	CC	TT	TT	TT	TT	TT	TT	CT	TT	TT	TT	TT	TT	TT	TT	CC	TT	TT	TT	TT	CC	CC	TT	CT
Glyma06g18253_9	G/A	6	14609562	AA	GG	GG	GG	GG	AG	AA	GG	GG	GG	GG	GG	GG	GG	GG	GG	GG	GG	GG	GG	GG	GG	GG	GG	GG	AA	AA	AG	GG	GG	GG	GG	GG	AG	GG	GG	AA	GG	GG	GG	GG	GG	GG	GG	AA	GG
Glyma06g18253_10	C/T	6	14609699	CC	CC	CC	CC	CC	TT	CC	CC	CC	CC	CC	CC	CC	CC	CC	CC	CC	CC	CC	CC	CC	CC	CC	CC	CC	CT	CC	CC	CC	CC	CC	CC	CC	CC	CC	CC	CT	CC	CC	CC	CC	CC	CC	CC	TT	CC
Glyma06g18253_11	A/T	6	14609700	AA	AA	AA	AA	AA	TT	AA	AA	AA	AA	AA	AA	AA	AA	AA	AA	AA	AA	AA	AA	AA	AA	AA	AA	AA	AT	AA	AA	AA	AA	AA	AA	AA	AA	AA	AA	AT	AA	AA	AA	AA	AA	AA	AA	TT	AA
Glyma06g18253_23	C/T	6	14612803	TT	CT	CC	TT	CC	TT	TT	TT	CC	CC	CT	TT	CT	CC	CC	CC	TT	CC	CC	CC	TT	CT	TT	CC	CC	TT	TT	TT	CC	CT	CC	CC	CC	CT	CC	CT	TT	TT	CT	CC	CT	CC	CT	TT	TT	CT
Glyma06g18253_25	G/T	6	14613666	GG	GG	GG	TT	GG	GG	GG	GT	GG	GG	TT	TT	GT	GG	GG	GG	TT	GG	GG	GG	TT	GT	TT	GG	GG	GG	GG	GT	GG	GG	GG	GG	GG	GG	GG	GG	GG	TT	GG	GG	GG	GG	TT	TT	GG	GT
Glyma06g18253_30	C/G	6	14614367	GG	CC	CC	GG	GG	GG	GG	GG	CC	CC	GG	GG	GG	CC	GC	CC	GG	CC	CC	CC	GG	GG	GG	CC	CC	GG	GG	GG	GG	GC	CC	CC	CC	GG	CC	GC	GG	GG	GC	GG	GG	GG	GG	GG	GG	GG
Glyma06g18253_33	T/G	6	14615231	TT	TT	TT	GG	TT	TT	TT	GG	TT	GT	GG	GG	GT	TT	TT	TT	GG	TT	TT	TT	GG	GG	GG	TT	TT	TT	TT	GG	TT	GT	TT	TT	TT	TT	TT	TT	TT	TT	TT	TT	TT	TT	GG	GG	TT	GT
Glyma06g18253_35	G/T	6	14615936	GG	GG	GG	TT	GG	GG	GG	GG	GG	GG	TT	TT	GG	GG	GG	--	TT	GG	GG	GG	GG	GT	TT	--	GG	GG	GG	TT	GG	GG	GG	GG	GG	GG	GG	GG	GG	GG	GG	GG	GG	GG	TT	TT	GG	GG
Glyma06g18253_38	T/G	6	14617044	GG	TT	TT	TT	TT	TT	TT	TT	TT	TT	TT	TT	TT	TT	TT	TT	TT	TT	TT	TT	TT	TT	TT	TT	TT	GT	GG	TT	TT	TT	TT	TT	TT	GT	TT	TT	TT	GG	TT	TT	TT	TT	TT	TT	TT	TT
Glyma06g18253_40	C/G	6	14617064	CC	CC	CC	GG	GG	GG	GG	GG	CC	GC	GG	GG	GG	CC	GC	CC	GG	CC	CC	CC	GG	GC	GG	CC	CC	GC	CC	GG	GG	GC	CC	CC	CC	GC	CC	CC	GG	CC	GC	GG	GG	GG	GG	GG	GG	GG
Glyma06g18253_41	T/C	6	14617092	TT	TT	TT	CC	TT	TT	TT	TT	TT	CT	CC	CC	CC	TT	TT	TT	CC	TT	TT	TT	CC	CC	CC	TT	TT	CT	TT	CT	TT	CT	TT	TT	TT	TT	TT	TT	TT	TT	TT	TT	TT	TT	CC	CC	TT	TT
Glyma06g44440_1	A/G	6	47366207	GG	GG	GG	GG	GG	AA	GG	GG	GG	GG	GG	GG	GG	GG	AG	GG	GG	GG	GG	GG	GG	GG	GG	GG	GG	GG	GG	GG	GG	GG	GG	GG	GG	GG	GG	GG	GG	GG	GG	GG	GG	GG	GG	GG	GG	GG
Glyma06g44440_4	T/A	6	47366409	AA	AA	AA	AA	AT	TT	AA	TT	TT	AA	TT	AA	AA	AA	TT	AA	TT	AA	TT	TT	AA	TT	TT	TT	TT	TT	TT	AT	TT	AT	TT	TT	TT	TT	AT	AA	TT	AT	TT	TT	TT	TT	TT	TT	AA	AT
Glyma06g44440_5	G/T	6	47366537	GG	TT	GG	GG	GG	GG	GG	GG	GG	GG	GG	GT	GG	GG	GT	GG	GG	GG	TT	GG	GG	GG	GG	GG	GG	GG	TT	GG	TT	GG	TT	TT	GG	GT	GT	TT	GG	GG	TT	GG	TT	TT	TT	TT	GG	GG
Glyma06g44440_7	C/A	6	47366737	CC	CC	AA	CC	AA	CC	AA	CC	CC	AA	CC	CC	AC	AC	CC	AA	CC	AA	CC	CC	AA	CC	CC	CC	CC	CC	CC	AA	CC	AC	CC	CC	CC	CC	CC	CC	CC	AC	CC	CC	CC	CC	CC	CC	AA	AC
Glyma06g44440_8	A/G	6	47366767	GG	GG	GG	GG	GG	GG	GG	GG	GG	GG	GG	GG	GG	GG	AG	GG	GG	GG	GG	GG	GG	AG	GG	GG	GG	GG	GG	GG	GG	GG	GG	GG	GG	GG	GG	GG	GG	GG	GG	GG	GG	GG	GG	GG	GG	GG
Glyma06g44440_9	A/C	6	47366839	AA	AA	CC	AA	CC	AA	CC	AA	AA	CC	AA	AA	AC	AC	AC	CC	AA	CC	CC	AA	CC	AA	AA	AA	AA	AA	CC	AC	CC	AC	CC	CC	AA	AC	AA	AA	AC	AC	CC	AA	CC	CC	CC	CC	CC	AC
Glyma06g44440_10	A/C	6	47366878	AA	AA	CC	AA	CC	AA	CC	AA	AA	CC	AA	AA	AC	AC	AC	CC	AA	CC	CC	AA	CC	AA	AA	AA	AA	AA	CC	AC	CC	AC	CC	CC	AA	AC	AA	AA	AC	AC	CC	AA	CC	CC	CC	CC	CC	AC
Glyma06g44440_11	T/C	6	47366906	CC	TT	CC	CC	CC	TT	CC	CC	CC	CC	CC	CC	CC	CT	CT	CC	CC	CC	CC	CC	CC	CT	CC	CC	CC	CC	CC	CC	CC	CC	CC	CC	CC	CC	CT	TT	CC	CC	CC	CC	CC	CC	CC	CC	CC	CC
Glyma06g44440_12	C/T	6	47366934	TT	CC	CC	TT	CC	CC	CC	TT	TT	CC	TT	TT	CT	CC	CC	CC	TT	CC	CC	TT	CC	CT	TT	TT	TT	TT	CC	CT	CC	CT	CC	CC	TT	CT	CT	CC	CT	CT	CC	TT	CC	CC	CC	CC	CC	CT
Glyma06g44440_13	T/A	6	47366962	TT	TT	AA	TT	AA	TT	AA	TT	TT	AT	TT	TT	AT	AA	AT	AA	TT	AA	AA	TT	AA	TT	TT	TT	TT	TT	AA	AT	AA	TT	AA	AA	TT	AA	TT	TT	TT	AT	AA	TT	AA	AA	AA	AA	AA	AT
Glyma06g44440_14	A/G	6	47367106	GG	GG	AA	GG	AA	AA	AA	GG	GG	AG	GG	GG	AG	AA	AA	AA	GG	AA	AA	GG	AA	AG	GG	GG	GG	GG	AG	AG	AA	GG	AA	AA	GG	AG	GG	GG	GG	GG	AA	GG	AA	AA	AA	AA	AA	AG
Glyma06g44440_17	C/G	6	47367333	CC	CC	CC	CC	CC	CC	CC	CC	CC	CC	CC	CC	CC	CC	CC	--	CC	CC	CC	CC	CC	CC	CC	CC	CC	GC	CC	CC	CC	CC	CC	CC	CC	CC	CC	CC	CC	CC	CC	CC	CC	CC	CC	CC	CC	CC
Glyma06g44440_18	G/T	6	47367362	GT	GG	GG	GT	GG	GG	GG	TT	TT	GG	TT	TT	GT	GG	GG	--	TT	GG	GG	GG	GG	GT	TT	TT	TT	GT	GG	GT	GG	GT	GG	GG	TT	GT	GT	GG	GT	TT	GG	TT	GG	GG	GG	GG	GG	GT
Glyma06g44440_20	A/G	6	47367499	GG	GG	GG	GG	GG	AA	GG	GG	GG	GG	GG	GG	GG	AG	AG	GG	GG	GG	GG	GG	GG	GG	GG	GG	GG	GG	GG	GG	GG	GG	GG	GG	GG	GG	GG	GG	GG	GG	GG	GG	GG	GG	GG	GG	GG	GG
Glyma06g44440_21	T/A	6	47367521	AA	TT	TT	AT	TT	TT	TT	AA	AA	TT	AA	AA	AT	TT	TT	TT	AA	TT	TT	TT	TT	AT	AA	AA	AA	AT	TT	TT	TT	AT	TT	TT	AA	TT	AT	TT	AT	AA	TT	AA	TT	TT	TT	TT	TT	AT
Glyma06g44440_23	A/G	6	47367563	AA	GG	AA	AA	AA	AA	AA	AA	AA	AA	AA	AA	AA	AA	AA	AA	AA	AA	AA	GG	GG	AA	AA	AA	AA	AG	AA	AA	AA	AG	AA	AA	AA	AA	AG	GG	AA	AA	AA	AA	AA	AA	AA	AA	--	AA
Glyma06g44440_24	C/A	6	47367591	AC	CC	CC	AA	CC	CC	CC	AA	AA	CC	AC	AA	AC	CC	CC	CC	AA	CC	CC	CC	CC	AC	AA	AA	AA	AC	CC	AC	CC	AC	CC	CC	AA	AC	CC	CC	AC	AA	CC	AA	CC	AC	CC	CC	CC	AC
Glyma06g44440_27	A/T	6	47367830	TT	TT	TT	TT	TT	AA	TT	TT	TT	TT	TT	TT	TT	AA	AT	--	TT	TT	TT	TT	TT	TT	TT	TT	TT	TT	AA	TT	TT	TT	TT	TT	TT	TT	TT	TT	TT	AT	TT	TT	TT	TT	TT	TT	TT	TT
Glyma06g44440_32	C/G	6	47368178	CC	GG	GG	CC	GG	CC	GG	CC	CC	GG	CC	CC	GC	GG	GC	GG	CC	GG	GG	CC	GG	CC	CC	CC	CC	GC	CC	GG	GG	GC	GG	GG	CC	GC	GC	GG	GC	GC	GG	CC	GG	GG	CC	CC	GG	GC
Glyma06g44440_33	T/A	6	47368485	TT	TT	AA	TT	AA	TT	AA	TT	AA	AT	TT	TT	TT	TT	TT	TT	TT	AA	AA	TT	TT	TT	TT	AA	AA	TT	TT	AA	AA	AT	--	AA	TT	AT	TT	TT	TT	TT	TT	TT	TT	TT	AA	AT	AA	AT
Glyma06g44440_34	A/G	6	47369045	--	AA	GG	AA	AA	AA	GG	AA	AG	GG	AA	AA	AA	AA	AA	AA	AA	AA	AA	AA	AA	AA	AA	GG	GG	AA	AA	AA	AA	AG	AA	AA	AA	AA	AA	AA	AG	AA	AA	AA	AA	AA	AG	AA	GG	AG
Glyma06g44440_35	T/A	6	47369186	--	TT	AA	TT	TT	TT	AT	TT	AA	AA	--	TT	TT	TT	TT	--	TT	TT	TT	TT	TT	TT	TT	--	AA	TT	TT	TT	TT	AT	TT	--	TT	TT	TT	TT	TT	TT	TT	TT	TT	TT	AT	TT	AA	AA
Glyma06g44440_36	C/T	6	47369212	--	CC	CC	CC	TT	CC	CT	CC	CC	CC	--	CC	CC	CC	CC	--	CC	TT	TT	CC	CC	CC	CC	CC	CC	CC	CC	CT	TT	CC	CC	TT	CC	TT	CC	CC	CC	CC	CC	CC	CC	CC	CC	CC	CC	CC
Glyma06g44440_37	A/G	6	47369303	AA	GG	GG	AA	GG	AA	GG	AA	GG	GG	AA	AA	AG	GG	AA	--	AA	GG	GG	AA	GG	AA	AA	GG	GG	AA	AA	AG	GG	GG	AA	GG	AA	AG	AG	GG	AA	AA	AG	AG	AA	AA	GG	AA	GG	GG
Glyma06g44440_38	G/C	6	47369353	GG	GG	CC	GG	GG	GG	CC	GG	CC	CC	GG	GG	GG	GG	GG	GG	GG	GG	GG	GG	GG	GG	GG	CC	CC	GG	GG	GG	GG	GC	GG	GG	GG	GG	GG	GG	GG	GG	GG	GG	GG	GG	CC	GG	CC	GC
Glyma06g44440_40	C/T	6	47369577	CC	CC	TT	CT	CC	CC	TT	CC	TT	CT	CC	CC	CC	TT	CC	--	CC	CC	CC	TT	CC	CC	CC	TT	TT	CC	CC	CC	CC	CT	CC	CC	CC	CC	CC	CC	CC	CC	CC	CC	CC	CC	TT	CC	TT	CT
Glyma06g44440_41	A/G	6	47369795	AA	AA	AA	AA	AA	AA	AA	AA	AA	AA	AA	AA	AA	AA	AG	AA	AA	AA	AA	AA	AA	AA	AA	AA	AA	AA	AA	AA	AA	AA	GG	AA	AA	AA	AA	AA	AA	AA	AG	AA	GG	GG	AA	AA	AA	AA
Glyma06g44440_42	A/T	6	47369807	AA	AA	AA	AA	TT	AA	AA	AA	AA	AA	AA	AA	AA	AA	AA	AA	AA	TT	TT	AA	AA	AA	AA	AA	AA	AA	AA	AT	TT	AA	AA	TT	AA	AT	AA	AA	AA	AA	AT	AA	AA	AA	AA	AA	AA	AA
Glyma07g15240_1	T/A	7	15100928	TT	TT	TT	TT	TT	TT	TT	TT	TT	TT	TT	AA	TT	TT	TT	TT	TT	TT	TT	TT	TT	TT	TT	TT	TT	TT	TT	TT	TT	TT	TT	TT	AA	TT	TT	TT	TT	AT	TT	TT	TT	TT	TT	TT	TT	TT
Glyma07g15240_2	A/G	7	15100930	AA	AA	AA	AA	AA	GG	AA	AA	AA	AA	AA	AA	AA	AG	AG	AA	AA	AA	AA	AA	AA	AA	AA	AA	AA	AA	AA	AA	AA	AA	AA	AA	AA	AA	AA	AA	AA	AA	AA	AA	AA	AA	AA	AA	AA	AA
Glyma07g15240_3	T/G	7	15100966	TT	TT	TT	TT	TT	GT	TT	TT	TT	TT	TT	GG	TT	TT	TT	TT	TT	TT	TT	TT	TT	TT	TT	TT	TT	TT	TT	TT	TT	TT	TT	TT	GG	TT	TT	TT	TT	GT	TT	TT	TT	TT	TT	TT	TT	TT
Glyma07g15240_4	T/A	7	15101507	AA	TT	AA	AA	AA	AA	TT	TT	AA	TT	AA	AA	AA	AA	AA	--	AA	AA	AA	AA	AA	AT	AA	TT	TT	AA	AA	AT	AA	AT	AA	AA	AA	AA	AA	AA	AA	AA	AA	AA	TT	TT	AA	AA	AA	AT
Glyma07g15240_5	T/C	7	15101514	TT	TT	CC	CC	CC	TT	TT	TT	CT	TT	CC	CT	CT	CT	TT	--	CC	CC	CC	TT	TT	CT	CC	TT	TT	TT	CC	TT	CC	TT	CT	TT	TT	TT	CT	CC	CC	CT	CT	CC	TT	TT	CC	CC	CC	CT
Glyma07g15240_6	G/A	7	15101549	AA	GG	AA	AA	AA	AA	AG	GG	AA	GG	AA	AA	AA	AA	AA	GG	AA	AA	AA	AA	AA	AG	AA	GG	GG	AA	AA	AA	AA	AG	AA	AA	AA	AA	AA	AA	AA	AA	AA	AA	GG	GG	AA	AA	AA	AG
Glyma07g15240_7	C/T	7	15101550	TT	CC	TT	TT	TT	TT	CT	CC	TT	CC	TT	TT	TT	TT	TT	CC	TT	TT	TT	TT	TT	CT	TT	CC	CC	TT	TT	TT	TT	CT	TT	TT	TT	TT	TT	TT	TT	TT	TT	TT	CC	CC	TT	TT	TT	CT
Glyma07g15240_8	T/C	7	15101624	CC	TT	CC	CC	CC	CC	CT	TT	CC	TT	CC	CC	CC	CC	CC	TT	CC	CC	CC	CC	CC	CT	CC	TT	TT	CC	CC	CC	CC	CT	CC	CC	CC	CC	CC	CC	CC	CC	CC	CC	TT	TT	CC	CC	--	CT
Glyma07g15240_9	G/A	7	15101635	GG	GG	GG	GG	GG	AG	AG	GG	GG	GG	GG	AA	GG	GG	GG	GG	GG	GG	GG	GG	GG	GG	GG	GG	GG	GG	GG	GG	GG	GG	GG	GG	AA	GG	GG	GG	GG	AG	GG	GG	GG	GG	GG	GG	--	GG
Glyma07g15240_10	C/T	7	15101800	TT	CC	TT	TT	TT	TT	CC	CC	TT	CC	TT	TT	TT	TT	TT	CC	TT	TT	TT	TT	TT	TT	TT	CC	CC	TT	TT	TT	TT	CT	TT	TT	TT	TT	TT	TT	TT	TT	TT	TT	CC	CC	TT	TT	TT	CT
Glyma07g15240_11	G/A	7	15101882	GG	GG	GG	GG	GG	GG	GG	GG	GG	GG	GG	GG	GG	GG	GG	GG	GG	GG	GG	GG	GG	GG	GG	GG	GG	GG	GG	GG	GG	GG	GG	GG	GG	GG	GG	GG	GG	GG	GG	GG	GG	GG	GG	GG	GG	GG
Glyma07g15240_12	T/A	7	15102073	AA	TT	AA	AA	AA	AA	TT	TT	AA	TT	AA	AA	AA	AA	--	--	AA	AA	AA	AA	AA	AA	AA	TT	TT	AA	AA	TT	AA	AT	AA	AA	AA	AA	AA	AA	AA	AA	AA	AA	AA	AA	AA	AA	AA	AT
Glyma07g15240_13	A/G	7	15102118	AA	AG	GG	AA	GG	GG	AA	AA	AA	AA	GG	--	AA	AG	--	--	GG	AA	GG	AA	GG	AA	AA	AA	AA	AA	GG	--	AA	AA	--	GG	--	AG	GG	AA	AG	GG	GG	AA	AG	AG	AA	AA	--	AG
Glyma07g15240_14	C/T	7	15102274	TT	CC	TT	TT	TT	TT	TT	CC	TT	CC	TT	TT	TT	TT	TT	CC	TT	TT	TT	TT	TT	--	TT	CC	CC	TT	TT	TT	TT	CT	TT	TT	TT	TT	TT	TT	TT	TT	TT	TT	TT	TT	TT	TT	TT	CT
Glyma07g15240_15	A/T	7	15102673	AA	AA	TT	AT	TT	AA	AA	AA	AA	AA	TT	AA	AT	AT	AA	AA	TT	TT	TT	AA	AA	TT	TT	AA	AA	AA	AT	AT	TT	AA	AA	AA	AA	TT	AA	TT	AT	TT	AT	TT	AA	AA	TT	AA	--	AT
Glyma07g15240_17	G/A	7	15102791	GG	GG	AA	AA	AG	GG	GG	GG	GG	GG	AA	GG	AG	AG	GG	GG	AA	AA	AA	GG	GG	AA	AA	GG	GG	GG	AA	GG	AA	GG	GG	GG	GG	AA	GG	AA	AA	AA	AG	AA	GG	GG	AA	GG	AA	AG
Glyma07g15240_18	T/G	7	15103476	TT	TT	TT	TT	TT	GG	TT	TT	TT	TT	TT	TT	TT	GT	GT	TT	TT	TT	TT	TT	TT	TT	TT	TT	TT	TT	TT	TT	TT	TT	TT	TT	TT	TT	TT	TT	TT	TT	TT	TT	TT	TT	TT	TT	TT	TT
Glyma07g15240_19	T/C	7	15103596	TT	TT	CC	CT	CC	TT	TT	TT	TT	TT	CC	TT	CC	CT	TT	TT	CC	CC	CC	TT	TT	CC	CC	TT	TT	TT	CC	CT	CC	TT	CC	TT	TT	CT	TT	CC	CC	CC	CT	CC	TT	TT	CT	TT	CC	CT
Glyma07g15240_21	T/C	7	15103731	TT	TT	CC	CC	CT	CC	TT	TT	CC	TT	CC	CC	CC	CC	CT	TT	CC	CC	CC	TT	TT	CC	CT	TT	TT	CC	CC	CT	CC	CT	CC	CC	CC	CC	CT	CC	CC	CC	CT	CC	TT	TT	CC	TT	CC	CT
Glyma07g15240_22	G/A	7	15104219	GG	GG	AG	AG	AA	GG	GG	GG	GG	GG	AA	GG	AG	AG	GG	GG	AA	AA	AA	GG	GG	AA	AA	GG	GG	GG	AA	AG	AA	GG	AA	GG	AA	AA	GG	AA	AA	AG	AG	AA	GG	GG	AG	GG	AA	AG
Glyma07g15240_24	A/T	7	15104476	TT	AA	TT	TT	TT	TT	AA	AA	AA	AA	TT	AA	TT	TT	TT	AA	TT	TT	TT	TT	AA	AT	TT	AA	AA	AT	TT	TT	TT	AA	TT	AA	TT	TT	AT	TT	TT	TT	TT	TT	TT	TT	TT	TT	TT	AT
Glyma07g15240_25	G/C	7	15104581	GG	GG	GG	GG	GG	CC	GG	GG	GG	GG	GG	GG	GC	GC	GC	GG	GG	GG	GG	CC	GG	GG	GG	GG	GG	GG	GG	GG	GG	GG	GG	GG	GG	GG	GG	GG	GG	GG	GG	GG	GG	GG	GG	GG	GG	GG
Glyma07g20090_1	G/T	7	20356111	--	GG	--	GT	--	TT	GG	GG	--	GG	--	GG	GG	TT	--	--	--	--	--	TT	GG	--	--	GG	GG	GG	GG	GG	GG	GG	--	GG	GG	GG	--	--	GG	GG	--	--	--	GG	GG	GG	--	--
Glyma07g20090_2	A/T	7	20356907	AA	AA	AA	AA	AA	TT	AT	AA	AA	AA	AA	AA	AA	TT	AT	--	AA	AA	AA	TT	AA	AA	AA	AA	AA	AA	AA	AA	AA	AA	AA	AA	AA	AA	AA	AA	AA	AA	AA	AA	AA	AA	AA	AA	AA	AA
Glyma07g20090_3	A/T	7	20356962	AA	AA	AA	TT	AA	TT	AT	AA	--	AA	AA	AA	AT	TT	TT	AA	AA	AA	AA	TT	AA	AA	AA	AA	AA	AA	AA	AA	AA	AA	AA	AA	AA	AA	AA	AA	AA	AA	AA	AA	AA	AA	AA	AA	AA	AA
Glyma07g20090_4	T/C	7	20358980	CC	TT	TT	TT	TT	CC	CC	TT	TT	TT	CC	CC	TT	CC	CT	TT	CC	TT	TT	CC	TT	CT	CC	TT	TT	TT	CT	CT	CC	TT	TT	TT	TT	CT	CC	TT	CT	CC	TT	TT	TT	TT	CT	TT	TT	TT
Glyma07g20090_5	C/T	7	20359746	TT	TT	TT	TT	TT	TT	CT	TT	TT	TT	TT	TT	TT	TT	TT	TT	TT	TT	TT	TT	TT	TT	TT	TT	TT	CT	TT	TT	TT	TT	TT	TT	TT	TT	TT	TT	TT	TT	TT	TT	CC	CC	CT	TT	TT	TT
Glyma07g20090_9	T/C	7	20361865	CC	TT	TT	TT	TT	TT	CC	TT	TT	TT	CC	CC	TT	TT	TT	TT	CC	TT	TT	TT	TT	CC	CC	TT	TT	TT	CC	TT	CC	TT	TT	TT	TT	CT	CC	TT	CC	CC	TT	TT	TT	TT	CT	TT	TT	TT
Glyma07g20090_10	T/A	7	20362185	AA	AA	AA	AA	AA	AA	AA	AA	AA	AA	AA	AA	AA	AA	AA	AA	AA	AA	AA	AA	AA	AT	AA	AA	AA	AA	AA	AA	AA	AA	AA	AA	AA	AA	AA	AA	AA	AA	AA	AA	AA	AA	AT	AA	AA	AA
Glyma07g20090_12	T/C	7	20362269	CC	TT	TT	TT	TT	CC	CC	TT	TT	TT	CC	CC	TT	CC	CT	TT	CC	TT	TT	CC	TT	CT	CC	TT	TT	TT	CT	TT	CC	TT	TT	TT	TT	TT	CC	TT	CC	CC	TT	TT	TT	TT	CT	TT	TT	TT
Glyma07g20090_14	T/C	7	20362428	CC	TT	TT	TT	TT	CC	CT	TT	TT	TT	CC	CC	TT	CC	CT	--	CC	TT	TT	CC	TT	CT	CC	TT	TT	TT	CT	CT	CC	TT	TT	TT	TT	CT	CC	TT	CT	CC	TT	TT	TT	TT	CT	TT	--	TT
Glyma07g20090_15	C/T	7	20362469	TT	CC	CC	CC	CC	CC	TT	CC	CC	CC	TT	TT	CC	CC	CC	CC	TT	CC	CC	CC	CC	CT	TT	CC	CC	CC	CT	CC	CC	CC	CC	CC	CC	CT	CT	CC	CC	TT	CC	CC	CC	CC	CT	CC	CC	CC
Glyma07g37980_1	A/G	7	42858430	GG	GG	GG	GG	GG	GG	GG	GG	GG	GG	GG	GG	GG	GG	AG	GG	GG	GG	GG	GG	GG	AG	GG	GG	GG	GG	GG	GG	GG	GG	GG	GG	GG	GG	GG	GG	GG	GG	AG	GG	GG	GG	AG	GG	GG	GG
Glyma07g37980_2	G/A	7	42858525	GG	GG	AA	GG	GG	GG	GG	AA	AA	GG	GG	GG	GG	GG	GG	GG	GG	AA	GG	GG	AA	GG	GG	GG	GG	AG	GG	AG	GG	AG	AA	GG	GG	GG	GG	AG	GG	GG	GG	GG	GG	GG	GG	GG	GG	AG
Glyma07g37980_4	G/T	7	42858913	TT	TT	GG	GT	TT	GG	TT	GG	GG	TT	TT	TT	TT	GG	GG	GG	TT	GG	TT	GG	GG	GT	TT	TT	TT	GG	TT	GT	TT	GG	GG	GG	TT	TT	GT	GG	TT	TT	GT	GG	TT	TT	GT	TT	TT	GT
Glyma07g37980_5	G/T	7	42859029	TT	TT	TT	TT	TT	GG	TT	TT	TT	TT	TT	TT	TT	GG	GG	GG	TT	--	TT	GT	TT	TT	TT	TT	TT	TT	TT	TT	TT	GT	TT	TT	TT	TT	TT	TT	GT	GT	GT	TT	TT	TT	GG	TT	TT	TT
Glyma07g37980_6	G/A	7	42859034	GG	GG	GG	GG	GG	GG	GG	GG	GG	GG	GG	GG	GG	GG	GG	GG	GG	--	GG	GG	GG	GG	GG	GG	GG	GG	GG	GG	GG	GG	GG	GG	GG	GG	GG	GG	GG	GG	GG	GG	GG	--	GG	GG	GG	GG
Glyma07g37980_7	C/T	7	42859053	TT	TT	CC	TT	TT	CC	TT	CC	CC	TT	TT	TT	TT	CC	CC	CC	TT	--	TT	CT	CC	TT	TT	TT	TT	CC	TT	CT	TT	CC	CC	TT	TT	TT	CT	CT	TT	CT	CT	CC	TT	TT	CT	TT	--	CT
Glyma07g37980_8	C/T	7	42859082	TT	TT	TT	TT	TT	CC	TT	TT	TT	TT	TT	TT	TT	CC	CC	CC	TT	TT	TT	CC	TT	TT	TT	TT	TT	TT	TT	CT	TT	CT	TT	TT	TT	TT	TT	TT	TT	CC	CT	TT	TT	TT	CT	TT	TT	TT
Glyma07g37980_9	T/G	7	42859186	GG	GG	GG	GG	GG	TT	GG	GG	GG	GG	GG	GG	GG	TT	TT	--	GG	GG	GG	GT	GG	GT	GG	GG	GG	GG	GG	GG	GG	GG	GG	GG	GG	GG	GG	GG	GT	GG	TT	GG	GG	GG	GT	GG	GG	GT
Glyma07g37980_10	C/T	7	42859258	TT	TT	TT	TT	TT	CC	TT	TT	TT	TT	TT	TT	TT	CC	CC	CC	TT	TT	TT	CC	TT	TT	TT	TT	TT	TT	TT	TT	TT	CT	TT	TT	TT	TT	TT	TT	CT	TT	CT	TT	TT	TT	CC	TT	TT	TT
Glyma07g37980_11	G/A	7	42859284	GG	AA	GG	GG	GG	GG	GG	GG	GG	GG	AA	GG	GG	GG	GG	GG	AA	GG	GG	GG	GG	AG	AA	AA	AA	GG	GG	GG	GG	GG	GG	GG	GG	GG	GG	GG	GG	GG	GG	GG	GG	GG	GG	GG	GG	GG
Glyma07g37980_12	C/T	7	42859292	TT	TT	TT	TT	TT	CC	TT	TT	TT	CT	TT	TT	TT	CC	CC	CC	TT	TT	TT	CC	TT	CT	TT	TT	TT	TT	TT	TT	TT	CT	TT	TT	TT	TT	TT	TT	CT	TT	CT	TT	TT	TT	CC	TT	TT	TT
Glyma07g37980_13	G/A	7	42859311	AA	AA	AA	AA	AA	GG	AA	AA	AA	AG	AA	AA	AA	GG	GG	--	AA	AA	AA	GG	AA	AG	AA	AA	AA	AA	AA	AA	AA	AG	AA	AA	AA	AA	AA	AA	AA	AA	AG	AA	AA	AA	AG	AA	AA	AA
Glyma07g37980_14	A/T	7	42859343	AA	TT	AA	AA	AA	AA	AA	AA	AA	AA	TT	AA	AA	AA	AA	--	TT	AA	AA	AA	AA	AT	TT	TT	TT	AA	AA	AA	AA	AA	AA	AA	AA	AA	AA	AA	AA	AA	AA	AA	AA	AA	AA	AA	AA	AT
Glyma07g37980_15	T/A	7	42859368	AA	AA	AA	AA	AA	TT	AA	AA	AA	AT	AA	AA	AA	TT	TT	--	AA	AA	AA	TT	AA	AT	AA	AA	AA	AA	AA	AA	AA	AT	AA	AA	AA	AA	AA	AA	AA	AA	AT	AA	AA	AA	AT	AA	--	AA
Glyma07g37980_16	C/T	7	42859460	TT	TT	CC	--	TT	CC	TT	CC	CC	CT	TT	--	TT	CC	CC	CC	TT	CC	TT	CC	CC	--	TT	TT	TT	CC	TT	CC	TT	CC	--	TT	TT	--	TT	CC	CT	TT	CC	CC	TT	TT	CC	TT	TT	CT
Glyma07g37980_17	A/G	7	42859542	--	GG	GG	AG	GG	AA	GG	GG	GG	AG	GG	GG	GG	AA	AA	--	GG	GG	GG	AA	GG	GG	GG	GG	GG	GG	GG	AG	GG	AG	--	GG	GG	GG	--	GG	GG	GG	AA	GG	GG	GG	AG	GG	GG	GG
Glyma07g37980_18	A/G	7	42859669	--	--	GG	GG	GG	AA	GG	GG	GG	GG	--	GG	GG	AA	AA	--	GG	--	GG	AA	GG	AG	GG	GG	GG	GG	GG	AG	GG	AG	GG	GG	GG	GG	--	GG	GG	GG	AA	GG	GG	GG	AG	GG	--	GG
Glyma07g37980_19	G/A	7	42859703	AA	AA	GG	AG	AA	GG	AA	GG	--	AA	--	AA	AA	GG	GG	--	AA	GG	AA	GG	GG	AG	AA	AA	AA	GG	AA	GG	AA	GG	GG	AA	--	AA	--	GG	AG	AA	GG	GG	AA	AA	GG	AA	--	AG
Glyma07g37980_20	G/T	7	42859709	TT	TT	TT	GT	TT	GG	TT	TT	--	TT	--	TT	TT	GG	GG	--	TT	TT	TT	GG	TT	GT	TT	TT	TT	TT	TT	GT	TT	GT	TT	TT	--	TT	--	TT	GT	TT	GG	TT	TT	TT	GG	TT	--	TT
Glyma07g37980_21	G/A	7	42859722	AA	AA	GG	AG	AA	GG	AA	GG	--	AA	--	AA	--	GG	GG	--	AA	GG	AA	GG	GG	AG	AA	AA	AA	GG	AA	GG	AA	AG	GG	AA	--	AA	AA	GG	AG	AA	GG	GG	AA	AA	GG	AA	--	AA
Glyma07g37980_22	C/T	7	42859742	CC	TT	TT	CC	CC	CC	CC	TT	TT	CC	TT	CC	--	CC	CC	--	TT	TT	CC	CC	TT	CT	TT	CC	CC	TT	--	CT	CC	CT	--	CC	--	CC	CC	TT	CC	CC	CC	CC	CC	CC	CC	CC	--	CC
Glyma07g37980_23	C/T	7	42859748	CC	CC	TT	CC	CC	CC	CC	TT	TT	CC	CC	CC	--	CC	CC	CC	CC	TT	CC	CC	TT	CC	CC	CC	CC	TT	--	CT	CC	CT	--	CC	--	CC	CC	TT	CC	CC	CC	CC	CC	CC	CC	CC	--	CC
Glyma07g37980_24	T/C	7	42859776	TT	--	CC	TT	TT	TT	TT	CC	CC	TT	TT	TT	--	TT	TT	TT	TT	CC	TT	TT	CC	TT	TT	TT	TT	CC	--	CC	TT	CT	--	TT	--	TT	TT	CC	TT	--	TT	TT	TT	TT	TT	TT	--	TT
Glyma07g37980_25	G/A	7	42859784	AA	--	AA	AG	AA	GG	AA	AA	AA	AA	AA	AA	--	GG	GG	GG	AA	AA	AA	GG	AA	AA	AA	AA	AA	AA	AA	--	AA	AG	--	AA	--	AA	AA	AA	AA	--	AG	AA	--	AA	AG	AA	--	AA
Glyma07g37980_26	A/G	7	42859788	GG	--	GG	AG	GG	AA	--	GG	GG	GG	GG	GG	--	AA	AA	AA	GG	GG	GG	AA	GG	GG	GG	GG	GG	GG	GG	--	GG	AG	--	GG	--	GG	GG	GG	GG	--	AG	GG	--	GG	AG	GG	--	GG
Glyma07g37980_27	C/T	7	42859847	TT	--	CC	--	TT	CC	TT	CC	CC	TT	TT	--	TT	CC	CC	CC	TT	CC	--	CC	CC	CT	TT	TT	TT	--	TT	CC	TT	CC	CC	--	--	TT	TT	CT	TT	TT	CC	CC	TT	TT	CT	TT	TT	--
Glyma07g37980_28	T/C	7	42859857	CC	--	CC	--	CC	TT	CC	CC	CC	CC	CC	--	CC	TT	TT	TT	CC	CC	--	TT	CC	CT	CC	CC	CC	--	CC	CC	CC	CT	CC	--	CC	CC	CC	CC	CC	CC	TT	CC	CC	CC	CT	CC	CC	CC
Glyma07g37980_29	G/A	7	42859887	GG	GG	GG	GG	GG	AA	GG	GG	GG	GG	GG	GG	GG	GG	GG	--	GG	GG	GG	GG	GG	GG	GG	GG	GG	--	GG	GG	GG	GG	GG	GG	GG	GG	GG	GG	GG	GG	GG	GG	GG	GG	GG	GG	GG	GG
Glyma07g37980_30	G/A	7	42859890	AA	AA	AA	AA	AA	GG	AA	AA	AA	AA	AA	AA	AA	GG	GG	--	AA	AA	AA	GG	AA	AG	AA	AA	AA	--	AA	AA	AA	AA	AA	AA	AA	AA	AA	AA	AG	AA	GG	AA	AA	AA	AG	AA	AA	AA
Glyma07g37980_31	A/C	7	42859893	CC	CC	CC	CC	CC	AA	CC	CC	CC	CC	CC	CC	CC	AA	AA	--	CC	CC	CC	AA	CC	AC	CC	CC	CC	CC	CC	CC	CC	AC	CC	CC	CC	CC	CC	CC	AC	CC	AA	CC	CC	CC	AC	CC	CC	CC
Glyma07g37980_32	T/C	7	42859915	CC	CC	TT	CT	CC	TT	CC	TT	TT	CC	CC	CC	CC	TT	TT	--	CC	TT	CC	TT	TT	CT	CC	CC	CC	TT	CC	CT	CC	TT	TT	CC	CC	CC	CC	CT	CT	CC	TT	TT	CC	CC	CT	CC	CC	CC
Glyma07g37980_33	C/T	7	42859930	CC	CC	TT	CC	CC	CC	CC	TT	TT	CC	CC	CC	CC	CC	CC	--	CC	TT	CC	CC	TT	CC	CC	CC	CC	TT	CC	CT	CC	CT	TT	CC	CC	CC	CC	CT	CC	CC	CC	CC	CC	CC	CC	CC	CC	CT
Glyma07g37980_34	G/T	7	42859946	TT	TT	TT	GT	TT	GG	TT	TT	TT	TT	TT	TT	TT	GG	GG	--	TT	TT	TT	GG	TT	GT	TT	TT	TT	TT	TT	TT	TT	GT	TT	TT	TT	TT	TT	TT	GT	TT	GG	TT	TT	TT	GT	TT	TT	TT
Glyma07g37980_35	G/A	7	42859952	GG	GG	GG	GG	GG	GG	GG	GG	GG	GG	GG	GG	GG	GG	GG	--	GG	GG	GG	GG	GG	GG	GG	GG	GG	GG	GG	GG	GG	GG	GG	GG	GG	GG	GG	GG	GG	GG	GG	GG	GG	GG	GG	GG	GG	GG
Glyma07g37980_36	T/C	7	42859959	CC	TT	TT	CT	TT	TT	TT	TT	TT	TT	TT	CC	TT	TT	TT	--	TT	TT	TT	TT	TT	TT	TT	TT	TT	TT	CC	TT	CC	TT	TT	TT	CC	TT	CC	CT	TT	TT	TT	CT	CC	CC	CT	CC	TT	TT
Glyma07g37980_37	G/A	7	42860019	AA	AA	GG	GG	GG	GG	AG	AG	GG	GG	GG	AG	GG	GG	GG	--	GG	GG	GG	GG	GG	AG	GG	GG	GG	GG	AG	GG	AG	GG	GG	GG	GG	GG	AG	AG	AG	GG	GG	AG	AG	AA	AG	AG	GG	GG
Glyma07g37980_38	A/G	7	42860032	AG	AA	AG	AG	--	AA	AG	AG	AG	AG	AA	AG	AG	AA	AA	--	AA	AG	AG	AA	AG	AA	AA	AA	AA	AG	GG	AG	AG	AG	AG	AG	GG	AG	GG	AA	AG	AG	AA	AA	AG	AG	AG	GG	AA	AG
Glyma07g37980_39	G/A	7	42860187	AA	AA	GG	AA	AA	GG	AA	GG	GG	AA	AA	AA	AA	GG	GG	GG	AA	GG	AA	GG	GG	AG	AA	AA	AA	GG	AA	GG	AA	GG	GG	AA	AA	AA	AG	AG	AA	AA	AG	GG	AA	AA	AG	AA	AA	AG
Glyma07g37980_41	T/C	7	42860510	CC	CC	TT	CC	CC	TT	CC	TT	TT	CC	CC	CC	CC	TT	TT	TT	CC	TT	CC	TT	TT	CC	CC	CC	CC	CT	CC	CT	CC	TT	TT	CC	CC	CC	CT	CT	CC	CC	TT	TT	CC	CC	CT	CC	CC	CT
Glyma07g37980_42	T/A	7	42860762	TT	TT	TT	TT	TT	AA	TT	TT	TT	TT	TT	TT	TT	AA	AT	--	TT	TT	TT	AA	TT	TT	TT	TT	TT	TT	TT	TT	TT	TT	TT	TT	TT	TT	TT	TT	TT	TT	TT	TT	TT	TT	TT	TT	TT	TT
Glyma07g37980_43	G/A	7	42861903	AA	AA	AA	GG	AA	GG	AA	AA	AA	AG	AA	AA	AG	GG	GG	GG	AA	AA	AA	AG	AA	AA	AA	AA	AA	AA	AA	AA	AA	AG	AA	AA	AA	AA	AA	AA	AA	AA	AG	AA	AA	AA	AG	AA	AA	AA
Glyma07g37980_45	C/T	7	42862512	TT	TT	TT	CC	TT	CC	TT	TT	TT	CT	TT	TT	CT	CC	CC	CC	TT	TT	TT	CC	TT	TT	TT	TT	TT	TT	TT	TT	TT	CT	TT	TT	TT	TT	TT	TT	TT	TT	CT	TT	TT	TT	CT	TT	TT	TT
Glyma07g37980_46	T/G	7	42862632	GG	GG	GG	TT	GG	TT	GG	GG	GG	GT	GG	GG	GT	TT	TT	TT	GG	GG	GG	TT	GG	GG	GG	GG	GG	GG	GG	GG	GG	GT	GG	GG	GG	GG	GG	GG	GG	GG	GT	GG	GG	GG	GT	GG	GG	GG
Glyma07g37980_47	C/T	7	42862949	TT	TT	TT	CC	TT	CC	TT	TT	TT	TT	TT	TT	CT	CC	CC	CC	TT	TT	TT	CC	TT	TT	TT	TT	TT	TT	TT	TT	TT	CT	TT	TT	TT	TT	TT	TT	TT	TT	CC	TT	TT	TT	CT	TT	TT	TT
Glyma07g37980_48	T/C	7	42863002	CC	CC	CC	TT	CC	TT	CC	CC	CC	CT	CC	CC	CT	TT	TT	TT	CC	CC	CC	TT	CC	CC	CC	CC	CC	CC	CC	CT	CC	CT	CC	CC	CC	CC	CC	CC	CC	--	TT	CC	CC	CC	CT	CC	CC	CC
Glyma07g37980_49	A/T	7	42863099	TT	TT	TT	AA	TT	AA	TT	TT	TT	TT	TT	TT	AT	AA	AA	AA	TT	TT	TT	AA	TT	AT	TT	TT	TT	TT	TT	AT	TT	AT	TT	TT	TT	TT	TT	TT	TT	TT	AT	TT	TT	TT	AT	TT	TT	TT
Glyma07g37980_50	C/T	7	42863350	TT	TT	TT	CC	TT	CC	TT	TT	TT	TT	TT	TT	CT	CC	CC	CC	TT	TT	TT	CC	TT	CT	TT	TT	TT	TT	TT	TT	TT	CT	TT	TT	TT	TT	TT	TT	TT	TT	CT	TT	TT	TT	CT	TT	TT	TT
Glyma07g37980_52	T/A	7	42863655	AA	AA	AA	TT	AA	TT	AA	AA	AA	AA	AA	AA	AT	TT	TT	TT	AA	AA	AA	TT	AA	AT	AA	AA	AA	AA	AA	AA	AA	AT	AA	AA	AA	AA	AA	AA	AA	AA	TT	AA	AA	AA	AT	AA	AA	AA
Glyma07g37980_53	T/G	7	42863842	GG	GG	GG	TT	GG	TT	GG	GG	GG	GG	GG	GT	GT	TT	TT	GG	GG	GG	GG	TT	GG	GT	GG	GG	GG	GG	GG	GG	GG	GG	GG	GG	GG	GG	GG	GG	GG	GG	GT	GG	GG	GG	GT	GG	GG	GG
Glyma07g37980_55	A/C	7	42864404	AA	AA	CC	AA	AA	AA	AA	CC	CC	AA	AA	AA	AA	AA	AA	AA	AA	CC	AA	AA	CC	AA	AA	AA	AA	AC	AA	AC	AA	AC	CC	AA	AA	AA	AA	AC	AA	AA	AA	AA	AA	AA	AA	AA	AA	AC
Glyma08g03540_1	A/C	8	2477720	CC	AA	CC	CC	CC	CC	AA	CC	AA	AC	CC	AA	CC	CC	AC	AA	CC	CC	CC	CC	AA	AC	CC	AA	AA	AC	CC	AC	CC	AC	CC	AA	CC	AA	AC	AA	AA	CC	AC	AA	AA	AA	AC	AA	AA	CC
Glyma08g03540_2	T/A	8	2477770	TT	TT	TT	TT	TT	TT	TT	TT	TT	TT	TT	TT	TT	TT	TT	TT	TT	TT	TT	TT	TT	TT	TT	TT	TT	AT	TT	TT	TT	TT	TT	TT	TT	TT	TT	TT	TT	TT	TT	TT	TT	TT	TT	TT	TT	TT
Glyma08g03540_7	T/A	8	2478039	AA	TT	AA	TT	AA	AA	TT	AA	TT	AT	AA	TT	AT	AA	AT	TT	AA	TT	AA	AA	TT	AA	AA	TT	TT	TT	AA	AT	TT	AT	AA	TT	TT	TT	TT	TT	TT	AT	AT	TT	TT	TT	TT	TT	TT	AA
Glyma08g03540_8	T/C	8	2478453	CC	TT	TT	TT	CC	CC	TT	TT	TT	TT	CC	TT	CT	CC	CC	TT	CC	CC	TT	CC	CC	CC	CC	TT	TT	CT	CC	CT	CC	CT	CC	TT	CC	TT	TT	TT	TT	CC	TT	TT	TT	TT	CC	TT	TT	TT
Glyma08g03540_9	T/C	8	2479369	TT	CC	TT	CC	TT	TT	CC	TT	CC	CC	TT	TT	CC	TT	TT	CC	TT	TT	TT	TT	CC	TT	TT	CC	CC	CC	CT	CT	TT	CT	CC	CC	CC	CC	CC	CC	CC	TT	CT	CC	CC	CC	TT	CC	CC	TT
Glyma08g03540_10	A/G	8	2479714	AA	AA	GG	AA	AA	AA	AA	GG	AA	AA	AA	AA	AA	AA	AA	AA	AA	AA	GG	AA	AA	AA	AA	AA	AA	AA	AA	AA	AA	AA	AA	AA	AA	AA	AA	AA	AA	AA	AA	AA	AA	AA	AA	AA	AA	GG
Glyma08g03540_11	T/C	8	2479783	TT	TT	TT	TT	TT	TT	TT	TT	CC	TT	TT	TT	TT	TT	TT	TT	TT	CC	TT	TT	TT	TT	TT	TT	TT	TT	CT	CT	CC	CT	TT	TT	TT	TT	TT	TT	TT	CT	TT	TT	TT	TT	CC	TT	TT	TT
Glyma08g03540_12	C/T	8	2479786	TT	TT	TT	CC	TT	CC	CC	TT	TT	CC	CC	TT	CC	CC	CC	CC	CC	TT	TT	CC	TT	CC	CC	CC	CC	CC	CT	CT	TT	CT	TT	CC	CC	CC	CC	TT	CC	CT	CT	CC	CC	CC	TT	CC	CC	TT
Glyma08g03540_13	C/T	8	2480063	TT	TT	TT	TT	TT	TT	TT	TT	TT	TT	TT	TT	TT	TT	TT	TT	TT	TT	TT	TT	TT	TT	TT	TT	TT	TT	TT	TT	TT	CT	TT	TT	TT	TT	TT	TT	TT	TT	TT	TT	TT	TT	TT	TT	TT	TT
Glyma08g03540_14	C/T	8	2480141	CC	CC	CC	CC	TT	CC	CC	CC	CC	CC	CC	CC	CC	CC	CC	CC	CC	CC	CC	CC	CC	CC	CC	CC	CT	CT	CC	CC	CC	CC	CC	CC	CC	CC	CT	CC	CC	CC	CC	TT	CC	CC	CC	CC	CC	CC
Glyma08g03540_15	C/T	8	2480150	CC	CC	TT	TT	TT	TT	TT	TT	TT	TT	TT	TT	TT	TT	TT	TT	TT	TT	TT	TT	TT	TT	TT	TT	TT	TT	TT	TT	TT	CT	TT	TT	TT	CT	TT	CC	TT	TT	TT	TT	TT	TT	TT	TT	TT	TT
Glyma08g03540_16	T/C	8	2480184	TT	TT	TT	TT	TT	TT	TT	TT	CC	TT	TT	TT	TT	TT	TT	TT	TT	CC	TT	TT	TT	TT	TT	TT	TT	TT	CC	TT	CC	CT	TT	TT	TT	TT	TT	TT	TT	TT	TT	TT	TT	TT	CC	TT	TT	TT
Glyma08g03540_18	A/G	8	2480222	GG	AA	GG	GG	GG	GG	GG	GG	GG	GG	GG	GG	GG	GG	GG	GG	GG	GG	GG	GG	GG	AG	GG	GG	GG	GG	GG	--	GG	AG	AA	GG	GG	GG	GG	AA	GG	GG	GG	GG	GG	GG	GG	GG	GG	GG
Glyma08g03540_21	A/G	8	2480312	AA	GG	GG	GG	GG	GG	GG	GG	GG	GG	GG	GG	GG	GG	GG	GG	GG	GG	GG	GG	GG	AG	GG	GG	GG	GG	GG	GG	GG	GG	GG	GG	GG	GG	GG	GG	GG	GG	GG	GG	GG	GG	GG	GG	GG	GG
Glyma08g03540_22	A/G	8	2480350	GG	GG	GG	GG	GG	GG	GG	GG	GG	GG	GG	GG	GG	GG	GG	GG	GG	GG	GG	GG	GG	AG	GG	GG	GG	GG	GG	GG	GG	AG	GG	GG	GG	GG	GG	GG	AG	GG	GG	GG	GG	GG	GG	GG	GG	GG
Glyma08g03540_23	C/T	8	2480359	TT	TT	CC	CC	CC	CC	CC	CC	TT	CC	CC	CC	CC	CC	CC	CC	CC	TT	CC	CC	CC	CC	CC	CC	CC	CC	TT	CT	TT	CT	CC	CC	CC	CC	CC	TT	CC	CT	CC	CC	CC	CC	TT	CC	CC	CC
Glyma08g03540_24	A/G	8	2480371	GG	GG	GG	GG	GG	GG	GG	GG	GG	GG	GG	GG	GG	GG	GG	GG	GG	GG	GG	GG	GG	AG	GG	GG	GG	GG	GG	GG	GG	GG	GG	GG	GG	GG	GG	GG	AG	GG	GG	GG	GG	GG	GG	GG	GG	GG
Glyma08g03540_25	T/C	8	2480372	TT	TT	CC	CC	CC	CC	CC	CC	TT	CT	CC	CC	CC	CC	CC	CC	CC	TT	CC	CC	CC	CT	CC	CC	CC	CC	TT	TT	TT	TT	TT	CC	CC	CT	CC	TT	CT	CT	CC	CC	CC	CC	TT	CC	CC	CC
Glyma08g03540_26	C/T	8	2480373	CC	CC	CC	CC	CC	CC	CC	CC	CC	CC	CC	CC	CC	CC	CC	CC	CC	CC	CC	CC	CC	CC	CC	CC	CC	CC	CC	CC	CC	CC	CC	CC	CC	CC	CC	CC	CC	CC	CC	CC	CC	CC	CC	CC	CC	CC
Glyma08g03540_27	C/A	8	2480378	AA	AA	CC	CC	CC	CC	CC	CC	AA	AC	CC	CC	CC	CC	CC	CC	CC	AA	CC	CC	CC	CC	CC	CC	CC	CC	AA	AA	AA	CC	AA	CC	CC	CC	CC	AA	CC	AC	CC	CC	CC	CC	AA	CC	CC	CC
Glyma08g03540_28	G/A	8	2480379	AA	AA	GG	GG	GG	GG	GG	GG	GG	GG	GG	GG	GG	GG	GG	GG	GG	GG	GG	GG	GG	GG	GG	GG	GG	GG	GG	GG	GG	GG	AA	GG	GG	GG	GG	AA	GG	GG	GG	GG	GG	GG	GG	GG	GG	GG
Glyma08g03540_29	C/T	8	2480383	CC	CC	CC	TT	CC	TT	TT	CC	CC	CT	TT	CC	TT	TT	TT	TT	TT	CC	CC	TT	TT	CT	TT	TT	TT	TT	CC	CC	CC	CC	CC	TT	TT	TT	TT	CC	CT	CT	CT	TT	TT	TT	CC	TT	TT	CC
Glyma08g03540_30	A/G	8	2480403	AA	AA	AA	AA	AA	AA	AA	AA	AA	AA	AA	AA	AA	AA	AA	AA	AA	AA	AA	AA	AA	AA	AA	AA	AA	AG	AA	AA	AA	AA	AA	AA	AA	AA	AA	AA	AA	AA	AA	AA	AA	AA	AA	AA	AA	AA
Glyma08g03540_31	G/A	8	2480408	AA	GG	GG	GG	GG	GG	GG	GG	AA	GG	GG	GG	GG	GG	GG	GG	GG	AA	GG	GG	GG	GG	GG	GG	GG	GG	AA	AG	AA	GG	GG	GG	GG	AG	GG	GG	GG	AG	GG	GG	GG	GG	AA	GG	GG	GG
Glyma08g03540_32	G/A	8	2480411	GG	AA	AA	AA	AA	AA	AA	AA	GG	AG	AA	AA	AA	AA	AA	AA	AA	GG	AA	AA	AA	AG	AA	AA	AA	AA	GG	AG	GG	GG	GG	AA	AA	AG	AA	AA	AG	AG	AA	AA	AA	AA	GG	AA	AA	AA
Glyma08g03540_33	T/C	8	2480414	TT	CC	CC	CC	CC	CC	CC	CC	CC	CT	CC	CC	CC	CC	CC	CC	CC	CC	CC	CC	CC	CT	CC	CC	CC	CC	CC	CC	CC	TT	CC	CC	CC	CT	CC	CC	CC	CC	CC	CC	CC	CC	CC	CC	CC	CC
Glyma08g03540_34	T/C	8	2480416	TT	TT	TT	TT	TT	TT	TT	TT	CC	TT	TT	TT	TT	TT	TT	TT	TT	CC	TT	TT	TT	TT	TT	TT	TT	TT	CC	CT	CC	TT	TT	TT	TT	TT	TT	TT	TT	CT	TT	TT	TT	TT	CC	TT	TT	TT
Glyma08g03540_35	G/A	8	2480426	GG	GG	AA	AA	AA	AA	AA	AA	GG	AA	AA	AA	AA	AA	AA	AA	AA	GG	AA	AA	AA	AG	AA	AA	AA	AA	GG	AG	GG	GG	GG	AA	AA	AG	AA	GG	AA	AG	AA	AA	AA	AA	GG	AA	AA	AA
Glyma08g03540_36	G/T	8	2480438	TT	GG	GG	GG	GG	GG	GG	GG	TT	GG	GG	GG	GG	GG	GG	GG	GG	TT	GG	GG	GG	GG	GG	GG	GG	GG	TT	GT	TT	GG	GG	GG	GG	GT	GG	GG	GG	GT	GG	GG	GG	GG	TT	GG	GG	GG
Glyma08g03540_38	T/C	8	2480474	CC	TT	CC	CC	CC	CC	CC	CC	CC	CC	CC	--	CC	CC	CC	CC	CC	CC	CC	CC	CC	CT	CC	CC	CC	CC	CC	CC	CC	TT	TT	CC	CC	CC	CC	TT	CT	CC	CC	CC	CC	CC	CC	CC	CC	CC
Glyma08g03540_39	G/A	8	2480493	GG	GG	GG	GG	GG	GG	GG	GG	GG	GG	GG	GG	GG	GG	GG	GG	GG	GG	GG	GG	GG	GG	GG	GG	GG	GG	GG	GG	GG	GG	GG	GG	GG	GG	GG	GG	GG	GG	GG	GG	GG	GG	GG	GG	GG	GG
Glyma08g03540_40	C/T	8	2480541	CC	CC	CC	CC	CC	CC	CC	CC	TT	CC	CC	CC	CC	CC	CC	CC	CC	TT	CC	CC	CC	CC	CC	CC	CC	CC	TT	TT	TT	CT	CC	CC	CC	CC	CC	CC	CC	CT	CC	CC	CC	CC	CT	CC	CC	CC
Glyma08g03540_41	C/T	8	2480609	--	CC	CC	CC	CC	CC	CC	CC	CC	CC	CC	CC	CC	CC	CC	CC	CC	CC	CC	CC	CC	CC	CC	CC	CC	CC	CC	CC	CC	CC	CC	CC	CC	CC	CC	CC	CC	CC	CC	CC	CC	CC	CC	CC	--	CC
Glyma08g03540_42	G/A	8	2480669	--	GG	AA	AA	AA	AA	AA	AA	GG	AA	AA	AA	AA	AA	AA	AA	AA	GG	AA	AA	AA	AG	AA	AA	AA	AA	GG	AG	GG	GG	GG	AA	AA	AA	AA	GG	AA	AG	AA	AA	AA	AA	AG	AA	--	AA
Glyma08g03540_43	C/T	8	2480679	--	CC	CC	CC	CC	CC	CC	CC	TT	CC	CC	CC	CC	CC	CC	--	CC	TT	CC	CC	CC	CC	CC	CC	CC	CC	CT	CT	TT	CT	CC	CC	CC	CC	CC	CC	CC	CT	CC	CC	CC	CC	CT	CC	CC	CC
Glyma08g03540_44	G/A	8	2480695	--	GG	GT	GG	GG	GG	GG	GT	GG	GG	GG	GG	GG	GG	GG	--	GG	GG	GT	GG	GG	GG	GG	GG	GG	GG	GG	GG	GG	GG	GG	GG	GG	GG	GG	GG	GG	GG	GG	GG	GG	GG	GG	GG	GG	GT
Glyma08g03540_45	C/T	8	2480725	--	CC	TT	TT	TT	TT	TT	TT	CC	TT	TT	TT	TT	TT	TT	--	TT	CC	TT	TT	TT	TT	TT	TT	TT	TT	CT	CT	CC	CC	CC	TT	TT	TT	TT	CC	TT	CT	TT	TT	TT	TT	CC	TT	TT	TT
Glyma08g03540_46	C/T	8	2480761	--	TT	CC	CC	CC	CC	CC	CC	CC	CC	CC	CC	CC	CC	CC	--	CC	CC	CC	CC	CC	CC	CC	CC	CC	CC	CC	CC	CC	CC	TT	CC	CC	CC	CC	TT	CC	CC	CC	CC	CC	CC	CC	CC	CC	CC
Glyma08g03540_47	T/A	8	2480796	--	TT	AA	AA	AA	AA	AA	AA	TT	AT	AA	AA	AA	AA	AA	--	AA	TT	AA	AA	AA	AT	AA	AA	AA	AA	TT	AT	TT	TT	TT	AA	AA	AT	AA	TT	AA	AT	AA	AA	AA	AA	TT	AA	AA	AA
Glyma08g03540_48	G/A	8	2480822	--	AG	GG	GG	GG	GG	GG	GG	AA	GG	GG	GG	GG	GG	GG	--	GG	AA	GG	GG	GG	GG	GG	GG	GG	GG	AA	AG	AA	AG	GG	GG	GG	GG	GG	GG	GG	AG	GG	GG	GG	GG	AA	GG	GG	GG
Glyma08g03540_49	T/C	8	2480853	--	CC	CC	CC	CC	CC	CC	CC	CC	CT	CC	CC	CC	CC	CC	--	CC	CC	CC	CC	CC	CC	CC	CC	CC	CC	CC	CC	CC	CT	CC	CC	CC	CC	CC	CC	CC	CC	CC	CC	CC	CC	CC	CC	CC	CC
Glyma08g03540_50	T/C	8	2480865	--	TT	TT	TT	TT	TT	TT	TT	CC	TT	TT	TT	TT	TT	TT	--	TT	CC	TT	TT	TT	TT	TT	TT	TT	TT	CC	CT	CC	CT	TT	TT	TT	CT	TT	TT	TT	CT	TT	TT	TT	TT	CT	TT	TT	TT
Glyma08g03540_51	T/A	8	2480939	TT	AA	TT	TT	TT	TT	TT	TT	TT	TT	TT	TT	TT	TT	TT	TT	TT	TT	TT	TT	TT	TT	TT	TT	TT	TT	TT	TT	TT	TT	AA	TT	TT	TT	TT	AA	TT	TT	TT	TT	TT	TT	TT	TT	TT	TT
Glyma08g03540_52	A/T	8	2480954	AA	AA	AA	AA	AA	TT	AA	AA	AA	AA	AA	AA	AA	AA	AA	AA	AA	AA	AA	TT	AA	AA	AA	AA	AA	AA	AA	AA	AA	AA	AA	AA	AA	AA	AA	AA	AA	AA	AA	AA	AA	AA	AA	AA	AA	AA
Glyma08g03540_53	G/T	8	2480993	GG	GG	GG	GG	GG	GG	GG	GG	GG	GG	GG	GG	GG	GG	GG	GG	GG	GG	GG	GG	GG	GG	GG	GG	GG	GG	GG	GG	GG	GG	GG	GG	GG	GG	GG	GG	GG	GG	GG	GG	GG	GG	GG	GG	GG	GG
Glyma08g03540_54	C/A	8	2481012	CC	CC	CC	CC	CC	CC	CC	CC	AA	CC	CC	CC	CC	CC	CC	CC	CC	AA	CC	CC	CC	CC	CC	CC	CC	CC	AA	AC	AA	AC	CC	CC	CC	CC	CC	CC	CC	AC	CC	CC	CC	CC	AA	CC	CC	CC
Glyma08g09630_1	G/A	8	6836601	GG	GG	GG	AG	GG	GG	GG	GG	GG	GG	GG	GG	GG	AA	GG	GG	GG	GG	GG	AA	GG	GG	GG	GG	GG	GG	GG	GG	GG	GG	GG	GG	--	GG	GG	GG	GG	GG	GG	GG	GG	GG	GG	GG	GG	GG
Glyma08g09630_2	A/G	8	6836959	AA	AA	AA	AA	AA	AA	AA	AA	AA	AA	AA	GG	AA	GG	AA	GG	AA	AA	AA	GG	GG	AA	AA	AA	AA	AA	AA	AA	AA	AA	GG	AA	AA	AG	AA	AA	AA	AA	AA	AA	AA	AA	AA	AA	GG	AA
Glyma08g09630_3	A/G	8	6837013	--	AA	AA	AA	AA	GG	AA	AA	AA	AA	AA	GG	AA	GG	AG	GG	AA	AA	AA	GG	GG	AA	AA	AA	AA	AA	AA	AA	AA	AA	GG	AA	AA	GG	AA	AA	GG	AG	AA	AA	AA	AA	AA	AA	GG	AA
Glyma08g09630_4	G/A	8	6837080	AA	GG	--	GG	GG	AA	GG	GG	GG	GG	GG	AA	GG	AA	AG	AA	GG	GG	GG	AA	AA	GG	GG	GG	GG	GG	GG	AG	AA	GG	AA	GG	GG	AA	GG	GG	AA	AG	GG	GG	GG	GG	GG	GG	AA	GG
Glyma08g09630_5	T/C	8	6837148	TT	TT	TT	TT	TT	TT	TT	TT	TT	TT	TT	CC	TT	TT	TT	TT	TT	TT	TT	TT	CC	TT	TT	TT	TT	TT	TT	TT	TT	TT	CC	TT	TT	CC	TT	TT	TT	TT	TT	TT	TT	TT	TT	TT	CC	TT
Glyma08g09630_6	C/A	8	6837243	CC	CC	CC	CC	CC	CC	AA	CC	CC	CC	AA	CC	CC	CC	AC	--	AA	CC	AA	CC	CC	AC	AA	CC	CC	AC	AA	AC	CC	CC	CC	CC	AA	CC	CC	CC	CC	CC	AA	CC	AA	AA	AA	AA	CC	CC
Glyma08g09630_7	A/G	8	6837362	AA	AA	AA	AA	AA	AA	GG	AA	AA	AA	GG	AA	AA	AA	AG	AA	GG	AA	GG	AA	AA	GG	GG	AA	AA	AA	GG	AG	AA	AA	AA	AA	GG	AA	AA	AA	AA	AA	GG	AA	GG	GG	GG	GG	AA	AA
Glyma08g09630_9	C/T	8	6837471	CC	CC	CC	CC	CC	TT	CC	CC	CC	CC	CC	TT	CC	TT	CT	TT	CC	CC	CC	TT	TT	CC	CC	CC	CC	CC	CC	CT	CC	CC	TT	CC	CC	CT	CC	CC	TT	CT	CC	CC	CC	CC	CC	CC	TT	CC
Glyma08g09630_11	C/A	8	6837569	AA	CC	CC	CC	CC	AA	CC	CC	CC	CC	CC	AA	CC	AA	AC	AA	CC	CC	CC	AA	AA	CC	CC	CC	CC	CC	CC	CC	AA	CC	AA	CC	CC	AA	CC	CC	AC	AC	CC	CC	CC	CC	CC	CC	AA	CC
Glyma08g09630_12	T/C	8	6837755	CC	TT	TT	CT	TT	CC	CC	TT	TT	TT	CC	CC	TT	CC	CC	CC	CC	TT	CC	CC	CC	CT	CC	TT	TT	TT	CC	CT	CC	TT	CC	TT	CC	CC	TT	TT	CC	CT	CC	TT	CC	CC	CC	CC	CC	TT
Glyma08g09630_14	A/G	8	6837866	AA	AA	AA	AA	AA	GG	AA	AA	AA	AA	AA	GG	AA	GG	AG	GG	AA	AA	AA	GG	GG	AA	AA	AA	AA	AA	AA	AG	AA	AA	GG	AA	AA	GG	AA	AA	GG	AG	AA	AA	AA	AA	AA	AA	GG	AA
Glyma08g09630_15	A/G	8	6837869	GG	AA	AA	AA	AA	GG	AA	AA	AA	AA	AA	GG	AA	GG	AG	GG	AA	AA	AA	GG	GG	AA	AA	AA	AA	AA	AA	AG	GG	AA	GG	AA	AA	GG	AA	AA	GG	AG	AA	AA	AA	AA	AA	AA	GG	AA
Glyma08g09630_16	C/T	8	6837955	CC	CC	CC	CC	CC	TT	CC	CC	CC	CC	CC	TT	CC	TT	CT	TT	CC	CC	CC	TT	TT	CC	CC	CC	CC	CC	CC	CC	CC	CC	TT	CC	CC	CT	CC	CC	TT	CT	CC	CC	CC	CC	CC	CC	TT	CC
Glyma08g09630_19	A/G	8	6837976	GG	AA	AA	AG	AA	GG	AA	AA	AA	AA	AA	GG	AA	GG	AG	GG	AA	AA	AA	GG	GG	AA	AA	AA	AA	AA	AA	AA	GG	AA	GG	AA	AA	GG	AA	AA	GG	AG	AA	AA	AA	AA	AA	AA	GG	AA
Glyma08g09630_20	C/T	8	6838020	TT	CC	CC	CC	CC	TT	CC	CC	CC	CC	CC	TT	CC	TT	CT	TT	CC	CC	CC	TT	TT	CC	CC	CC	CC	CC	CC	CC	TT	CC	TT	CC	CC	TT	CC	CC	CT	CT	CC	CC	CC	CC	CC	CC	TT	CC
Glyma08g09630_21	G/A	8	6838024	GG	GG	GG	AG	GG	GG	AA	GG	GG	GG	AA	GG	GG	GG	AG	GG	AA	GG	AA	GG	GG	AA	AA	GG	GG	GG	AA	AG	GG	GG	GG	GG	AA	GG	GG	GG	GG	GG	AA	GG	AA	AA	AA	AA	GG	GG
Glyma08g09630_23	G/A	8	6838111	GG	GG	GG	GG	GG	AA	GG	GG	GG	GG	GG	AA	GG	AA	AG	AG	GG	GG	GG	AA	AA	GG	GG	GG	GG	GG	GG	GG	GG	GG	AA	GG	GG	AG	GG	GG	AA	AG	GG	GG	GG	GG	GG	GG	AA	GG
Glyma08g09630_25	A/C	8	6838122	CC	CC	CC	CC	CC	CC	CC	CC	CC	CC	CC	CC	CC	CC	CC	CC	CC	CC	CC	CC	CC	AC	CC	CC	CC	CC	CC	CC	CC	CC	CC	CC	CC	CC	CC	CC	CC	CC	CC	CC	CC	CC	CC	CC	CC	CC
Glyma08g09630_27	G/A	8	6838142	GG	GG	GG	GG	GG	AA	GG	GG	GG	GG	GG	AA	GG	AA	AG	AG	GG	GG	GG	AA	AA	GG	GG	GG	GG	GG	GG	GG	GG	GG	AA	GG	GG	AG	AG	GG	AA	AA	GG	GG	GG	GG	GG	GG	AA	GG
Glyma08g09630_28	G/A	8	6838165	AA	GG	GG	GG	GG	GG	AA	GG	GG	GG	AA	GG	GG	GG	AG	GG	AA	GG	AA	GG	GG	AG	AA	GG	GG	GG	AA	AG	AA	GG	GG	GG	AA	AG	GG	GG	AG	GG	AA	GG	AA	AA	AA	AA	GG	GG
Glyma08g09630_29	G/A	8	6838196	--	GG	GG	GG	GG	GG	AA	GG	GG	GG	AA	--	GG	GG	AG	GG	AA	GG	AA	GG	--	AA	AA	GG	GG	GG	AA	AG	--	GG	GG	GG	AA	--	GG	GG	AG	GG	AA	GG	AA	AA	AA	AA	--	GG
Glyma08g09630_30	G/A	8	6838252	GG	GG	GG	GG	GG	GG	GG	GG	GG	GG	GG	GG	GG	GG	GG	GG	GG	GG	GG	GG	GG	GG	GG	GG	GG	GG	GG	GG	GG	GG	GG	GG	GG	GG	GG	GG	GG	GG	GG	GG	GG	GG	GG	GG	--	GG
Glyma08g09630_32	G/A	8	6839644	AA	AA	AA	AA	AA	AA	AA	AA	AA	AA	AA	AA	AA	AA	AA	AA	AA	AA	AA	AA	AA	AG	AA	AA	AA	AG	AA	AA	AA	AA	AA	AA	AA	AA	AA	AA	AA	AA	AA	AA	AA	AA	AA	AA	AA	AA
Glyma08g09630_33	C/T	8	6839922	TT	CC	CC	CC	CC	TT	CC	CC	CC	CC	CC	TT	CC	TT	CT	TT	CC	CC	CC	TT	TT	CC	CC	CC	CC	CC	CC	CT	TT	CC	TT	CC	CC	TT	CC	CC	TT	CT	CC	CC	CC	CC	CC	CC	TT	CC
Glyma08g09630_35	T/G	8	6840075	GG	TT	TT	TT	TT	GG	GG	TT	TT	TT	GG	GG	GT	GG	GG	GG	GG	TT	GG	GG	GG	GG	GG	TT	TT	TT	GG	GT	GG	TT	GG	TT	GG	GG	TT	GG	GG	GG	GG	TT	GG	GG	GG	GG	GG	TT
Glyma08g09630_37	C/T	8	6840727	CC	CC	CC	CC	CC	CC	TT	CC	CC	CC	TT	CC	CC	CC	CT	CC	TT	CC	TT	CC	CC	TT	TT	CC	CC	CC	TT	CT	CC	CC	CC	CC	TT	CC	CC	CC	CC	CT	TT	CC	CT	TT	TT	TT	CC	CC
Glyma08g09630_38	G/A	8	6841376	GG	GG	GG	GG	GG	GG	AA	GG	GG	GG	AA	GG	GG	GG	AG	GG	AA	GG	AA	GG	GG	AA	AA	GG	GG	GG	AA	AG	GG	GG	GG	GG	AA	GG	GG	GG	GG	GG	AA	GG	AA	AA	AA	AA	GG	GG
Glyma08g09630_40	T/C	8	6841537	CC	TT	TT	TT	TT	CC	CC	TT	TT	TT	CC	CC	CT	CC	CC	CC	CC	TT	CC	CC	CC	CT	CC	TT	TT	CT	CC	CT	CC	TT	CC	TT	CC	CC	TT	CC	CC	CC	CC	TT	CT	CC	CC	CC	CC	TT
Glyma08g09630_41	A/G	8	6841630	GG	AA	AA	AG	AG	GG	GG	AA	AA	AA	GG	GG	AA	GG	GG	GG	GG	AA	GG	GG	GG	GG	AG	AA	AA	AA	GG	AG	GG	AA	GG	AA	GG	GG	AA	AA	GG	AG	GG	AA	GG	GG	GG	GG	GG	AA
Glyma08g16340_3	G/C	8	11944291	CC	CC	CC	GG	GG	CC	CC	CC	CC	CC	CC	CC	GC	CC	GC	CC	CC	CC	CC	GG	CC	GC	CC	CC	CC	CC	GG	CC	CC	CC	CC	CC	GG	GC	GC	CC	CC	GG	CC	CC	GG	GG	GG	CC	CC	CC
Glyma08g16340_6	G/A	8	11944432	AA	AA	AA	GG	GG	AA	AA	AA	AA	AA	AA	AA	AG	AA	AG	AA	AA	AA	AA	GG	AA	AG	AA	AA	AA	AG	GG	AA	AA	AA	AA	AA	GG	AG	AG	AA	AA	GG	AA	AA	GG	GG	GG	AA	AA	AA
Glyma08g16340_7	A/G	8	11944701	AA	AA	AA	AA	AA	GG	AA	AA	AA	AG	AA	AA	AA	AA	AA	AA	AA	AA	AA	AA	GG	AA	AA	AA	AA	AA	AA	AA	AA	AG	GG	GG	AA	AG	AA	AA	AA	AA	AA	AA	AA	AA	AA	AA	AA	AA
Glyma08g16340_8	C/T	8	11944948	CC	CC	CC	CC	CC	TT	CC	CC	CC	CC	CC	CC	CC	CC	CC	--	CC	CC	CC	CC	TT	CC	CC	CC	CC	CC	CC	CC	CC	CT	TT	TT	CC	CC	CC	CC	CC	CC	CC	CC	CC	CC	CC	CC	CC	CC
Glyma08g16340_9	T/C	8	11945381	CC	CC	CC	TT	TT	CC	CC	CC	CC	CC	CC	CC	TT	CC	TT	CC	CC	CC	CC	TT	CC	CT	CC	CC	CC	CT	TT	TT	TT	CC	CC	CC	TT	CT	CT	CC	TT	TT	TT	CC	TT	TT	TT	TT	TT	CT
Glyma08g16340_10	T/G	8	11945401	GG	GG	GG	TT	TT	GG	GG	GG	GG	GG	GG	GG	TT	GG	GT	--	GG	GG	GG	TT	GG	GT	GG	GG	GG	GT	TT	GG	GG	GG	GG	GG	TT	TT	GT	GG	GT	TT	GG	GG	TT	TT	TT	GG	GG	GT
Glyma08g16340_11	T/A	8	11945402	AA	AA	AA	TT	TT	AA	AA	AA	AA	AA	AA	AA	TT	AA	AT	--	AA	AA	AA	TT	AA	AT	AA	AA	AA	AT	TT	AA	AA	AA	AA	AA	TT	TT	AT	AA	AT	TT	AA	AA	TT	TT	TT	AA	AA	AT
Glyma08g16340_13	C/T	8	11945696	TT	TT	TT	CC	CC	TT	TT	TT	TT	TT	TT	TT	CC	TT	CT	TT	TT	TT	TT	CC	TT	CT	TT	TT	TT	CT	CC	TT	TT	TT	TT	TT	CC	CC	CT	TT	CC	CC	TT	TT	CC	CC	CC	TT	TT	TT
Glyma08g16340_15	A/G	8	11945993	GG	GG	GG	AA	AA	GG	GG	GG	GG	GG	GG	GG	AA	GG	AG	GG	GG	GG	AG	AA	GG	GG	GG	GG	GG	AG	AA	GG	GG	AG	GG	GG	AA	AG	AG	GG	AG	AA	GG	GG	AA	AA	AA	GG	GG	GG
Glyma08g16340_16	C/T	8	11946665	TT	TT	TT	CC	CC	TT	TT	TT	TT	TT	TT	TT	CC	TT	CT	TT	TT	TT	TT	CC	TT	TT	TT	TT	TT	CT	CC	CT	TT	TT	TT	TT	CC	CT	CT	TT	CC	CC	TT	TT	CC	CC	CC	TT	TT	TT
Glyma08g16340_19	A/T	8	11947060	TT	TT	TT	AA	AA	TT	TT	TT	TT	TT	TT	TT	AT	TT	AT	TT	TT	TT	TT	AA	TT	TT	TT	TT	TT	AT	AA	TT	TT	TT	TT	TT	AA	AT	AT	TT	TT	AA	TT	TT	AA	AA	AA	TT	TT	TT
Glyma08g16340_21	A/G	8	11947612	GG	GG	GG	AA	AA	GG	GG	GG	GG	GG	GG	--	AG	GG	AG	--	GG	GG	GG	AA	AG	AG	GG	GG	GG	AG	AA	GG	GG	GG	GG	GG	AA	AA	AG	GG	AG	AA	GG	AG	AA	AA	AA	GG	GG	GG
Glyma08g16340_22	C/T	8	11947629	TT	TT	TT	CC	CC	TT	TT	TT	TT	TT	TT	TT	CC	TT	CC	TT	TT	TT	TT	CC	TT	TT	TT	TT	TT	CT	CC	CC	CC	TT	TT	TT	CC	CC	CT	TT	CC	CC	CC	CT	CC	CC	CC	CC	CC	CT
Glyma08g16340_23	T/C	8	11947676	TT	TT	TT	TT	TT	TT	TT	TT	TT	TT	TT	TT	TT	TT	TT	TT	TT	TT	TT	TT	TT	TT	TT	TT	TT	CT	TT	TT	TT	TT	TT	TT	TT	TT	CT	TT	TT	TT	TT	TT	TT	TT	TT	TT	TT	TT
Glyma08g16340_28	A/T	8	11949322	TT	TT	TT	AA	AA	TT	TT	TT	TT	TT	TT	TT	AT	TT	TT	TT	TT	TT	TT	TT	TT	AT	TT	TT	TT	AT	AA	TT	TT	TT	TT	TT	TT	AT	AT	TT	TT	AA	TT	TT	AA	AA	AT	TT	TT	TT
Glyma08g16340_31	T/C	8	11949719	CC	CC	CC	TT	TT	CC	CC	CC	CC	CC	CC	CC	CT	CC	CT	CC	CC	CC	CC	TT	CC	CT	CC	CC	CC	CT	TT	CC	CC	CC	CC	CC	CC	CT	CT	CC	CC	TT	CC	CC	TT	TT	TT	CC	CC	CC
Glyma08g16340_37	C/T	8	11952065	CC	CC	CC	TT	CC	CC	CC	CC	CC	CC	CC	CC	CT	CC	CC	CC	CC	CC	CC	CC	CC	CC	CC	CC	CC	CT	CC	CC	CC	CC	CC	CC	CC	CC	CT	CC	CC	CC	CC	CC	CC	CC	TT	CT	CC	CC
Glyma08g16340_38	T/A	8	11952188	AA	AA	AA	TT	TT	AA	AA	AA	AA	AA	AA	AA	AT	AA	AT	AA	AA	AA	AT	TT	AA	AT	AA	AA	AA	AT	TT	AA	AA	AA	AA	AA	AA	TT	AT	AA	AA	TT	AA	AA	TT	TT	TT	AA	AA	AA
Glyma08g16340_45	T/A	8	11954151	AA	AA	AA	TT	TT	TT	TT	AA	AA	AT	AA	AA	AT	AA	TT	AA	AA	AA	AA	TT	TT	AT	AA	AA	AA	AA	TT	AA	TT	AT	TT	TT	TT	TT	TT	AA	AA	TT	AT	TT	TT	TT	TT	TT	TT	AT
Glyma08g16340_47	A/G	8	11954235	GG	GG	GG	AA	AA	AA	AA	GG	AG	AG	GG	GG	AG	AG	AA	GG	GG	GG	GG	AA	AA	GG	GG	GG	GG	GG	AA	GG	AA	AG	AA	AA	AA	AG	AA	GG	GG	AA	AA	AA	AA	AA	AA	AA	AA	AG
Glyma08g16340_49	C/A	8	11954554	AA	AA	AA	CC	CC	CC	AA	AA	AA	AA	AA	AA	AC	AA	AC	AA	AA	AA	AA	CC	CC	AA	AA	AA	AA	AA	AC	AA	AA	AC	CC	CC	AA	AC	AA	AA	AA	CC	AA	AA	AC	CC	CC	AA	AA	AA
Glyma08g16340_50	A/G	8	11954683	GG	GG	GG	AA	AA	AA	AA	GG	GG	GG	GG	GG	AG	GG	AA	GG	GG	GG	GG	AA	AA	GG	GG	GG	GG	GG	AA	GG	AA	AG	AA	AA	AA	AA	AA	GG	GG	AA	AG	AA	AA	AA	AA	AA	AA	AG
Glyma08g16360_2	T/A	8	11961804	TT	TT	TT	TT	TT	TT	TT	TT	TT	TT	TT	TT	TT	TT	TT	TT	TT	TT	TT	TT	TT	TT	TT	TT	TT	AT	TT	TT	TT	TT	TT	TT	AA	TT	AT	TT	TT	TT	TT	TT	TT	TT	TT	TT	TT	TT
Glyma08g16360_4	T/C	8	11962214	CC	CC	CC	CT	CT	CT	CT	CC	CC	CT	CC	CC	CT	CC	CT	CC	CC	CC	CC	CT	TT	CC	CC	CC	CC	CC	TT	CC	TT	CT	TT	CT	TT	CT	CT	CC	CT	TT	CT	TT	TT	TT	TT	CT	CT	CT
Glyma08g16360_5	A/G	8	11962387	AG	AG	AG	AG	AG	AG	AG	AG	AG	AG	AG	AA	AG	AG	AG	AA	AG	AG	AA	AG	AA	AG	AG	AG	AG	AG	AA	AG	AA	AG	AA	AG	AG	AG	AG	AG	AG	AA	AA	AG	AA	AA	AA	AG	AG	AG
Glyma08g16360_6	A/T	8	11962735	TT	TT	TT	AT	AT	AT	TT	TT	TT	TT	TT	TT	AT	TT	AT	TT	TT	TT	TT	AT	AA	TT	TT	TT	TT	TT	AT	TT	TT	AT	AA	AT	TT	AT	TT	TT	TT	AA	TT	TT	AA	AA	AT	TT	TT	TT
Glyma08g16360_7	A/T	8	11962900	TT	TT	TT	AA	AA	AA	AA	TT	TT	TT	TT	TT	AT	TT	AA	TT	TT	TT	TT	AA	AA	AT	TT	TT	TT	AT	AA	TT	AA	AT	AA	AA	AA	AA	AA	TT	AT	AA	AT	AA	AA	AA	AA	AA	AA	AT
Glyma08g16360_9	T/G	8	11962942	TT	TT	TT	TT	TT	TT	TT	TT	TT	TT	TT	TT	TT	TT	TT	TT	TT	TT	TT	TT	TT	TT	TT	TT	TT	GT	TT	TT	TT	TT	TT	TT	GG	TT	GT	TT	TT	TT	TT	TT	TT	TT	TT	TT	TT	TT
Glyma08g16360_10	G/A	8	11963228	GG	GG	GG	AG	GG	AA	GG	GG	GG	GG	GG	GG	GG	GG	GG	GG	GG	GG	GG	GG	AA	GG	GG	GG	GG	GG	GG	GG	GG	AG	AA	AA	GG	GG	GG	GG	GG	GG	GG	GG	GG	GG	GG	GG	GG	GG
Glyma08g16360_11	A/T	8	11963507	AT	AT	AT	AA	AA	AA	AA	AT	AT	AT	AT	TT	AT	AT	AA	AT	AT	AT	TT	AA	AA	AT	AT	AT	AT	AT	AA	AT	AA	AT	AA	AA	AA	AA	AA	AT	AT	AA	AA	AA	AA	AA	AA	AA	AA	AT
Glyma08g16360_12	A/T	8	11963541	AT	AT	AT	AA	AA	AA	AA	AT	AT	AT	AT	TT	AT	AT	AA	TT	AT	AT	TT	AA	AA	AT	AT	AT	AT	AT	AA	AT	AA	AT	AA	AA	AA	AA	AA	AT	AT	AA	AA	AA	AA	AA	AA	AA	AA	AT
Glyma08g16360_14	C/T	8	11964216	TT	TT	TT	CC	CC	CC	TT	TT	TT	CT	TT	TT	CT	TT	CC	TT	TT	TT	TT	CC	CC	CT	TT	TT	TT	TT	CC	TT	TT	CT	CT	CC	TT	CC	TT	TT	TT	CC	TT	TT	CC	CC	CC	TT	--	TT
Glyma08g16360_15	A/G	8	11964441	GG	GG	GG	AA	AA	AA	AA	GG	GG	GG	AG	GG	AG	GG	AA	GG	GG	GG	GG	AA	AA	AG	GG	GG	GG	AG	AA	GG	AA	AG	AA	AA	AA	AA	AA	GG	AG	AA	AA	AA	AA	AA	AA	AA	AA	AG
Glyma08g16360_17	T/G	8	11965038	GG	GG	GG	TT	TT	TT	TT	GG	GG	GG	GG	GG	GT	GG	TT	GG	GG	GG	GG	TT	TT	GG	GG	GG	GG	GT	GT	GT	TT	GT	TT	TT	TT	TT	TT	GG	GT	TT	GT	TT	TT	TT	TT	TT	TT	GT
Glyma08g16360_22	A/G	8	11965454	AA	AA	AA	AA	AA	AA	AA	AA	AA	AA	AA	AA	AA	AA	AA	AA	AA	AA	AA	AA	AA	AA	AA	AA	AA	AG	AA	AA	AA	AA	AA	AA	GG	AA	AG	AA	AA	AA	AA	AA	AA	AA	AA	AA	AA	AA
Glyma08g16360_23	A/T	8	11965551	TT	TT	TT	AA	AA	AA	AA	TT	TT	AT	TT	TT	AT	TT	AA	TT	TT	TT	TT	AA	AA	TT	TT	TT	TT	AT	AA	TT	AA	AT	AA	AA	AA	AA	AA	TT	AT	AA	AA	AA	AA	AA	AA	AA	AA	AT
Glyma08g16360_27	A/G	8	11965895	GG	GG	GG	AA	AA	AA	GG	GG	GG	GG	GG	GG	AG	GG	AG	GG	GG	GG	GG	AA	AA	GG	GG	GG	GG	GG	AA	GG	GG	AG	AA	AA	GG	AG	GG	GG	GG	AA	GG	GG	AA	AA	AA	GG	GG	GG
Glyma08g16360_29	C/T	8	11966282	TT	TT	TT	TT	CC	CC	CC	TT	TT	CT	TT	TT	TT	TT	CT	TT	TT	TT	TT	CC	CC	CT	TT	TT	TT	TT	CC	TT	TT	CT	CC	CC	CC	CT	CT	TT	TT	CC	TT	CC	CC	CC	CC	TT	CC	CT
Glyma08g16360_30	A/G	8	11966379	GG	GG	GG	AG	AA	AA	AA	GG	GG	GG	GG	GG	GG	GG	AG	GG	GG	GG	GG	AA	AA	GG	GG	GG	GG	GG	AA	GG	GG	AG	AA	AA	AA	AG	AG	GG	GG	AA	GG	AA	AA	AA	AG	GG	AA	AG
Glyma08g16360_31	A/G	8	11966392	GG	GG	AA	AG	AA	AA	AA	AA	GG	AA	GG	GG	AG	GG	AA	GG	GG	AA	AA	AA	AA	GG	GG	AA	AA	AA	AA	GG	AA	AG	AA	AA	AA	AG	AA	AA	AA	AA	AA	AA	AA	AA	AA	AA	AA	AA
Glyma08g16360_32	C/T	8	11966753	TT	TT	TT	CT	CC	CC	CC	TT	TT	TT	TT	TT	TT	TT	CC	TT	TT	TT	TT	CC	CC	CT	TT	TT	TT	TT	CC	CT	CC	CT	CC	CC	TT	CT	TT	TT	CT	CC	CC	CC	CC	CC	CC	CC	CC	CT
Glyma08g16360_33	A/G	8	11966802	GG	GG	GG	AG	AA	AA	AA	GG	GG	AG	GG	GG	GG	GG	AA	GG	GG	GG	GG	AA	AA	AG	GG	GG	GG	AG	AA	AG	AA	AG	AA	AA	GG	AA	GG	GG	AG	AA	AA	AA	AA	AA	AA	AA	AA	AG
Glyma08g16360_34	G/T	8	11966869	GG	GG	GG	GG	GG	GG	GG	GG	GG	GG	GG	GG	GG	GG	GG	GG	GG	GG	GG	GG	GG	GG	GG	GG	GG	GG	GG	GG	GG	GG	GG	GG	TT	GG	GT	GG	GG	GG	GG	GG	GG	GG	GG	GG	--	GG
Glyma08g16360_35	T/A	8	11966888	AT	AA	AA	AT	TT	TT	AT	AA	AT	AT	AA	AA	AA	AA	TT	AA	AA	AA	AA	TT	TT	AA	AA	AA	AA	AA	TT	AA	TT	AT	TT	--	AA	TT	AA	AA	AT	TT	TT	TT	TT	TT	TT	TT	--	AT
Glyma08g17310_1	C/G	8	12814634	CC	CC	CC	GC	CC	GG	CC	CC	CC	CC	CC	CC	CC	CC	CC	CC	CC	CC	CC	GG	CC	CC	CC	CC	CC	CC	CC	CC	CC	CC	CC	CC	CC	CC	CC	CC	CC	CC	CC	GG	CC	CC	CC	CC	CC	CC
Glyma08g17310_3	T/G	8	12815766	TT	TT	TT	TT	TT	GG	TT	TT	TT	TT	TT	TT	TT	TT	TT	TT	TT	TT	TT	GG	TT	TT	TT	TT	TT	TT	TT	TT	TT	TT	TT	TT	TT	TT	TT	TT	TT	TT	TT	GG	TT	TT	TT	TT	TT	TT
Glyma08g17310_4	C/G	8	12815812	CC	GG	GG	GG	CC	CC	CC	GG	CC	GG	GG	CC	GC	GG	CC	CC	GG	CC	CC	CC	GG	GC	GG	CC	CC	GC	CC	GC	CC	CC	GG	CC	GG	CC	CC	CC	CC	CC	CC	CC	CC	CC	CC	CC	GG	GC
Glyma08g17310_5	A/G	8	12815843	AA	GG	GG	GG	AA	AA	AA	GG	AA	GG	GG	AA	AG	GG	AA	AA	GG	AA	AA	AA	GG	AG	GG	AA	AA	AG	AA	AG	AA	AA	GG	AA	GG	AA	AA	AA	AA	AA	AA	AA	AA	AA	AA	AA	GG	AG
Glyma08g17310_6	T/C	8	12816118	TT	CC	CC	CT	TT	TT	TT	CC	TT	CC	CC	TT	CT	CC	TT	TT	CC	TT	TT	TT	CC	CC	CC	TT	TT	CC	TT	CC	TT	TT	CC	TT	CC	TT	TT	TT	TT	TT	TT	TT	TT	TT	TT	TT	CC	CT
Glyma08g17310_8	A/G	8	12816655	AA	GG	GG	AG	AA	GG	GG	GG	AA	GG	GG	AA	AG	GG	AG	GG	GG	GG	AA	GG	GG	GG	GG	AA	AA	AG	GG	AG	GG	AG	GG	GG	GG	AA	AG	GG	AA	AA	AA	GG	AA	AA	AA	AA	GG	GG
Glyma08g17310_9	C/T	8	12816764	CC	CC	CC	CT	CC	TT	CC	CC	CC	CC	CC	CC	CC	CC	CC	CC	CC	CC	CC	TT	CC	CC	CC	CC	CC	CC	CC	CC	CC	CC	CC	CC	CC	CC	CC	CC	CC	CC	CC	TT	CC	CC	CC	CC	CC	CC
Glyma08g17310_13	T/G	8	12818472	TT	GG	GG	GG	TT	GG	GG	GG	TT	GT	GG	TT	GT	GG	GT	GG	GG	TT	TT	GG	GG	GT	GG	TT	TT	GT	TT	GT	TT	TT	GG	GG	GG	TT	TT	GG	TT	TT	TT	GG	TT	TT	TT	TT	GG	GT
Glyma08g17310_15	C/T	8	12819283	CC	CC	CC	CT	CC	TT	CC	CC	CC	CC	CC	CC	CC	CC	CC	CC	CC	CC	CC	TT	CC	CC	CC	CC	CC	CC	CC	CC	CC	CC	CC	CC	CC	CC	CC	CC	CC	CC	CC	TT	CC	CC	CC	CC	CC	CC
Glyma08g17310_16	G/T	8	12819881	GG	TT	TT	TT	GG	TT	TT	TT	GG	GT	TT	GG	GT	TT	GT	TT	TT	GG	GG	TT	TT	GT	TT	GG	GG	GT	GG	TT	GG	GG	TT	TT	TT	GG	GG	TT	GG	GG	GG	TT	GG	GG	GG	GG	TT	GT
Glyma08g17310_17	C/A	8	12819999	CC	AA	AA	AA	CC	AA	AA	AA	CC	AA	AA	CC	AC	AA	AC	AA	AA	AA	CC	AA	AA	AC	AA	CC	CC	AC	AA	AC	AA	AC	AA	AA	AA	CC	AC	AA	CC	CC	CC	AA	CC	CC	CC	CC	AA	AA
Glyma08g17310_18	T/G	8	12820294	TT	GG	GG	GG	TT	GG	GG	GG	GT	GG	GG	TT	GT	GG	GT	GG	GG	GG	TT	GG	GG	GT	GG	TT	TT	GG	GG	GT	GG	GT	GG	GG	GG	TT	GT	GG	TT	TT	TT	GG	TT	TT	TT	TT	GG	GG
Glyma08g17310_21	A/C	8	12820536	AA	CC	CC	CC	AC	CC	CC	CC	AA	CC	CC	AA	AC	CC	AC	CC	CC	CC	AA	CC	CC	CC	CC	AA	AA	CC	CC	AC	CC	AC	CC	CC	CC	AA	AC	CC	AA	AA	AA	CC	AA	AA	AA	AA	CC	CC
Glyma08g17310_24	G/A	8	12821321	GG	AA	AA	AA	GG	GG	GG	AA	GG	AA	AA	GG	AG	AA	GG	GG	AA	GG	GG	GG	AA	AG	AA	GG	GG	AG	GG	AG	GG	GG	AA	GG	AA	GG	GG	GG	GG	GG	GG	GG	GG	GG	GG	GG	AA	AG
Glyma08g17310_25	T/G	8	12821330	TT	TT	TT	TT	TT	GG	TT	TT	TT	TT	TT	TT	TT	TT	TT	TT	TT	TT	TT	GG	TT	TT	TT	TT	TT	TT	TT	TT	TT	TT	TT	TT	TT	TT	TT	TT	TT	TT	TT	GG	TT	TT	TT	TT	TT	TT
Glyma08g17310_26	T/C	8	12821487	TT	TT	TT	TT	TT	CC	TT	TT	TT	TT	TT	TT	TT	TT	TT	TT	TT	TT	TT	CC	TT	TT	TT	TT	TT	TT	TT	TT	TT	TT	TT	TT	TT	TT	TT	TT	TT	TT	TT	CC	TT	TT	TT	TT	TT	TT
Glyma08g17310_27	T/A	8	12821501	TT	TT	TT	TT	TT	AA	TT	TT	TT	TT	TT	TT	TT	TT	TT	TT	TT	TT	TT	AA	TT	TT	TT	TT	TT	TT	TT	TT	TT	TT	TT	TT	TT	TT	TT	TT	TT	TT	TT	AA	TT	TT	TT	TT	TT	TT
Glyma08g17310_29	C/T	8	12821956	CC	CC	CC	CC	CC	TT	CC	CC	CC	CC	CC	CC	CC	CC	CC	CC	CC	CC	CC	TT	CC	CC	CC	CC	CC	CC	CC	CC	CC	CC	CC	CC	CC	CC	CC	CC	CC	CC	CC	TT	CC	CC	CC	CC	CC	CC
Glyma08g17310_30	T/C	8	12822557	TT	TT	TT	TT	TT	CC	TT	TT	TT	TT	TT	TT	TT	TT	TT	TT	TT	TT	TT	CC	TT	TT	TT	TT	TT	TT	TT	TT	TT	TT	TT	TT	TT	TT	TT	TT	TT	TT	TT	CC	TT	TT	TT	TT	TT	TT
Glyma08g17310_31	A/G	8	12822824	AA	AA	AA	AG	AA	GG	AA	AA	AA	AA	AA	AA	AA	AA	AA	AA	AA	AA	AA	GG	AA	AA	AA	AA	AA	AA	AA	AA	AA	AA	AA	AA	AA	AA	AA	AA	AA	AA	AA	GG	AA	AA	AA	AA	AA	AA
Glyma08g17310_32	G/A	8	12822864	GG	AA	AA	AA	GG	AG	AA	AA	GG	AA	AA	GG	AG	AA	AG	AA	AA	GG	GG	AA	AA	AA	AA	GG	GG	AG	GG	AG	GG	GG	AA	AA	AA	GG	GG	AA	GG	GG	GG	AA	GG	GG	GG	GG	AA	AG
Glyma08g17310_35	G/A	8	12823101	GG	AA	AA	AA	GG	AA	GG	AA	GG	AA	AA	GG	AG	AA	GG	GG	AA	GG	GG	AA	AA	AA	AA	GG	GG	AG	AG	AA	GG	GG	AA	GG	AA	GG	GG	GG	GG	GG	GG	AA	GG	GG	GG	GG	AA	AG
Glyma08g17310_36	C/G	8	12823238	CC	GG	GG	GG	CC	GG	CC	GG	CC	GC	GG	CC	GC	GG	CC	CC	GG	CC	CC	GG	GG	GG	GG	CC	CC	GG	CC	GC	CC	CC	GG	CC	GG	CC	CC	CC	CC	CC	CC	GG	CC	CC	CC	CC	GG	GC
Glyma08g17310_38	T/C	8	12823530	TT	TT	TT	TT	TT	CC	TT	TT	TT	TT	TT	TT	TT	TT	TT	--	TT	TT	TT	CC	TT	TT	TT	TT	TT	TT	TT	TT	TT	TT	TT	TT	TT	TT	TT	TT	TT	TT	TT	CC	TT	TT	TT	TT	TT	TT
Glyma08g24875_2	T/C	8	19024018	CC	CC	CC	CC	CC	TT	CC	CC	CC	CC	CC	CC	CC	CC	CC	CC	CC	CC	CC	CC	CC	CT	CC	CC	CC	CT	CC	CT	CC	CC	CC	CC	CC	CC	CT	CC	CT	CC	CC	CC	CC	CC	CC	CC	CC	CC
Glyma08g24875_3	T/G	8	19024042	TT	TT	TT	TT	GT	TT	TT	TT	TT	TT	GG	GG	GT	GG	TT	GG	GG	TT	TT	TT	TT	GT	GG	TT	TT	GT	TT	GT	GT	GT	TT	GG	GG	TT	TT	GG	TT	GG	GT	TT	TT	TT	TT	TT	GG	TT
Glyma08g24875_4	C/T	8	19024133	CC	TT	TT	CC	CC	CC	CC	CT	TT	CT	CC	CC	CC	CC	CC	CC	CC	CC	CC	CC	CC	CC	CC	TT	TT	CC	CC	CC	CC	CT	CC	CC	CC	CT	CC	CC	CC	CC	CC	CC	CC	CC	CC	CC	CC	CT
Glyma08g24875_6	A/C	8	19024263	AA	AA	AA	AA	CC	AA	AA	AA	AA	AA	CC	CC	AC	CC	AA	CC	CC	AA	AA	AA	AA	AC	CC	AA	AA	AC	AA	AC	AC	AC	AA	CC	CC	AA	AA	CC	AA	CC	AC	AA	AA	AA	AA	AA	CC	AA
Glyma08g24875_9	T/A	8	19025113	AA	AT	AT	AA	AA	AT	TT	TT	TT	AT	AA	AA	AA	AA	AT	AA	AA	TT	TT	AT	TT	AT	AA	TT	AT	AT	TT	AA	AA	AT	TT	AA	AA	AT	AT	AT	AT	AA	AT	AT	TT	AT	AT	TT	AA	AT
Glyma08g24875_13	A/T	8	19025443	AA	AA	AA	AA	AA	AA	AA	AA	AA	AA	TT	TT	AA	AA	AA	TT	TT	AA	AA	AA	AA	AT	TT	AA	AA	TT	AA	TT	TT	AT	AA	TT	TT	AA	AA	AT	AA	AT	AT	AA	AA	AA	AA	AA	TT	AA
Glyma08g24875_15	A/C	8	19025671	AA	AA	AA	AA	AA	AA	AA	AA	AA	AA	CC	CC	AA	AA	AA	--	CC	AA	AA	AA	AA	AC	CC	AA	AA	AC	AA	AC	CC	AC	AA	CC	CC	AA	AA	AC	AA	AC	AC	AA	AA	AA	AA	AA	CC	AA
Glyma08g24875_16	G/A	8	19025866	GG	GG	GG	GG	GG	GG	GG	GG	GG	AG	AA	AA	GG	GG	GG	AA	AA	GG	GG	GG	GG	AG	AA	GG	GG	AA	GG	AG	AA	AG	GG	AA	AA	GG	GG	AG	GG	AG	AG	GG	GG	GG	GG	GG	AA	GG
Glyma08g24875_18	T/C	8	19026795	TT	TT	TT	TT	TT	TT	TT	TT	TT	TT	CC	CC	TT	TT	TT	CC	CC	TT	TT	TT	TT	CT	CC	TT	TT	CC	TT	CT	CC	CT	TT	CC	CC	TT	TT	CT	TT	CT	CT	TT	TT	TT	TT	TT	CC	TT
Glyma08g24875_20	T/C	8	19027143	CC	TT	TT	CT	CT	TT	TT	TT	TT	TT	CC	CC	CC	CC	TT	CC	CC	TT	TT	TT	TT	CT	CC	TT	TT	CT	TT	CC	CC	CT	TT	CC	CC	CT	TT	CT	CT	CC	CT	TT	TT	TT	TT	TT	CC	TT
Glyma08g24875_25	G/A	8	19027412	GG	GG	GG	GG	GG	GG	GG	GG	GG	AG	AA	AA	GG	GG	GG	AA	AA	GG	GG	GG	GG	AA	AA	GG	GG	AG	GG	AG	AA	AG	GG	AA	AA	GG	GG	AG	GG	AG	AG	GG	GG	GG	GG	GG	AA	GG
Glyma08g24875_26	T/C	8	19027424	TT	TT	TT	TT	TT	TT	TT	TT	TT	CT	CC	CC	TT	TT	TT	CC	CC	TT	TT	TT	TT	CC	CC	TT	TT	CT	TT	CT	CC	CT	TT	CC	CC	TT	TT	CT	TT	CT	CT	TT	TT	TT	TT	TT	CC	TT
Glyma08g24875_27	G/A	8	19027479	GG	GG	GG	GG	GG	GG	GG	GG	GG	GG	AA	AA	GG	GG	GG	AA	AA	GG	GG	GG	GG	AA	AA	GG	GG	AA	GG	AA	AA	AG	GG	AA	AA	GG	GG	AG	GG	AG	AG	GG	GG	GG	GG	GG	AA	GG
Glyma08g24875_28	T/A	8	19027634	TT	TT	TT	TT	TT	TT	TT	TT	TT	TT	AA	AA	TT	TT	TT	AA	AA	TT	TT	TT	TT	AA	AA	TT	TT	AA	TT	AT	AA	AT	TT	AA	AA	TT	TT	AT	TT	AT	AT	TT	TT	TT	TT	TT	AA	TT
Glyma08g24875_30	T/A	8	19027935	TT	TT	TT	TT	TT	TT	TT	TT	TT	TT	AA	AA	TT	TT	TT	AA	AA	TT	TT	TT	TT	AT	AT	TT	TT	AA	TT	AT	AA	AT	TT	AA	AA	TT	TT	TT	TT	AT	AT	TT	TT	TT	TT	TT	AA	TT
Glyma08g24875_32	A/T	8	19028272	AA	AA	AA	AA	AA	AA	AA	AA	AA	AA	TT	TT	AA	AA	AA	TT	TT	AA	AA	AA	AA	AT	TT	AA	AA	TT	AA	AT	TT	AT	AA	TT	TT	AA	AA	AT	AA	AT	AT	AA	AA	AA	AA	AA	TT	AA
Glyma08g24875_34	C/T	8	19028341	CC	CC	CC	CC	CC	CC	CC	CC	CC	CC	TT	TT	CC	CC	CC	TT	TT	CC	CC	CC	CC	CT	TT	CC	CC	CT	CT	CT	TT	CT	CC	TT	CT	CC	CC	CT	CC	CT	CT	CC	CC	CC	CC	CC	TT	CC
Glyma08g24875_36	C/T	8	19028506	CC	CC	CC	CC	CC	CC	CC	CC	CC	CT	TT	TT	CC	CC	CC	CT	TT	CC	CC	CC	CC	CT	TT	CC	CC	TT	CC	TT	TT	CT	CC	TT	TT	CC	CC	CT	CC	CT	CT	CC	CC	CC	CC	CC	TT	CC
Glyma08g24875_38	A/G	8	19028638	AA	AA	AA	AA	AA	AA	AA	AA	AA	AA	AA	AA	AA	AA	AG	AA	AA	AA	AA	AA	GG	AA	AA	AA	AA	AA	AA	AA	AA	AA	GG	AA	AA	AA	AA	AA	AA	AA	AA	AA	AA	AA	AA	AA	AA	AA
Glyma08g24875_41	G/A	8	19028771	GG	GG	GG	GG	GG	GG	GG	GG	GG	GG	GG	GG	GG	GG	AG	GG	GG	GG	GG	GG	AA	GG	GG	GG	GG	GG	GG	GG	GG	GG	AA	GG	GG	GG	GG	GG	GG	AG	GG	GG	GG	GG	GG	GG	GG	GG
Glyma08g24875_42	T/C	8	19028776	TT	TT	TT	TT	TT	TT	TT	TT	TT	TT	CC	CC	TT	TT	TT	CC	CC	TT	TT	TT	TT	CT	CC	TT	TT	CC	CT	CC	CC	CT	TT	CC	CC	TT	TT	CT	TT	CT	CT	TT	TT	TT	TT	TT	CC	TT
Glyma08g24875_43	A/T	8	19028813	AA	AA	AA	AA	AA	AA	AA	AA	AA	AA	TT	TT	AA	AA	AA	TT	TT	AA	AA	AA	AA	AT	TT	AA	AA	TT	AT	AT	TT	AT	AA	TT	TT	AA	AA	AT	AA	AT	AT	AA	AA	AA	AA	AA	TT	AA
Glyma08g24875_45	G/A	8	19028877	GG	GG	GG	GG	GG	GG	GG	GG	GG	AG	AG	AA	GG	GG	GG	AG	AA	GG	GG	GG	GG	AA	AA	GG	GG	AG	AG	AG	AA	AG	GG	AA	AA	GG	GG	AG	GG	AG	AG	GG	GG	GG	GG	GG	AA	GG
Glyma08g24875_47	C/A	8	19029094	CC	CC	CC	CC	CC	CC	CC	CC	CC	AC	CC	CC	CC	CC	CC	AA	CC	CC	CC	CC	CC	CC	CC	CC	CC	CC	AC	AC	AA	AC	CC	AA	AA	CC	CC	AC	CC	CC	AC	CC	CC	CC	CC	CC	AA	CC
Glyma08g24875_55	C/A	8	19029998	CC	CC	CC	AA	AA	CC	CC	CC	CC	AC	AA	AA	AA	AA	CC	AA	AA	CC	CC	CC	CC	AA	AA	CC	CC	AC	CC	AC	AA	AC	CC	AA	AA	CC	CC	AC	CC	AA	AC	CC	CC	CC	CC	CC	AA	CC
Glyma08g24875_57	A/G	8	19030063	AA	AA	AA	AA	GG	AA	AA	AA	AA	AG	AG	GG	AA	AA	AA	AG	GG	AA	AA	AA	AA	GG	GG	AA	AA	AG	AG	AG	GG	AG	AA	GG	GG	AA	AA	AG	AA	AG	AG	AA	AA	AA	AA	AA	GG	AA
Glyma08g24875_59	C/T	8	19030142	CC	CC	CC	CC	CC	CC	CC	CC	CC	CC	CC	CC	CC	CC	CT	CC	CC	CC	CC	CC	CC	CC	CC	CC	CC	CC	CC	CC	CC	CC	TT	CC	CC	CC	CC	CC	CC	CC	CC	CC	CC	CC	CC	CC	CC	CC
Glyma08g24875_66	T/G	8	19030807	TT	TT	TT	TT	GG	TT	TT	GT	TT	GT	GG	GG	TT	TT	TT	GG	GG	GT	TT	TT	TT	GG	GG	TT	TT	GT	TT	GG	GG	GT	TT	GG	GG	TT	TT	GT	GT	GT	GT	TT	TT	TT	TT	TT	GG	TT
Glyma08g24875_67	A/G	8	19030883	AA	AA	AA	AG	GG	AA	AA	AA	AA	AG	GG	GG	GG	GG	AA	GG	GG	AA	AA	AA	AA	GG	GG	AA	AA	GG	AG	GG	GG	AG	AA	GG	GG	AA	AA	AG	AG	GG	AG	AA	AA	AA	AA	AA	GG	AA
Glyma08g24875_74	T/C	8	19031512	TT	TT	TT	TT	TT	TT	TT	TT	TT	TT	TT	TT	CT	CC	TT	CC	TT	TT	TT	TT	TT	TT	TT	TT	TT	TT	TT	CC	CC	CT	TT	CC	CC	TT	TT	CT	CT	CT	CT	TT	TT	TT	TT	TT	CC	TT
Glyma08g24875_75	T/A	8	19031619	TT	TT	TT	TT	TT	TT	TT	TT	TT	TT	TT	TT	AT	AA	TT	AA	TT	TT	TT	TT	TT	TT	TT	TT	TT	AT	TT	AA	AA	AA	TT	AA	AA	TT	TT	AT	AT	AT	AT	TT	TT	TT	TT	TT	AA	TT
Glyma08g24875_76	G/A	8	19031743	GG	AA	AA	GG	GG	GG	GG	AA	AA	AG	AA	AA	GG	GG	AG	GG	AA	GG	GG	GG	GG	AG	AA	AA	AA	AG	GG	GG	AG	AG	AA	AG	GG	AA	GG	GG	GG	GG	GG	AA	GG	GG	GG	GG	AG	AG
Glyma08g24875_77	T/A	8	19031904	AA	TT	TT	AT	AA	AT	AA	TT	TT	AT	TT	TT	AA	AA	AT	AA	TT	AA	AA	TT	TT	TT	TT	TT	TT	TT	AA	AA	AA	AT	AA	AA	AA	TT	AT	AA	AT	TT	AA	TT	AA	AA	AA	AA	AA	AT
Glyma08g24875_80	T/C	8	19031999	TT	TT	TT	TT	TT	TT	TT	TT	TT	TT	TT	TT	TT	TT	TT	TT	TT	TT	TT	TT	TT	TT	TT	TT	TT	TT	TT	TT	TT	TT	TT	TT	TT	TT	TT	TT	TT	TT	TT	TT	TT	TT	TT	TT	TT	TT
Glyma08g24875_81	C/T	8	19032059	TT	CC	CC	CT	TT	CC	TT	CC	CC	CT	CC	CC	CT	CC	CT	TT	CC	TT	TT	CC	CC	CC	CC	CC	CC	CC	TT	CT	CT	CT	CC	TT	TT	CC	CT	TT	CC	CC	TT	CC	TT	TT	TT	TT	CT	CT
Glyma08g24875_83	A/G	8	19032104	GG	AA	AA	AG	GG	AA	GG	AA	AA	AG	AA	AA	AG	AA	AG	GG	AA	GG	GG	AA	AA	AA	AA	AA	AA	AG	GG	GG	GG	AG	GG	GG	GG	AA	AG	GG	AA	AA	GG	AA	GG	GG	GG	GG	GG	AG
Glyma08g24875_84	A/T	8	19032315	AA	TT	TT	AA	AA	AA	AA	TT	TT	AT	AA	AA	AA	AA	AA	AA	AA	AA	AA	AA	AA	AA	AA	TT	AT	AA	AA	AA	AA	AT	AA	AA	AA	TT	AA	AA	AA	AA	AA	TT	AA	AA	AA	AA	AA	AT
Glyma08g24875_85	G/A	8	19032449	AA	GG	GG	AA	GG	GG	AA	GG	GG	AG	GG	GG	AA	AA	AG	AA	GG	AA	AA	GG	GG	AG	GG	AG	GG	GG	AA	AA	AA	AG	AA	AA	AA	AG	AG	AA	AG	GG	AA	GG	AA	AA	AA	AA	AA	AG
Glyma08g24875_86	T/C	8	19032465	CC	TT	TT	TT	TT	TT	CC	TT	TT	TT	TT	TT	TT	CC	TT	TT	TT	CC	CC	TT	TT	TT	TT	TT	TT	TT	CC	TT	TT	TT	TT	TT	CC	TT	CT	TT	CT	TT	CT	TT	CC	CC	CC	CC	TT	CT
Glyma08g24875_87	G/T	8	19032477	TT	GG	GG	GG	GG	GG	TT	GG	GG	GG	GG	GG	GG	TT	GG	GG	GG	TT	TT	GG	GG	GG	GG	GG	GG	GG	TT	GG	GG	GG	GG	GG	TT	GG	GT	GG	GT	GG	GT	GG	TT	TT	TT	TT	GG	GT
Glyma08g24875_88	A/C	8	19032513	AA	AA	AA	AA	AA	AA	AA	AA	AA	AA	AA	AA	AA	AA	AA	AA	AA	AA	AA	CC	AA	AA	AA	AA	AA	AA	AA	AA	AA	AA	AA	AA	AA	AA	AA	AA	AA	AA	AA	AA	AA	AA	AA	AA	AA	AA
Glyma08g24875_89	C/T	8	19032519	TT	CC	CC	CC	CC	CC	TT	CC	CC	CC	CC	CC	CC	TT	CC	CC	CC	CT	TT	CC	CC	CC	CC	CC	CC	CC	TT	CC	CC	CC	CC	CC	TT	CC	CC	CC	CC	CC	CT	CC	TT	TT	TT	TT	CC	CC
Glyma08g24875_90	C/T	8	19032550	CC	CC	CC	CC	CC	CC	CC	CC	CC	CC	CC	CC	CC	CC	CC	CC	CC	CC	CC	CC	CC	CC	CC	CC	CC	CC	CC	CC	CC	CC	CC	CC	CC	CC	CC	CC	CC	CC	CC	CC	CC	CC	CC	CC	CC	CC
Glyma08g24875_91	C/T	8	19032552	CC	CC	CC	CC	CC	CC	CT	CC	CC	CC	CC	CC	CC	CC	CC	CC	CC	CT	TT	CC	CC	CC	CC	CC	CC	CC	TT	CC	CC	CC	CC	CC	CC	CC	CC	CC	CC	CC	CC	CC	TT	CT	TT	TT	CC	CC
Glyma08g24875_92	C/T	8	19032562	TT	CC	CC	CC	CC	CC	CT	CC	CC	CC	CC	CC	CC	TT	CC	CC	CC	CT	TT	CC	CC	CC	CC	CC	CC	CC	TT	CC	CC	CC	CC	CC	TT	CC	CT	CC	CC	CC	CC	CC	TT	CT	TT	TT	CC	CC
Glyma08g24875_93	C/G	8	19032566	CC	CC	CC	CC	CC	CC	CC	CC	CC	CC	GG	GG	CC	--	CC	CC	GG	CC	CC	CC	CC	GG	GG	CC	CC	GC	CC	CC	CC	CC	CC	CC	CC	CC	CC	CC	CC	CC	CC	CC	CC	CC	CC	CC	CC	CC
Glyma08g24875_94	T/G	8	19032584	GG	TT	TT	TT	TT	TT	GG	TT	TT	GT	TT	TT	TT	GG	GG	GG	TT	GG	GG	TT	GG	TT	TT	TT	TT	TT	GG	GG	GG	GT	GG	GG	GG	TT	GT	GG	GT	--	GG	TT	GG	GT	GG	GG	GG	TT
Glyma08g24875_95	G/C	8	19032694	--	GG	GG	GG	GG	GG	GG	GG	GG	GG	GG	GG	GG	GG	GG	GG	GG	--	GG	GC	GG	GG	GG	GG	GG	GG	GG	GG	GG	GG	--	GG	GG	GG	GG	GG	GG	GG	GG	GG	GG	GG	GG	GG	GG	GG
Glyma08g24875_96	T/G	8	19032757	--	TT	--	TT	TT	TT	TT	TT	TT	GT	TT	TT	TT	TT	--	GG	TT	TT	--	TT	TT	TT	TT	TT	TT	GT	TT	GG	GG	GT	TT	GT	TT	TT	TT	GG	TT	TT	TT	TT	TT	TT	--	TT	GG	--
Glyma08g24875_97	C/T	8	19032798	--	--	--	CC	CC	CC	TT	TT	TT	TT	--	CC	CC	TT	--	--	CC	TT	TT	CC	TT	CC	CC	TT	TT	CC	TT	TT	TT	TT	TT	TT	TT	TT	--	TT	CC	CC	CT	TT	TT	TT	TT	TT	TT	TT
Glyma08g24875_98	C/T	8	19032817	--	TT	--	CC	CC	CC	--	--	TT	--	CC	CC	CC	TT	--	--	CC	TT	TT	CC	TT	CC	CC	TT	TT	CC	TT	TT	TT	TT	--	TT	TT	TT	CC	TT	CC	CC	CT	TT	TT	TT	TT	--	TT	TT
Glyma08g24875_99	C/A	8	19032837	--	AA	--	CC	CC	CC	--	AA	AA	--	CC	CC	CC	AA	--	--	CC	AA	AA	CC	AA	CC	CC	AA	AA	CC	AA	AA	AA	AA	--	AA	AA	AA	CC	AC	CC	CC	AA	AA	AA	AA	AA	--	AA	AA
Glyma08g24875_100	G/A	8	19032948	--	AA	--	--	GG	GG	AA	--	--	--	GG	--	--	AA	--	--	GG	--	--	--	AA	AG	GG	AA	AA	AG	AA	AA	AA	AA	AA	--	AA	AA	GG	AA	GG	GG	AG	AA	--	AA	AA	AA	AA	AA
Glyma08g24875_101	T/C	8	19033015	--	--	--	--	TT	TT	--	--	--	--	--	--	--	CC	CC	--	TT	--	--	--	CC	TT	--	TT	TT	TT	TT	TT	TT	TT	TT	--	CC	--	CT	TT	TT	TT	TT	TT	--	--	TT	TT	--	CT
Glyma08g24875_102	A/T	8	19033030	--	--	--	--	--	AT	--	--	--	--	--	--	--	AA	TT	--	--	--	--	--	TT	AA	--	TT	TT	AT	TT	TT	TT	TT	--	--	AA	TT	AA	TT	AA	AA	AA	TT	--	--	TT	TT	--	--
Glyma08g24875_103	C/A	8	19033080	--	--	--	--	--	AC	--	--	--	--	--	AA	AC	CC	AA	--	CC	--	--	--	AA	CC	--	--	AA	AC	CC	AA	AA	AA	--	--	--	AA	CC	--	AC	--	CC	--	--	--	AA	CC	--	--
Glyma08g24875_104	G/A	8	19033222	--	--	--	--	GG	AG	--	--	--	--	--	--	--	AA	AA	--	GG	AA	--	GG	AA	GG	--	--	AA	AG	AA	AA	AA	AA	--	--	AA	AA	AA	AG	AG	GG	--	AA	--	--	--	--	--	AA
Glyma08g24875_105	G/A	8	19033229	--	--	--	--	--	AG	--	--	--	--	--	AA	--	GG	AA	--	GG	AA	--	GG	AA	GG	--	--	AA	AG	AA	AA	AA	AA	--	--	GG	AA	GG	AG	GG	GG	--	AA	--	--	--	--	--	AG
Glyma08g24875_106	C/A	8	19033408	--	--	--	--	CC	CC	CC	--	--	--	CC	CC	CC	CC	--	--	CC	CC	CC	CC	--	CC	CC	--	CC	CC	CC	AA	AA	AA	--	AA	CC	--	CC	AC	--	CC	CC	--	CC	CC	CC	CC	AA	CC
Glyma08g24875_107	G/A	8	19033430	GG	--	--	--	GG	GG	GG	--	--	--	AA	AA	GG	GG	--	--	AA	GG	GG	GG	--	AA	AA	--	--	AG	GG	GG	GG	GG	--	GG	GG	--	GG	GG	--	GG	GG	--	GG	GG	GG	GG	GG	GG
Glyma08g24875_108	G/A	8	19033459	GG	--	--	AA	--	GG	AA	--	--	--	--	GG	GG	GG	--	--	GG	AA	AA	GG	--	GG	GG	--	--	GG	AA	AA	AA	AA	--	AA	--	--	GG	AG	--	--	AA	--	AA	AA	AA	AA	AA	AA
Glyma08g24875_109	A/G	8	19033585	GG	AA	--	GG	GG	GG	GG	AG	GG	AG	GG	GG	--	GG	--	GG	GG	GG	GG	GG	GG	GG	GG	AA	AG	AG	GG	GG	GG	GG	--	GG	GG	AG	AG	GG	--	GG	GG	AG	GG	GG	AG	GG	GG	--
Glyma08g24875_110	T/A	8	19033614	AA	AA	AA	TT	TT	TT	AA	AA	AA	AA	TT	TT	AA	AA	AA	AA	TT	AA	AA	TT	AA	TT	TT	AA	AA	TT	AT	AA	AA	AA	AA	AA	AA	AA	AT	AA	TT	TT	AA	AA	AA	AA	AA	AA	AA	AA
Glyma08g24875_111	C/T	8	19033618	CC	TT	TT	CC	CC	CC	CC	TT	TT	TT	CC	CC	CC	CC	CC	TT	CC	CC	CC	CC	CC	CC	CC	TT	TT	CC	CC	TT	TT	TT	TT	TT	CC	TT	CC	CT	CC	CC	CT	TT	CC	CC	CT	CC	TT	CC
Glyma08g24875_112	C/T	8	19033622	TT	TT	TT	CC	CC	CC	TT	TT	TT	TT	CC	CC	TT	TT	TT	TT	CC	TT	TT	--	TT	CC	CC	TT	TT	CC	CT	TT	TT	TT	TT	TT	TT	TT	CT	TT	CC	CC	TT	TT	TT	TT	TT	TT	TT	TT
Glyma08g24875_113	A/G	8	19033646	AA	AA	AA	AA	AA	AA	AA	AA	AA	AG	AA	AA	AA	AA	AA	GG	AA	AA	AA	AA	AA	AA	AA	AA	AA	AA	AA	GG	GG	GG	GG	GG	AA	AA	AA	AG	AA	AA	AA	AA	AA	AA	AA	AA	GG	AA
Glyma08g24875_114	C/T	8	19033684	TT	TT	TT	TT	TT	CC	TT	--	TT	TT	TT	TT	TT	TT	TT	TT	TT	TT	TT	TT	TT	CT	TT	TT	TT	TT	TT	TT	TT	TT	TT	TT	TT	TT	CT	TT	CT	TT	TT	--	TT	TT	TT	TT	TT	TT
Glyma08g24875_115	A/G	8	19033700	GG	GG	GG	AA	AA	AA	GG	--	GG	GG	AA	AA	AG	AA	--	GG	AA	GG	GG	AA	GG	AA	AA	--	GG	AA	AG	GG	GG	GG	GG	GG	AA	GG	AA	AG	AG	AA	AG	--	GG	GG	GG	GG	GG	AG
Glyma08g24875_116	T/A	8	19033716	AA	AA	AA	TT	TT	TT	--	--	AA	AA	TT	TT	AT	AA	AA	AA	TT	AA	AA	TT	AA	TT	TT	AA	AA	AT	AA	AA	AA	AA	AA	AA	AA	AA	AT	AA	TT	TT	AA	AA	AA	AA	AA	AA	AA	AA
Glyma08g24875_117	C/G	8	19033720	CC	CC	CC	CC	CC	CC	CC	CC	CC	CC	CC	CC	CC	CC	CC	CC	CC	CC	CC	GG	CC	CC	CC	CC	CC	CC	CC	CC	CC	CC	CC	CC	CC	CC	CC	CC	CC	CC	CC	CC	CC	CC	CC	CC	CC	CC
Glyma08g24875_118	C/T	8	19033753	CC	CC	CC	CC	CC	CT	CC	CC	CC	CC	CC	CC	CC	CC	TT	CC	CC	CC	CC	CC	TT	CC	CC	CC	CC	CC	CC	CC	CC	CC	CC	CC	CC	CC	CC	CC	CT	CC	CT	CC	CC	CC	CC	CC	CC	CC
Glyma08g24875_119	C/A	8	19033771	CC	CC	CC	CC	CC	AC	CC	CC	CC	CC	CC	CC	CC	CC	AC	CC	CC	CC	CC	CC	AA	CC	CC	CC	CC	CC	CC	CC	CC	CC	CC	CC	CC	CC	CC	CC	CC	CC	CC	CC	CC	CC	CC	CC	CC	CC
Glyma08g24875_120	C/T	8	19033808	CC	TT	TT	CC	CC	CT	TT	TT	TT	TT	CC	CC	CT	CC	TT	TT	CC	TT	TT	CC	TT	CC	CC	TT	TT	CT	CT	TT	TT	TT	TT	TT	CC	TT	CC	CT	CT	CC	CT	TT	TT	TT	TT	TT	TT	CT
Glyma08g24875_121	T/C	8	19033822	CC	CC	CC	CC	CC	CT	CC	CC	CC	CC	CC	CC	CC	CC	CC	CC	CC	CC	CC	CC	CC	CT	CC	CC	CC	CT	CC	CC	CC	CC	CC	CC	CC	CC	CT	CC	CT	CC	CC	CC	CC	CC	CC	CC	CC	CC
Glyma08g24875_125	T/G	8	19033867	GG	GG	GG	TT	TT	TT	GG	GG	GG	GG	GG	GG	GT	GG	GG	GG	GG	GG	GG	GG	GG	GT	GG	GG	GG	GG	GT	GG	GG	GG	GG	GG	GG	GG	GT	GG	TT	GG	GG	GG	GG	GG	GT	GG	GG	GG
Glyma08g24875_126	C/T	8	19033888	CC	TT	TT	CC	CC	CC	TT	TT	TT	TT	CC	CC	CC	CC	TT	TT	CC	TT	TT	CC	--	CC	CC	TT	TT	CT	TT	TT	TT	TT	TT	TT	CC	CT	CC	CT	CC	CC	CC	TT	TT	TT	CT	TT	TT	CC
Glyma08g24875_127	A/G	8	19033903	AA	GG	GG	AA	AA	AA	GG	GG	GG	GG	AA	AA	AA	AA	GG	GG	AA	GG	GG	AA	GG	AA	AA	GG	GG	AA	GG	GG	GG	GG	GG	GG	AA	AG	AA	AG	AA	AA	AG	GG	GG	GG	AG	GG	GG	AG
Glyma08g24875_129	G/A	8	19033949	GG	GG	GG	GG	GG	GG	GG	GG	GG	GG	GG	GG	GG	GG	GG	GG	GG	GG	GG	GG	GG	GG	GG	GG	GG	GG	GG	GG	GG	GG	GG	GG	GG	GG	GG	GG	GG	GG	GG	GG	GG	GG	GG	GG	GG	GG
Glyma08g24875_131	A/C	8	19034028	AA	CC	CC	AA	AA	AA	CC	CC	CC	CC	AA	AA	AA	AA	CC	CC	AA	CC	CC	AA	CC	AA	AA	CC	CC	AA	CC	CC	CC	CC	CC	CC	AA	AC	AA	AC	AC	AA	AC	CC	CC	CC	CC	CC	CC	AC
Glyma08g24875_132	C/T	8	19034060	CC	TT	TT	CC	CT	CC	TT	TT	TT	TT	CC	CC	CC	CC	TT	TT	CC	TT	TT	CC	TT	CC	CC	TT	TT	CT	TT	TT	TT	TT	TT	TT	CC	CT	CC	CT	CT	CC	CT	TT	TT	TT	TT	TT	TT	CT
Glyma08g25050_2	C/G	8	19304679	GG	CC	GG	GG	CC	GG	GG	GG	GG	GC	GG	GG	GG	GG	GG	GG	GG	CC	CC	GG	GG	GC	GG	CC	CC	CC	GG	CC	GG	GG	CC	CC	GG	GG	GG	GC	GG	GG	GC	GG	CC	CC	GC	CC	GG	GG
Glyma08g25050_4	A/C	8	19305170	AA	AA	AA	AA	AA	AA	AA	AA	AA	AA	AA	AA	AA	CC	AA	AA	AA	AA	AA	AA	AA	AA	AA	AA	AA	AA	AA	AA	AA	AA	AA	AA	AA	AA	AA	AA	AA	AA	AA	AA	AA	AA	AA	AA	AA	AA
Glyma08g25050_5	G/T	8	19305300	GG	GG	GG	GG	GG	GG	GG	GG	GG	GG	GG	GG	GG	GG	GG	GG	GG	GG	GG	GG	GG	GG	GG	GG	GG	GT	GG	GG	GG	GG	GG	GG	GG	GG	GT	GG	GG	GG	GG	GG	GG	GG	GG	GG	GG	GG
Glyma08g25050_6	A/T	8	19305367	AA	AA	TT	AA	AA	TT	AA	TT	TT	AA	AA	AA	AA	AA	AT	AA	AA	AA	AA	AA	AA	AA	AA	AA	AA	AA	AA	AA	AA	AT	AA	AA	AA	AT	AA	AA	AA	AA	AA	AA	AA	AA	TT	AA	AA	AT
Glyma08g25050_8	T/C	8	19305703	TT	TT	CC	TT	TT	CC	TT	CC	CC	TT	TT	TT	TT	TT	CT	TT	TT	TT	TT	TT	TT	TT	TT	TT	TT	TT	TT	TT	TT	CT	TT	TT	TT	CC	TT	TT	TT	TT	TT	TT	TT	TT	CT	TT	TT	CT
Glyma08g25050_9	T/A	8	19305945	AA	TT	TT	AA	TT	TT	AA	TT	TT	TT	AT	AA	AA	AA	AT	AA	AA	TT	TT	AA	AA	AA	AA	TT	TT	AT	AA	AT	AA	AT	TT	TT	AA	AT	AA	AT	AA	AT	AT	AA	TT	TT	TT	TT	AA	AT
Glyma08g25050_11	A/G	8	19308139	AA	AA	AA	AA	AA	AA	AA	AA	AA	AA	AA	AA	AA	GG	AA	AA	AA	AA	AA	AA	AA	AA	AA	AA	AA	AA	AA	AA	AA	AA	AA	AA	AA	AA	AA	AA	AA	AA	AA	AA	AA	AA	AA	AA	AA	AA
Glyma08g25050_12	G/A	8	19309555	GG	GG	GG	GG	GG	GG	GG	GG	GG	GG	GG	GG	GG	AA	GG	GG	GG	GG	GG	GG	GG	GG	GG	GG	GG	GG	GG	GG	GG	GG	GG	GG	GG	GG	GG	GG	GG	GG	GG	GG	GG	GG	GG	GG	GG	GG
Glyma08g25050_13	C/T	8	19309897	TT	CC	TT	TT	CT	TT	TT	TT	TT	CC	TT	TT	TT	TT	TT	TT	TT	CC	CC	TT	TT	TT	TT	CC	CC	CT	TT	CT	TT	TT	CC	CC	TT	TT	TT	CT	TT	TT	CT	TT	CC	CC	TT	CC	TT	TT
Glyma08g25050_14	C/T	8	19310818	CC	CC	TT	CC	CT	TT	CC	TT	TT	CC	CC	CC	CC	CC	CT	CC	CC	CC	CC	CC	CC	CC	CC	CC	CC	CC	CC	CC	CC	CT	CC	CC	CC	TT	CC	CC	CC	CC	CC	CC	CC	CC	CT	CC	--	CT
Glyma08g25050_15	T/C	8	19311365	TT	TT	CC	TT	TT	CT	TT	CC	CC	TT	TT	TT	TT	TT	CT	TT	TT	TT	TT	TT	TT	TT	TT	TT	TT	TT	TT	TT	TT	CT	TT	TT	TT	CC	TT	TT	TT	TT	TT	TT	TT	TT	CC	TT	TT	CT
Glyma08g25050_16	T/A	8	19311439	TT	TT	AA	TT	TT	AA	AA	AT	AA	AT	TT	TT	AT	AA	AA	TT	TT	TT	TT	AA	TT	TT	TT	TT	TT	TT	TT	AT	TT	AA	TT	TT	TT	AT	TT	AT	TT	TT	TT	AA	TT	TT	AT	TT	--	AA
Glyma08g25050_17	A/C	8	19311489	AA	AA	AA	AA	AA	AA	AA	AA	AA	AA	AA	AA	AC	AA	AA	AA	AA	AA	AA	CC	AA	AA	AA	AA	AA	AA	AA	AA	AA	AA	AA	AA	AA	AA	AA	AC	AA	AA	AA	CC	AA	AA	AA	AA	AA	AA
Glyma08g25050_18	A/G	8	19311605	GG	AA	GG	GG	AA	GG	GG	GG	GG	AG	GG	GG	GG	GG	GG	--	GG	AA	AA	GG	GG	AG	GG	AA	AA	AG	GG	AG	GG	GG	AA	AA	GG	GG	GG	AG	GG	GG	AG	GG	AA	AA	GG	AA	GG	GG
Glyma08g25050_19	T/C	8	19311613	TT	TT	CC	TT	TT	CC	TT	CT	CC	TT	TT	TT	CT	CC	CT	--	TT	--	TT	CC	TT	TT	TT	TT	TT	TT	TT	TT	TT	CT	--	TT	TT	CT	TT	CT	TT	TT	TT	CC	TT	TT	CT	TT	TT	CC
Glyma08g25050_20	A/T	8	19311697	AA	AA	TT	AA	AA	TT	TT	TT	TT	AA	AA	AA	AT	TT	AT	AA	AA	AA	AA	TT	AA	AA	AA	AA	AA	AA	AA	AT	AA	TT	AA	AA	AA	TT	AA	AT	AA	AA	AA	TT	AA	AA	AT	AA	AA	TT
Glyma08g25050_21	A/C	8	19312185	CC	AA	CC	CC	AA	CC	CC	CC	CC	AA	CC	CC	CC	CC	CC	CC	CC	AA	AA	CC	CC	AC	CC	AA	AA	AC	CC	AA	CC	CC	AA	AA	CC	CC	CC	AC	CC	CC	AC	CC	AA	AA	CC	AC	CC	CC
Glyma08g25050_22	A/G	8	19312525	GG	AA	AA	AG	AA	AA	AA	AA	AA	AA	GG	GG	AG	AA	AG	GG	GG	AA	AA	AA	GG	GG	GG	AA	AA	AG	GG	AA	GG	AA	AG	AA	GG	AG	GG	AA	GG	GG	AG	AG	AA	AA	AA	AA	GG	AA
Glyma08g25050_23	T/A	8	19312888	AA	TT	TT	AA	TT	TT	TT	TT	TT	TT	AA	AA	AT	TT	AT	AA	AA	TT	TT	TT	AA	AT	AA	TT	TT	AT	AA	AT	AA	TT	TT	TT	AA	AT	AA	TT	AA	AA	TT	TT	TT	TT	TT	TT	AA	TT
Glyma08g25050_24	C/A	8	19313100	CC	CC	AA	CC	CC	AA	CC	AA	AA	CC	CC	CC	CC	CC	AC	CC	CC	CC	CC	CC	CC	CC	CC	CC	CC	CC	CC	CC	CC	AC	CC	CC	CC	AC	CC	CC	CC	CC	CC	CC	CC	CC	AA	CC	CC	AC
Glyma08g39400_1	T/A	8	38943384	TT	AA	AA	AA	TT	TT	TT	AA	AA	AA	AA	TT	AT	TT	TT	TT	AA	AA	AA	TT	AA	AA	AA	AA	AA	TT	TT	AA	AA	AT	TT	TT	TT	TT	AT	AA	TT	TT	TT	TT	TT	TT	TT	TT	TT	AA
Glyma08g39400_2	A/G	8	38943486	AA	AA	AA	AA	AA	AA	AA	AA	AA	AA	AA	AA	AA	AA	AG	AA	AA	AA	AA	GG	AA	AA	AA	AA	AA	AA	AA	AA	AA	AA	AA	AA	AA	AA	AA	AA	AA	AA	AA	AA	AA	AA	AA	AA	AA	AA
Glyma08g39400_3	C/T	8	38944137	CC	TT	TT	TT	CT	--	CC	TT	TT	TT	TT	TT	TT	TT	TT	CC	TT	TT	TT	TT	TT	TT	TT	TT	TT	CC	TT	CT	TT	TT	CC	TT	CC	CC	CC	TT	CT	TT	TT	CC	TT	TT	CC	TT	TT	TT
Glyma08g39400_4	G/A	8	38944183	GG	AA	AA	AA	GG	--	GG	AA	AA	AA	AA	AA	AA	AA	AA	GG	AA	AA	AA	AA	AA	AA	AA	AA	AA	GG	AA	AG	AA	AA	GG	AA	GG	GG	GG	AA	AG	AA	AA	GG	AA	AA	GG	AA	AA	AA
Glyma08g39400_5	T/G	8	38944215	TT	TT	TT	TT	TT	--	TT	TT	TT	TT	TT	TT	GT	TT	GT	TT	TT	TT	TT	GG	TT	TT	TT	TT	TT	TT	TT	TT	TT	GT	TT	GG	TT	TT	TT	TT	TT	TT	TT	TT	TT	TT	TT	TT	GG	TT
Glyma08g39400_6	G/C	8	38944240	GG	CC	CC	CC	GG	--	GG	CC	CC	CC	CC	GG	CC	CC	CC	GG	CC	CC	GG	CC	GG	GC	CC	CC	CC	GG	GC	GC	CC	CC	GG	CC	GG	GG	GG	GC	GG	CC	GC	GG	CC	CC	GC	CC	CC	CC
Glyma08g39400_7	G/A	8	38944430	GG	AA	AA	AA	GG	AA	GG	AA	AA	AA	AA	GG	AA	AA	AA	GG	AA	AA	GG	AA	GG	AA	AA	AA	AA	GG	AA	AG	AA	AA	AA	AA	GG	GG	GG	AG	AG	AA	AA	GG	AA	AA	GG	AA	AA	AA
Glyma08g39400_12	C/A	8	38945905	CC	AA	AA	AA	CC	CC	CC	AA	AA	AA	AA	AA	AC	CC	CC	CC	AA	AA	AA	CC	CC	AA	AA	AA	AA	AC	CC	AA	CC	AC	CC	CC	CC	CC	CC	AC	CC	CC	AC	CC	CC	CC	CC	CC	CC	AA
Glyma08g39400_13	C/T	8	38946250	CC	TT	TT	CT	CC	--	CC	TT	TT	CT	TT	CC	CT	CC	CC	CC	TT	TT	CC	CC	CC	CT	TT	TT	TT	CC	CC	CT	CC	CT	CC	CC	CC	CC	CC	CC	CC	CC	CC	CC	CC	CC	CC	CC	CC	TT
Glyma08g39400_14	A/C	8	38946462	AA	CC	CC	CC	AA	CC	AA	CC	CC	CC	CC	CC	CC	CC	CC	AA	CC	CC	CC	CC	CC	AC	CC	CC	CC	AA	AA	AC	CC	CC	CC	CC	AA	AC	AA	CC	AA	CC	CC	AA	CC	CC	AA	CC	CC	CC
Glyma08g39400_15	G/C	8	38946501	GG	CC	CC	CC	GG	--	GG	CC	CC	CC	CC	CC	CC	CC	CC	GG	CC	CC	CC	CC	GG	GC	GC	CC	CC	GG	GG	GC	CC	CC	CC	CC	GG	GG	GG	CC	GC	CC	CC	GG	CC	CC	GG	CC	CC	CC
Glyma08g39400_16	A/C	8	38946546	AC	CC	CC	CC	AA	--	AA	CC	CC	CC	CC	CC	CC	CC	CC	AA	CC	CC	CC	CC	AA	AC	AC	CC	CC	AA	AA	CC	CC	CC	CC	CC	AA	AA	AA	CC	AC	CC	CC	AA	CC	CC	AA	CC	CC	CC
Glyma08g39400_17	C/A	8	38946611	CC	AA	AA	AA	CC	AC	CC	AA	AA	AA	AA	AA	AA	AA	AA	CC	AA	AA	AA	AA	AA	AC	AC	AA	AA	CC	CC	AA	AA	AA	AA	AA	CC	CC	CC	AA	AC	AA	AA	CC	AA	AA	CC	AA	AA	AA
Glyma08g39400_23	T/C	8	38947283	TT	TT	TT	TT	TT	--	TT	TT	TT	TT	TT	TT	TT	TT	TT	TT	TT	TT	TT	TT	TT	TT	TT	TT	TT	TT	TT	TT	TT	TT	TT	TT	TT	TT	TT	TT	TT	TT	TT	CT	TT	TT	TT	TT	TT	TT
Glyma08g39400_24	G/T	8	38947467	GG	GG	GG	GG	GG	--	GG	GG	GG	GG	GG	--	GG	GG	GG	GG	GG	GG	--	GG	GG	GG	GG	GG	GG	GG	GG	GG	TT	GG	--	GG	GG	GG	GG	TT	GG	GG	GG	GG	TT	TT	GG	GG	GG	GG
Glyma08g39400_25	C/G	8	38947643	CC	GG	GG	GG	CC	--	CC	GG	GG	GG	GG	--	GG	CC	CC	--	GC	GG	CC	CC	CC	GC	GG	GG	GG	CC	CC	GG	CC	GC	CC	GG	CC	CC	CC	CC	CC	CC	CC	CC	CC	CC	CC	CC	CC	GC
Glyma08g39400_26	C/A	8	38947739	CC	AA	AA	AA	AC	--	CC	AA	AA	AA	AA	AA	AA	AA	CC	--	AA	AA	AA	--	AA	AA	AA	AA	AA	AA	CC	AA	AA	AA	AA	AA	CC	CC	CC	AA	AC	AA	AA	AC	AA	AA	CC	AA	AA	--
Glyma08g39400_27	C/T	8	38947742	CC	TT	TT	TT	CC	--	CC	TT	TT	TT	TT	CC	CT	CC	CC	--	TT	TT	CC	--	CC	TT	TT	TT	TT	CC	CC	TT	CC	CT	CC	CC	CC	CC	CC	CC	CC	CC	CC	CT	CC	CC	CC	CC	CC	--
Glyma08g39400_28	T/G	8	38947876	TT	GG	GG	GT	TT	--	TT	GG	GG	GG	GG	GG	GG	TT	TT	TT	GT	GG	GG	TT	GG	GT	GG	GG	GG	GT	TT	GT	TT	GG	GG	GG	TT	TT	GT	GG	TT	GT	TT	GT	TT	TT	GT	GG	GG	GG
Glyma08g39400_29	A/C	8	38947942	AA	AA	AA	AA	AA	--	AA	AA	AA	AA	AA	CC	AA	AA	AA	AA	AA	AA	CC	AA	CC	AA	AA	AA	AA	CC	AA	AA	AA	AC	CC	AA	AA	AA	AA	AC	AA	AA	AA	AA	AA	AA	AA	AA	AA	AA
Glyma08g39400_30	G/A	8	38948029	GG	AA	AA	AA	GG	--	AA	AA	AA	AA	AA	AA	AA	AA	AA	--	AA	AA	AA	AA	AA	AG	AA	AA	AA	AA	GG	AA	AA	AA	AA	AA	GG	GG	GG	AA	AG	AG	AA	GG	AA	AA	AG	AA	AA	AA
Glyma08g39400_31	G/T	8	38948194	GG	TT	TT	TT	GG	TT	TT	TT	TT	TT	TT	TT	TT	TT	TT	TT	TT	TT	TT	TT	TT	TT	TT	TT	TT	TT	GG	TT	TT	TT	TT	TT	GG	GG	GG	TT	GT	TT	TT	GG	TT	TT	GT	TT	TT	TT
Glyma08g39400_32	T/G	8	38948240	TT	GG	GG	GG	TT	TT	TT	GG	GG	GT	GG	TT	GG	TT	TT	TT	GG	GG	TT	TT	TT	GG	GG	GG	GG	GT	TT	GG	TT	GT	TT	GG	TT	TT	TT	TT	GT	GT	TT	TT	TT	TT	TT	GG	GG	GG
Glyma08g39400_33	A/G	8	38948374	AA	GG	GG	GG	AA	AA	AA	GG	GG	AG	GG	AA	AG	AA	AA	AA	GG	GG	AA	AA	AA	GG	GG	GG	GG	AA	AA	GG	AA	AG	AA	AA	AA	AA	AA	AA	AA	AA	AA	AA	AA	AA	AA	AA	AA	GG
Glyma08g39400_34	G/C	8	38948384	GG	CC	CC	CC	GG	CC	CC	CC	CC	CC	CC	CC	CC	CC	GC	--	CC	CC	CC	CC	CC	CC	CC	CC	CC	CC	GG	CC	CC	CC	CC	CC	GG	GG	GG	CC	GC	CC	GC	GG	CC	CC	GG	CC	CC	CC
Glyma08g39400_35	T/A	8	38948569	TT	TT	TT	TT	TT	--	TT	TT	TT	TT	TT	AA	TT	AA	TT	TT	TT	TT	AA	TT	AA	TT	TT	TT	TT	TT	TT	TT	TT	AT	AA	TT	TT	TT	TT	AT	AT	AA	TT	TT	AA	AA	AT	AA	AA	TT
Glyma08g43790_1	A/T	8	43585282	AA	TT	AA	AA	TT	AA	AA	AA	TT	AA	TT	AA	AA	AA	AT	AA	TT	AA	AA	AA	AA	TT	TT	AA	AA	AA	AA	AA	AA	AT	AA	AA	AA	TT	AA	AT	AA	AA	AA	AA	AA	AA	AA	AA	AA	AA
Glyma08g43790_2	A/C	8	43585488	CC	AA	AA	AA	AA	AA	AA	AA	AA	CC	AA	AA	AA	AA	AA	AA	AA	AA	AA	AA	AA	AA	AA	CC	CC	AC	AA	AA	CC	AA	AA	AA	CC	AA	AA	AA	AA	AA	AA	AA	CC	CC	CC	CC	AA	AC
Glyma08g43790_4	A/G	8	43585844	GG	AA	AA	AA	AA	AA	AA	AA	AA	GG	AA	AA	AA	AA	AA	AA	AA	AA	AA	AA	AA	AA	AA	AG	GG	AG	AA	AA	GG	AA	AA	AA	GG	AA	AA	AA	AA	AA	AA	AA	GG	GG	GG	GG	AA	AG
Glyma08g43790_5	C/T	8	43586086	TT	CC	CC	CC	CC	CC	CC	CC	CC	CT	CC	CC	CC	CC	CC	CC	CC	CC	CC	CC	CC	CC	CC	TT	TT	CT	CT	CC	TT	CC	CC	CC	TT	CC	CC	CC	CC	CC	CC	CC	TT	TT	TT	TT	CC	CT
Glyma08g43790_6	A/C	8	43586089	CC	AA	AA	AA	AA	AA	AA	AA	AA	AC	AA	AA	AA	AA	AA	AA	AA	AA	AA	AA	AA	AA	AA	CC	CC	AC	AC	AA	CC	AA	AA	AA	CC	AA	AA	AA	AA	AA	AA	AA	CC	CC	CC	CC	AA	AC
Glyma08g43790_7	C/T	8	43586325	TT	CC	CC	CC	CC	CC	CC	CC	CC	CT	CC	CC	CC	CC	CC	CC	CC	CC	CC	CC	CC	CC	CC	TT	TT	CT	CT	CC	TT	CC	CC	CC	TT	CC	CC	CC	CC	CC	CC	CC	TT	TT	TT	TT	CC	CT
Glyma08g43790_8	A/G	8	43586529	GG	AA	AA	AA	AA	AA	AA	AA	AA	GG	AA	AA	AA	AA	AA	AA	AA	AA	AA	AA	AA	AA	AA	GG	GG	AG	AG	AA	GG	AA	AA	AA	GG	AA	AA	AA	AA	AA	AA	AA	GG	GG	GG	GG	AA	AG
Glyma08g43790_9	A/T	8	43586702	TT	AA	AA	AA	AA	AA	AA	AA	AA	TT	AA	AA	AA	AA	AA	AA	AA	AA	AA	AA	AA	AA	AA	TT	TT	AT	AA	AA	TT	AA	AA	AA	TT	AT	AA	AA	AA	AA	AA	AA	TT	TT	TT	TT	AA	AT
Glyma08g43790_10	T/C	8	43586903	CC	CC	TT	TT	CC	TT	TT	TT	CC	CT	CC	CC	TT	CC	TT	TT	CC	CC	TT	TT	TT	CT	CC	CC	CC	CT	TT	CC	CC	CT	TT	TT	CC	CC	TT	CC	CC	CC	TT	TT	CC	CC	CC	CC	TT	CT
Glyma08g43790_11	C/T	8	43586951	TT	CC	CC	CC	CC	CC	CC	CC	CC	CT	CC	CC	CC	CC	CC	CC	CC	CC	CC	CC	CC	CC	CC	TT	TT	CT	CC	CC	TT	CC	CC	CC	TT	CT	CC	CC	CC	CC	CC	CC	TT	TT	TT	TT	CC	CT
Glyma08g43790_13	G/T	8	43587301	TT	GG	GG	GG	GG	GG	GG	GG	GG	TT	GG	GG	GG	GG	GG	GG	GG	GG	GG	GG	GG	GG	GG	TT	TT	GT	GG	GG	TT	GG	GG	GG	TT	GG	GG	GG	GG	GG	GG	GG	GT	TT	TT	TT	GG	GT
Glyma08g43790_16	T/C	8	43587689	CC	TT	TT	TT	TT	TT	TT	TT	TT	CT	TT	TT	TT	TT	TT	TT	TT	TT	TT	TT	TT	TT	TT	CC	CC	CC	TT	TT	CC	TT	TT	TT	CC	TT	TT	TT	TT	TT	TT	TT	CC	CC	CC	CC	TT	CT
Glyma08g43790_17	G/C	8	43587732	CC	CC	GG	GG	CC	GG	GG	GG	CC	GC	CC	CC	GG	CC	GG	GG	CC	CC	GG	GG	GG	GC	CC	CC	CC	CC	GG	CC	CC	GC	GG	GG	CC	CC	GG	CC	CC	CC	GG	GG	CC	CC	CC	CC	--	GC
Glyma08g43790_18	C/T	8	43587773	TT	CC	CC	CC	CC	CC	CC	CC	CC	CT	CC	CC	CC	CC	CC	CC	CC	CC	CC	CC	CC	CC	CC	TT	TT	CT	CC	CC	TT	CC	CC	CC	TT	CC	CC	CC	CC	CC	CC	CC	TT	TT	CT	TT	CC	CT
Glyma08g43790_20	C/G	8	43589104	CC	CC	CC	CC	CC	CC	CC	CC	CC	CC	CC	CC	CC	CC	CC	CC	CC	CC	CC	CC	CC	CC	CC	CC	CC	CC	CC	CC	CC	CC	CC	CC	CC	CC	CC	CC	CC	CC	CC	CC	CC	CC	CC	CC	CC	CC
Glyma08g43790_23	A/C	8	43590622	AA	AA	AA	AA	AA	AA	AA	AA	AA	AA	CC	AA	AA	AA	AA	AA	CC	AA	AA	AA	AA	AC	CC	AA	AA	AA	AA	AA	AA	AA	AA	AA	AA	CC	AA	AA	AA	AA	AA	AA	AA	AA	AA	AA	AA	AA
Glyma08g43790_24	G/A	8	43590720	GG	GG	GG	GG	GG	GG	GG	GG	GG	GG	GG	GG	GG	AA	GG	GG	GG	AA	GG	GG	GG	GG	GG	GG	GG	GG	GG	AG	GG	GG	GG	GG	GG	GG	GG	GG	AG	GG	GG	GG	GG	GG	GG	GG	GG	GG
Glyma08g43790_25	G/A	8	43590896	AG	GG	GG	GG	AA	GG	GG	GG	GG	AA	AA	GG	GG	GG	GG	--	AA	GG	GG	GG	GG	AA	AA	AA	AA	AA	GG	GG	AA	GG	GG	GG	AA	AA	AG	GG	GG	GG	GG	GG	AA	AA	AA	AA	GG	AG
Glyma08g43790_26	C/T	8	43590929	CC	CC	CC	CC	CC	CC	CC	CC	CC	CC	CC	CC	CC	TT	CC	--	CC	TT	CC	CC	CC	CC	CC	CC	CC	CC	CC	CT	CC	CC	CC	CC	CC	CC	CC	CC	CT	CC	CC	CC	CC	CC	CC	CC	CC	CC
Glyma08g43790_27	T/C	8	43590946	CC	TT	TT	TT	TT	TT	TT	TT	TT	CC	CC	TT	TT	CC	TT	--	CC	CC	TT	TT	TT	CT	CC	CC	CC	CC	TT	CT	CC	TT	TT	TT	CC	CC	CT	TT	CT	TT	CT	TT	CC	CC	CC	CC	TT	CT
Glyma08g43790_28	C/T	8	43590975	TT	CC	CC	CC	CC	CC	CC	CC	CC	TT	TT	CC	CC	CC	CC	CC	TT	CC	CC	CC	CC	CT	TT	TT	TT	TT	CC	CC	TT	CC	CC	CC	TT	TT	CT	CC	CC	CC	CT	CC	TT	TT	TT	TT	CC	CT
Glyma08g43790_29	T/C	8	43590996	CC	TT	TT	TT	TT	TT	TT	TT	TT	CC	CC	TT	TT	CC	TT	TT	CC	CC	TT	TT	TT	CT	CC	CC	CT	CT	TT	CT	CC	TT	TT	TT	CC	CC	CC	TT	CT	TT	CT	TT	CC	CC	CC	CC	TT	CT
Glyma08g43790_31	G/A	8	43591034	AA	GG	GG	GG	GG	GG	GG	GG	GG	AA	AA	GG	GG	AA	GG	GG	AA	AA	GG	GG	GG	AG	AA	AA	AA	AG	AG	AA	AA	GG	GG	GG	AA	AA	AG	GG	AA	GG	GG	GG	AA	AA	AA	AA	GG	AA
Glyma08g43790_33	T/C	8	43591039	CC	TT	TT	TT	TT	TT	TT	TT	TT	CC	CC	TT	TT	CC	TT	TT	CC	CC	TT	TT	TT	CT	CC	CC	CC	CT	CT	CC	CC	TT	TT	TT	CC	CC	CT	TT	CT	TT	TT	TT	CC	CC	CC	CC	TT	CT
Glyma08g43790_34	A/C	8	43591044	CC	AA	AA	AA	AA	AA	AA	AA	AA	CC	CC	AA	AA	CC	AA	AA	CC	CC	AA	AA	AA	CC	CC	CC	CC	AC	AC	CC	CC	AA	AA	AA	CC	CC	AC	AA	AC	AA	AA	AA	CC	CC	CC	CC	AA	AC
Glyma08g43790_35	G/A	8	43591078	AA	GG	GG	GG	GG	GG	GG	GG	GG	AA	GG	GG	GG	GG	GG	GG	GG	GG	GG	GG	GG	GG	GG	AA	AA	AG	GG	GG	AA	GG	GG	GG	AA	GG	AG	GG	GG	GG	GG	GG	AA	AA	AA	AA	GG	AG
Glyma08g43790_36	G/A	8	43591178	AA	GG	GG	GG	GG	GG	GG	GG	GG	AA	AA	GG	GG	AA	GG	GG	AA	AA	GG	GG	GG	AA	AA	AA	AA	AG	GG	AA	AA	GG	GG	GG	AA	AA	AG	GG	AA	GG	GG	GG	AA	AA	AA	AA	GG	AG
Glyma08g43790_38	C/T	8	43591452	TT	CC	CC	CC	CT	CC	CC	CC	CC	TT	TT	CC	CC	TT	CC	CC	TT	TT	CC	CC	CC	TT	TT	TT	TT	CT	CT	TT	TT	CC	CC	CC	TT	TT	CT	CC	TT	CC	CC	CC	TT	TT	TT	TT	CC	CT
Glyma08g43790_39	A/G	8	43591494	GG	AA	AA	AA	AA	AA	AA	AA	AA	GG	GG	AA	AA	AA	AA	AA	GG	AA	AA	AA	AA	GG	GG	GG	GG	AG	AA	AA	GG	AA	AA	AA	GG	GG	AG	AA	AA	AA	AA	AA	GG	GG	GG	GG	AA	AG
Glyma08g43790_40	T/A	8	43591622	AA	AA	AA	AA	TT	TT	AA	AA	AA	AA	AA	TT	AA	AA	AA	AA	AA	AA	AA	AA	AA	AA	AA	AA	AA	AT	AA	AA	AA	AA	AA	AA	AA	AA	AT	AA	AA	TT	AA	AA	AA	AA	AA	AA	AA	AA
Glyma08g43790_41	C/A	8	43591664	AA	CC	CC	CC	CC	CC	CC	CC	CC	AA	AA	CC	CC	CC	CC	CC	AA	CC	CC	CC	CC	AA	AA	AA	AA	AC	AC	CC	AA	CC	CC	CC	AA	AA	AC	CC	CC	CC	CC	CC	CC	CC	AA	AA	CC	AC
Glyma08g43790_42	A/G	8	43591692	GG	AA	AA	AA	AA	AA	AA	AA	AA	GG	GG	AA	AA	AA	AA	AA	GG	AA	AA	AA	AA	AG	GG	GG	GG	GG	AG	AA	GG	AA	AA	AA	GG	GG	AG	AA	AA	AA	AA	AA	AA	AA	AG	GG	AA	AG
Glyma08g43790_43	A/T	8	43591772	TT	AA	AA	AA	AA	AA	AA	AA	AA	AT	TT	AA	AA	TT	AA	AA	TT	TT	AA	AA	AA	TT	TT	TT	TT	AT	AA	AT	TT	AA	AA	AA	TT	TT	AT	AA	AT	AA	AA	AA	AA	AA	TT	TT	AA	AT
Glyma08g43790_44	A/G	8	43591773	GG	AA	AA	AA	AA	AA	AA	AA	AA	AG	GG	AA	AA	GG	AA	AA	GG	GG	AA	AA	AA	GG	GG	GG	GG	AG	AA	AG	GG	AG	AA	AA	GG	GG	AG	AA	AG	AA	AA	AA	AA	AA	GG	GG	AA	AG
Glyma08g43790_45	T/A	8	43591883	AT	TT	TT	TT	TT	TT	TT	TT	AT	AT	AA	TT	TT	TT	TT	TT	AA	TT	TT	TT	TT	AT	AA	AA	AA	AA	TT	TT	AA	TT	TT	TT	AA	AA	AT	TT	TT	TT	TT	TT	TT	TT	AA	AA	TT	AT
Glyma08g43790_46	G/T	8	43591986	GT	GG	GG	GG	GG	GG	GG	GG	GG	GT	TT	GG	GG	GG	GG	GG	TT	GG	GG	GG	GG	GT	TT	TT	TT	GT	GG	GG	TT	GG	GG	GG	TT	TT	GT	GG	GG	GG	GG	GG	GG	GG	TT	TT	GG	GT
Glyma08g43790_47	A/G	8	43592023	AG	AA	AA	AA	AA	AA	AA	AA	AA	AG	GG	AA	AA	AG	AA	AA	GG	GG	AA	AA	AA	AG	GG	GG	GG	GG	AA	GG	GG	AA	AA	AA	GG	GG	AG	AA	AG	AA	AA	AA	AA	AA	GG	GG	AA	AG
Glyma08g43790_48	G/T	8	43592039	GT	GG	GG	GG	GG	GG	GG	GG	GG	GT	TT	GG	GG	GG	GG	GG	TT	GG	GG	GG	GG	GT	TT	TT	TT	TT	GG	GG	TT	GG	GG	GG	TT	TT	GT	GG	GG	GG	GG	GG	GG	GG	TT	TT	GG	GT
Glyma08g43790_49	G/C	8	43592049	GG	GG	GG	GG	GG	GG	GG	GG	GG	GG	GG	GG	GG	GC	GG	GG	GG	CC	GG	GG	GG	GG	GG	GG	GG	GG	GG	CC	GG	GG	GG	GG	GG	GG	GG	GG	GC	GG	GG	GG	GG	GG	GG	GG	GG	GG
Glyma08g43790_50	A/T	8	43592060	AT	AA	AA	AA	AA	AA	AA	AA	AT	AT	AA	AA	AA	AA	AA	AA	AA	AA	AA	AA	AA	AA	AA	TT	TT	TT	AA	AA	TT	AA	AA	AA	TT	AT	AT	AA	AA	AA	AA	AA	AA	AA	TT	TT	AA	AT
Glyma08g43790_51	G/A	8	43592070	GG	GG	GG	GG	AA	GG	GG	GG	GG	GG	GG	GG	GG	AG	GG	GG	GG	AA	GG	GG	GG	GG	GG	GG	GG	GG	GG	AA	GG	GG	GG	GG	GG	GG	GG	GG	AG	GG	GG	GG	GG	GG	GG	GG	GG	GG
Glyma08g43790_52	C/T	8	43592101	--	CC	CC	CC	CC	CC	CC	TT	CT	CT	TT	CC	CC	CC	CC	CC	TT	CC	CC	CC	CC	CT	TT	TT	TT	CT	CC	CC	TT	CC	CC	CC	TT	TT	CC	CC	CC	CC	CC	CC	CC	CC	TT	TT	CC	TT
Glyma08g43790_53	A/G	8	43592115	--	AA	AA	AA	AA	AA	AA	AA	AG	AG	GG	AA	AA	AA	AA	AA	GG	AA	AA	AA	AA	AG	GG	GG	GG	AG	AG	AA	GG	AA	AA	AA	GG	GG	AA	AA	AA	AA	AA	AA	AA	AA	GG	GG	AA	AG
Glyma08g43790_54	T/C	8	43592142	--	TT	TT	TT	TT	TT	TT	TT	CT	CC	--	TT	TT	TT	TT	TT	CC	TT	TT	TT	TT	CT	CC	CC	CC	CT	CT	TT	CC	TT	TT	TT	CC	CC	CT	TT	TT	TT	TT	TT	TT	TT	CC	CC	TT	CT
Glyma08g43790_55	G/A	8	43592159	--	GG	GG	GG	--	GG	GG	GG	AG	GG	GG	GG	GG	GG	GG	GG	GG	GG	GG	GG	GG	GG	GG	GG	GG	GG	GG	GG	AA	GG	GG	GG	GG	GG	GG	GG	GG	GG	GG	GG	GG	GG	AG	GG	GG	AG
Glyma08g43790_56	T/C	8	43592161	--	TT	TT	TT	--	TT	TT	TT	CT	CC	CC	TT	TT	TT	TT	TT	CC	TT	TT	TT	TT	CC	CC	CC	CC	CT	CT	TT	CC	TT	TT	TT	CC	CC	CC	TT	TT	TT	TT	TT	TT	TT	CC	CC	TT	CT
Glyma08g43790_57	C/G	8	43592172	CC	CC	CC	CC	CC	CC	CC	GG	CC	CC	CC	CC	CC	CC	CC	CC	CC	CC	CC	CC	CC	CC	CC	CC	CC	CC	CC	CC	CC	CC	CC	CC	CC	CC	CC	CC	CC	CC	CC	CC	CC	CC	CC	CC	CC	GC
Glyma08g43790_58	T/A	8	43592230	AA	TT	TT	TT	TT	TT	TT	TT	TT	AA	AA	TT	TT	TT	TT	TT	AA	TT	TT	TT	TT	AT	AA	AA	AA	AA	TT	TT	AA	TT	--	TT	--	AA	AT	TT	TT	TT	TT	TT	TT	TT	AA	AA	TT	AT
Glyma08g43790_59	T/A	8	43592247	AA	TT	TT	TT	TT	TT	TT	TT	TT	AA	AA	TT	TT	TT	TT	TT	AA	TT	TT	TT	TT	AT	AA	AA	AA	AA	TT	TT	AA	TT	--	TT	--	AA	AT	TT	TT	TT	TT	TT	TT	TT	AA	AA	TT	AT
Glyma08g43790_60	G/A	8	43592292	AA	AA	GG	GG	GG	GG	GG	GG	AA	AA	AA	GG	GG	GG	GG	GG	AA	GG	GG	GG	GG	AG	--	AA	--	--	GG	GG	AA	AG	GG	GG	--	AA	AG	AA	GG	GG	GG	GG	GG	GG	AA	AA	GG	AG
Glyma08g43790_61	G/A	8	43592301	AA	GG	GG	GG	GG	GG	GG	AA	GG	AA	AA	GG	GG	GG	GG	GG	AA	GG	GG	GG	GG	AG	--	AA	--	--	GG	GG	AA	GG	GG	GG	--	AG	AG	GG	GG	GG	GG	GG	GG	GG	AA	AA	GG	AA
Glyma08g43790_62	T/C	8	43592305	CC	TT	TT	TT	TT	TT	TT	TT	TT	CC	CC	TT	TT	CC	TT	TT	CC	CC	TT	TT	TT	CT	--	CC	--	--	TT	CC	CC	TT	TT	TT	--	CT	CT	TT	CC	TT	TT	TT	TT	TT	CC	CC	TT	CT
Glyma09g02570_1	G/A	9	1751583	--	GG	--	--	--	GG	AA	GG	AA	--	--	--	--	--	--	GG	--	--	GG	--	GG	GG	--	--	--	GG	--	GG	--	AA	GG	--	--	--	GG	--	--	--	--	GG	--	--	--	--	--	GG
Glyma09g02570_2	G/C	9	1752065	--	GG	--	--	GC	--	GG	GG	GG	--	--	--	--	--	--	--	--	--	--	--	GG	--	--	--	--	GG	--	GG	--	GG	GG	--	--	--	GG	CC	--	--	CC	CC	--	--	--	--	--	GG
Glyma09g02570_3	T/C	9	1752177	--	TT	--	--	CC	CC	TT	--	--	CC	--	--	CC	--	--	--	--	--	--	--	TT	TT	--	--	--	TT	--	--	CC	TT	--	--	--	--	TT	--	--	--	CC	CC	CC	CC	CC	--	--	--
Glyma09g02570_4	A/G	9	1752194	--	AA	--	GG	GG	GG	AA	--	--	GG	--	--	GG	GG	GG	--	--	--	--	--	AA	AA	--	--	--	AA	--	--	GG	AG	--	GG	--	--	AA	GG	--	GG	GG	GG	GG	GG	GG	--	--	--
Glyma09g02570_5	T/C	9	1752229	--	TT	--	CC	CC	CC	TT	TT	TT	CC	--	--	CC	CC	CC	--	--	--	--	CC	TT	--	--	--	--	TT	--	TT	CC	CT	TT	CC	--	--	TT	CT	--	CC	CC	CC	CC	CC	CC	--	--	TT
Glyma09g02570_6	T/G	9	1752240	--	TT	--	GG	GG	GG	TT	TT	TT	GG	--	--	GG	GT	GG	--	--	--	--	GG	TT	--	--	--	--	TT	--	TT	GG	GT	TT	GG	--	--	GT	GG	GG	GG	GG	GG	GG	GG	GG	--	--	TT
Glyma09g02570_7	G/A	9	1752279	--	GG	--	AA	AG	--	GG	GG	GG	AA	--	--	--	AA	AA	--	--	AA	--	AA	GG	GG	--	--	--	--	AA	GG	AA	AG	GG	AA	--	--	AG	AA	AA	AA	AA	AA	AA	AA	AA	--	--	GG
Glyma09g02570_8	A/G	9	1752319	--	AA	--	GG	AA	--	GG	GG	GG	--	--	AA	--	--	GG	--	--	GG	--	--	GG	AA	--	--	--	AA	GG	GG	GG	GG	GG	--	--	--	GG	--	--	--	--	--	--	GG	GG	--	--	GG
Glyma09g02570_9	T/C	9	1752418	--	TT	--	CC	--	CC	TT	TT	TT	CC	--	CC	CC	CT	CC	--	--	--	CC	CC	TT	--	--	--	--	TT	--	TT	CC	CT	TT	CC	CC	--	CT	--	--	--	CC	CC	CC	CC	CC	--	--	TT
Glyma09g02570_10	G/A	9	1752441	--	GG	--	AA	AA	AA	GG	GG	GG	AA	--	AA	AA	AG	AA	--	--	--	AA	AA	GG	GG	--	--	--	GG	--	GG	AA	AG	GG	AA	AA	--	AG	AA	AA	--	AA	AA	AA	AA	AA	--	--	GG
Glyma09g02570_11	G/A	9	1752516	--	GG	--	AA	AA	AA	GG	GG	GG	AA	--	AA	--	AA	AA	AA	--	AA	AA	AA	GG	GG	--	--	--	GG	AA	GG	AA	GG	GG	AA	--	--	AG	AA	AA	--	AA	AA	AA	AA	AA	--	--	GG
Glyma09g02570_12	A/G	9	1752519	--	AA	--	GG	GG	GG	AA	AA	AA	GG	--	GG	--	GG	GG	GG	--	GG	GG	GG	AA	AA	--	--	--	AA	GG	AA	GG	AA	AA	GG	--	--	AG	GG	GG	--	GG	GG	GG	GG	GG	--	--	AA
Glyma09g02570_13	G/A	9	1752548	--	GG	--	AA	AA	AA	GG	GG	GG	--	--	AA	--	AA	AA	AA	--	AA	--	AA	GG	GG	--	--	--	GG	AA	GG	AA	GG	GG	--	--	--	AG	AA	AA	--	AA	--	AA	AA	AA	--	--	GG
Glyma09g02570_14	T/C	9	1752596	--	TT	--	CC	TT	CC	TT	TT	TT	--	--	--	--	CC	--	CC	--	--	--	CC	TT	TT	--	--	--	TT	CC	TT	CC	TT	TT	--	CC	--	CT	TT	--	CC	CC	CC	CC	CC	CC	--	--	TT
Glyma09g02570_15	T/C	9	1752601	--	TT	--	CC	--	CC	TT	TT	TT	--	--	--	--	CT	--	--	--	--	--	CC	TT	TT	--	--	--	TT	CC	TT	CC	TT	TT	--	CC	--	CT	--	--	CC	CC	CC	CC	CC	CC	--	--	TT
Glyma09g02570_16	A/C	9	1752607	--	AA	--	CC	--	CC	AA	AA	AA	--	--	--	--	CC	--	--	--	--	--	CC	AA	AA	--	--	--	AA	CC	AA	CC	AA	AA	--	CC	--	AC	--	--	CC	CC	CC	CC	CC	CC	--	--	AA
Glyma09g02570_17	C/T	9	1752633	TT	CC	--	TT	TT	TT	CC	CC	CC	TT	--	--	TT	CT	TT	--	--	--	TT	TT	CC	CC	--	--	--	CC	--	CC	TT	CT	CC	TT	TT	--	CT	TT	--	TT	CT	TT	TT	TT	TT	--	--	CC
Glyma09g02570_18	C/T	9	1752646	TT	CC	--	TT	TT	TT	CC	CC	CC	TT	--	CC	TT	CT	TT	--	--	TT	TT	TT	CC	CC	--	--	--	CC	TT	CC	TT	CT	CC	TT	TT	--	CT	TT	--	TT	CT	TT	TT	TT	TT	--	--	CC
Glyma09g02570_19	C/T	9	1752664	TT	CC	--	TT	TT	TT	CC	CC	CC	TT	--	TT	TT	TT	TT	--	--	TT	TT	TT	CC	CC	--	--	--	CC	TT	CC	TT	CC	CC	TT	TT	--	CT	TT	--	TT	CT	TT	TT	TT	TT	--	--	CC
Glyma09g02570_20	A/T	9	1752666	TT	AA	--	TT	TT	TT	AA	AA	AA	TT	--	AT	TT	TT	TT	--	--	TT	TT	TT	AA	AA	--	--	--	AA	TT	AA	TT	AT	AA	TT	TT	TT	AT	TT	--	TT	AT	TT	TT	TT	TT	--	--	AA
Glyma09g02570_21	T/C	9	1752677	CC	TT	--	CC	CC	CC	TT	TT	TT	CC	--	CC	CC	CC	CC	CC	--	CC	CC	CC	TT	--	--	--	--	TT	CC	TT	CC	TT	TT	CC	CC	TT	CT	CC	CC	CC	CT	CC	CC	CC	CC	--	--	TT
Glyma09g02570_22	G/A	9	1752678	AA	GG	--	AA	AA	AA	GG	GG	GG	AA	--	AA	AA	AA	AA	AA	--	AA	AA	AA	GG	--	--	--	--	GG	GG	GG	GG	GG	GG	AA	AA	AA	AG	AA	AA	AA	AG	AA	AA	AA	GG	--	--	GG
Glyma09g02570_23	C/T	9	1752710	TT	CC	--	TT	TT	TT	CC	CC	CC	TT	--	TT	TT	TT	TT	TT	--	TT	TT	TT	CC	CC	--	--	--	CC	TT	CC	TT	CT	CC	TT	TT	TT	CT	TT	TT	TT	CT	TT	TT	TT	TT	--	--	CC
Glyma09g02570_24	T/A	9	1752713	AA	TT	--	AA	AA	AA	TT	TT	TT	AA	--	AA	AA	AA	AA	AA	--	AA	AA	AA	TT	TT	--	--	--	TT	AA	TT	AA	AT	TT	AA	AA	AA	AT	AA	AA	AA	AT	AA	AA	AA	AA	--	--	TT
Glyma09g02570_25	G/T	9	1752719	TT	GG	--	TT	TT	TT	GG	GG	GG	TT	--	TT	TT	TT	TT	TT	--	TT	TT	TT	GG	GG	--	--	--	GG	TT	GG	TT	GT	GG	TT	TT	TT	GT	TT	TT	TT	TT	TT	TT	TT	TT	--	--	GG
Glyma09g02570_26	G/T	9	1752721	TT	GG	--	TT	TT	TT	GG	GG	GG	TT	--	TT	TT	TT	TT	TT	--	TT	TT	TT	GG	GG	--	--	--	GG	TT	GG	TT	GT	GG	TT	TT	TT	GT	TT	TT	TT	TT	TT	TT	TT	TT	--	--	GG
Glyma09g02570_27	A/G	9	1752730	GG	AA	--	GG	GG	GG	AA	AA	AA	GG	--	GG	GG	GG	GG	AA	--	GG	GG	GG	AA	AA	--	--	--	AA	GG	AA	AA	AA	AA	GG	GG	GG	AG	GG	GG	GG	GG	GG	GG	GG	GG	--	--	AA
Glyma09g02570_28	T/C	9	1752732	CC	TT	--	CC	CC	CC	TT	TT	TT	CC	--	CC	CC	CC	CC	CC	--	CC	CC	CC	TT	TT	--	--	--	TT	CC	TT	CC	CT	TT	CC	CC	CC	CT	CC	CC	CC	CC	CC	CC	CC	CC	--	--	TT
Glyma09g02570_29	A/G	9	1752734	GG	AA	--	GG	GG	GG	AA	AA	AA	GG	--	GG	GG	GG	GG	GG	--	GG	GG	GG	AA	AA	--	--	--	AA	GG	AA	GG	AG	AA	GG	GG	GG	AG	GG	GG	GG	GG	GG	GG	GG	GG	--	--	AA
Glyma09g02570_30	C/T	9	1752744	CC	CC	--	CC	CC	CC	CC	CC	CC	CC	--	CC	CC	CC	CC	CC	--	CC	CC	CC	CC	CC	--	--	--	--	CC	CC	CC	CC	CC	CC	CC	CC	CC	CC	CC	CC	CC	CC	CC	CC	CC	--	--	CC
Glyma09g02570_31	G/A	9	1752748	AA	GG	--	AA	AA	AA	GG	GG	GG	AA	--	AA	AA	AA	AA	AA	--	AA	AA	AA	GG	GG	--	--	--	--	AA	GG	AA	AG	GG	AA	AA	AA	AG	AA	AA	AA	AA	AA	AA	AA	AA	--	--	GG
Glyma09g02570_32	C/T	9	1752754	TT	CC	--	TT	TT	TT	CC	CC	CC	TT	--	TT	TT	TT	TT	TT	--	TT	TT	TT	CC	CC	--	--	--	--	TT	CC	TT	CT	CC	TT	TT	TT	CT	TT	TT	TT	TT	TT	TT	TT	TT	--	--	CC
Glyma09g02570_33	C/T	9	1752763	CC	CC	--	CC	CC	CC	CC	CC	CC	CT	--	CC	CC	TT	CC	CC	--	CC	CC	CC	CC	CC	--	--	--	--	CC	CC	CC	CC	CC	CC	CC	CC	CC	CC	CC	TT	CC	CC	CC	CC	CC	--	--	CC
Glyma09g02570_34	T/C	9	1752772	CC	TT	--	CC	CC	CC	TT	TT	TT	CC	--	CC	CC	CC	CC	CC	--	CC	CC	CC	TT	TT	--	--	--	TT	CT	TT	CC	TT	TT	CC	CC	CC	CT	CC	--	CC	CT	CC	CC	CC	CC	--	--	TT
Glyma09g02570_35	A/G	9	1752802	GG	AA	--	GG	GG	GG	AA	AA	AA	GG	--	GG	GG	GG	--	--	--	GG	GG	GG	AA	AG	--	--	--	AA	GG	AA	GG	AA	AA	GG	GG	--	AG	GG	--	GG	AG	GG	GG	GG	GG	--	--	AA
Glyma09g02570_36	A/G	9	1752833	AA	AA	--	AA	AA	AA	GG	AA	GG	AA	--	--	AA	AA	AA	--	--	AA	AA	AA	AA	AA	--	--	--	AA	AA	AA	AA	AG	AA	AA	AA	AA	AA	AA	--	AA	AA	AA	AA	AA	AA	--	--	AA
Glyma09g02570_37	T/C	9	1752869	CC	TT	--	CC	CC	CC	TT	TT	TT	CC	--	--	CC	CC	CC	--	--	CC	CC	CC	TT	CT	--	--	--	--	CC	TT	CC	CT	TT	CC	CC	CC	CT	CC	CC	CC	CT	CC	CC	CC	CC	--	--	TT
Glyma09g02570_38	C/T	9	1752913	TT	CC	--	TT	TT	TT	CC	CC	CC	CT	--	TT	TT	TT	TT	--	--	TT	CC	TT	CC	CC	--	--	--	CC	CT	CC	CC	CC	CC	CC	TT	--	CT	TT	TT	TT	CT	TT	TT	TT	CT	--	--	CC
Glyma09g02570_39	C/A	9	1752994	AA	CC	--	AA	AA	AA	CC	CC	CC	AA	--	--	AA	AA	AA	AA	--	AA	AA	AA	CC	AC	--	--	--	CC	AA	CC	AA	AC	CC	AA	AA	AA	AC	AA	--	AA	AA	AA	AA	AA	AA	--	--	CC
Glyma09g02570_40	G/A	9	1753110	AA	GG	--	AA	AA	AA	GG	GG	GG	AA	AA	AA	AA	AA	--	AA	--	AA	AA	AA	GG	AG	AA	AA	AA	AG	AA	GG	AA	GG	GG	AA	AA	AA	AG	AA	AA	AA	AA	AA	AA	AA	AA	AA	--	AG
Glyma09g02570_41	G/A	9	1753293	--	GG	--	AA	AA	AA	GG	GG	GG	AA	GG	AA	AG	AA	--	--	--	AA	GG	AA	GG	GG	GG	GG	GG	GG	GG	GG	AA	GG	GG	GG	AA	GG	GG	AA	AG	AA	AA	AA	--	AA	GG	GG	--	GG
Glyma09g02570_42	C/T	9	1753357	--	CC	CC	--	CC	--	CC	CC	CC	CC	CC	TT	CC	CC	--	--	CC	TT	CC	CC	CC	CC	--	CC	CC	CC	CC	CC	CC	CC	CC	CC	CC	CC	--	--	CC	CC	TT	--	TT	--	CT	CC	--	CC
Glyma09g02570_43	T/C	9	1753379	--	TT	CC	--	TT	TT	--	TT	TT	TT	CC	TT	CC	TT	TT	--	CC	TT	TT	TT	TT	CC	--	CC	CC	CC	--	CT	TT	TT	--	TT	TT	CT	--	--	CC	--	TT	TT	TT	TT	CT	CC	--	TT
Glyma09g02570_44	T/A	9	1753433	AA	TT	TT	AA	AA	AA	TT	TT	TT	AA	TT	AA	--	TT	AT	AA	TT	AA	AA	AA	TT	TT	TT	TT	TT	TT	AA	AT	TT	AT	TT	AA	AA	AT	TT	AA	TT	AA	AA	AA	AA	AA	AT	TT	--	TT
Glyma09g02570_51	C/T	9	1753878	CC	CC	CC	TT	CC	TT	CC	CC	CC	CT	CC	TT	CT	TT	CT	CC	CC	TT	CC	CC	CC	CC	CC	CC	CC	CC	CC	CC	CC	CC	CC	CC	CC	CC	CT	CC	CT	TT	TT	CC	TT	TT	CT	CC	CC	--
Glyma09g02570_52	T/G	9	1753896	TT	TT	GG	GG	TT	GG	TT	TT	TT	GT	GG	GG	GG	GG	GG	TT	GG	GG	TT	TT	TT	GT	GG	GG	GG	GG	TT	GT	TT	TT	TT	TT	TT	GT	GG	TT	GG	GG	GT	TT	GG	GG	GT	GG	GG	GT
Glyma09g02570_53	A/G	9	1754235	GG	AA	GG	GG	AG	GG	AA	AA	AA	AG	GG	GG	GG	GG	GG	AA	GG	GG	AA	AA	AA	AG	GG	GG	GG	AG	AA	AA	AG	AA	AA	AA	GG	GG	GG	AA	GG	GG	AG	AA	GG	GG	GG	GG	GG	AG
Glyma09g02570_54	C/T	9	1754245	TT	CC	TT	TT	CT	TT	CC	CC	CC	CT	TT	TT	TT	TT	TT	CC	TT	TT	CC	CC	CC	CT	TT	TT	TT	CT	CC	CC	CT	CC	CC	CC	TT	TT	TT	CC	TT	TT	CT	CC	TT	TT	CT	TT	TT	CT
Glyma09g02570_56	T/G	9	1754504	GG	TT	GG	GG	TT	GG	TT	TT	TT	GG	GG	GG	GG	GG	GG	TT	GG	GG	TT	TT	TT	GT	GG	GG	GG	GT	TT	TT	TT	TT	TT	TT	GG	GG	GG	TT	GG	GG	GG	TT	GG	GG	GT	GG	GG	GT
Glyma09g02570_59	A/G	9	1754607	AA	AA	AA	AG	GG	GG	AA	AA	AA	AA	AA	GG	AG	AA	AA	AA	AA	GG	AA	AA	AA	AA	AA	AA	AA	AA	AA	AG	AA	AA	AA	AA	AA	AA	AG	GG	AG	AA	AG	AG	GG	GG	AG	AG	AA	AA
Glyma09g02570_61	G/C	9	1754953	CC	GG	CC	CC	GG	CC	GG	GG	GG	CC	CC	CC	CC	CC	CC	GG	CC	CC	GG	GG	GG	GC	CC	CC	CC	GC	GG	GC	GG	GG	GG	GG	CC	CC	CC	GG	CC	CC	GC	GG	CC	CC	GC	CC	CC	GC
Glyma09g02570_65	C/T	9	1756160	TT	CC	CC	TT	CC	TT	CC	CC	CC	TT	CC	TT	CT	TT	CT	CC	CC	TT	CC	CC	CC	CC	CC	CC	CT	CC	CC	CC	CC	CC	CC	CC	TT	CT	CT	CC	CC	TT	CT	CT	TT	TT	CT	CC	CC	CC
Glyma09g02570_66	A/G	9	1756376	GG	AA	AA	GG	AA	AG	AA	AA	AA	AG	AA	GG	AG	GG	AG	AA	AA	GG	AA	AA	AA	AA	AA	AA	AA	AA	AA	AA	AA	AA	AA	AA	GG	AG	AG	AA	AA	GG	GG	AA	GG	GG	AG	AA	AA	AA
Glyma09g02570_67	T/C	9	1756571	CC	TT	TT	CC	TT	CC	TT	TT	TT	CT	TT	CC	CT	CC	CT	TT	TT	CC	TT	TT	TT	CT	TT	TT	TT	TT	TT	TT	TT	TT	TT	TT	CC	CT	CT	TT	TT	CC	CT	CT	CC	CC	CT	TT	TT	TT
Glyma09g02570_69	A/G	9	1757216	GG	GG	GG	GG	GG	GG	GG	GG	GG	GG	GG	GG	GG	GG	GG	GG	GG	GG	GG	GG	GG	AG	GG	GG	GG	GG	GG	GG	GG	GG	GG	GG	GG	GG	GG	GG	GG	GG	GG	GG	GG	GG	GG	GG	GG	GG
Glyma09g02570_70	G/A	9	1757225	AA	GG	AA	AA	AA	AA	GG	GG	GG	AA	AA	AA	AA	AA	AA	AA	AA	AA	GG	AA	GG	AG	AA	AA	AA	AG	AA	AG	AA	GG	GG	GG	AA	AA	AA	AA	AA	AA	AG	AA	AA	AA	AA	AA	AA	AG
Glyma09g02570_71	G/A	9	1757318	AA	GG	GG	AG	AG	AA	GG	GG	GG	AA	GG	AA	AG	AA	AG	GG	GG	AA	GG	GG	GG	GG	GG	GG	GG	GG	AG	GG	GG	GG	GG	GG	AA	GG	GG	GG	GG	AA	AA	GG	AA	AA	AG	GG	GG	GG
Glyma09g02570_72	G/T	9	1757564	TT	GG	TT	TT	TT	TT	GG	GG	GG	GT	TT	TT	TT	TT	TT	TT	TT	TT	GG	TT	GG	GT	TT	TT	TT	GT	TT	GT	TT	GG	GG	GG	TT	TT	TT	TT	TT	TT	GT	TT	TT	TT	TT	TT	TT	GT
Glyma09g02570_73	T/C	9	1758562	CC	TT	TT	CC	TT	CC	TT	TT	TT	CT	TT	CC	CT	CC	CT	TT	TT	CC	TT	TT	TT	TT	TT	TT	TT	TT	CT	TT	TT	TT	TT	TT	CC	TT	CT	TT	TT	CC	CT	TT	CC	CC	CT	TT	TT	TT
Glyma09g02570_75	C/T	9	1758945	CC	CC	CC	TT	CC	TT	CC	CC	CC	CC	CC	TT	CT	CC	CT	CC	CC	TT	CC	CC	CC	CC	CC	CC	CC	CC	CC	CC	CC	CC	CC	CC	CC	CC	CT	CC	CT	CC	CT	CC	TT	TT	CT	CC	CC	CC
Glyma09g02570_78	G/A	9	1759508	AA	GG	AA	AA	AA	AA	GG	GG	GG	AG	AA	AA	AA	AA	AA	AA	AA	AA	GG	AA	GG	AA	AA	AA	AA	AG	AA	GG	AA	GG	GG	GG	AA	AA	AA	AA	AA	AA	AG	AA	AA	AA	AA	AA	AA	AG
Glyma09g02570_79	C/T	9	1759657	CC	CC	CC	CT	CC	TT	CC	CC	CC	CC	CC	TT	CT	CC	CT	CC	CC	TT	CT	CC	CC	CC	CC	CC	CC	CC	CC	CC	CC	CC	CC	CC	CC	CC	CT	CC	CC	CC	TT	CC	TT	TT	CT	CC	CC	CC
Glyma09g02570_80	G/A	9	1759771	AA	GG	AA	AA	GG	AA	GG	GG	GG	AG	AA	AA	AA	AA	AA	GG	AA	AA	GG	GG	GG	AG	AA	AA	AA	AG	GG	AG	GG	GG	GG	GG	AA	AA	AA	GG	AA	AG	AG	AA	AA	AA	AG	AA	AA	AG
Glyma09g02570_81	A/T	9	1759791	AA	AA	AA	AT	AA	TT	AA	AA	AA	AA	AA	TT	AT	AA	AT	AA	AA	TT	AA	AA	AA	AA	AA	AA	AA	AA	AA	AA	AA	AA	AA	AA	AA	AA	AT	AA	AA	AA	AT	AA	TT	TT	AT	AT	AA	AA
Glyma09g02570_82	A/T	9	1759843	TT	AA	AA	AT	AA	TT	AA	AA	AA	AT	AA	AT	AT	TT	AT	AA	AA	TT	AT	AA	AA	AA	AA	AA	AA	AA	AA	AA	AA	AA	AA	AA	TT	AA	AT	AA	AA	TT	TT	AA	TT	TT	AT	AA	AT	AA
Glyma09g02570_83	C/A	9	1759887	AA	CC	CC	AC	CC	AA	CC	CC	CC	AA	CC	AC	AC	AA	AC	CC	CC	AA	AC	CC	CC	CC	CC	CC	CC	CC	AC	CC	CC	CC	CC	CC	AA	AC	AC	CC	AC	AA	AC	CC	AA	AA	AC	CC	AC	CC
Glyma09g02570_87	T/C	9	1760185	CC	TT	TT	CC	CT	CC	TT	TT	TT	CT	TT	CC	CT	CC	CT	TT	TT	CC	TT	TT	TT	TT	TT	TT	TT	TT	TT	CT	TT	TT	TT	TT	CC	CT	CT	TT	TT	CC	CT	TT	CC	CC	CT	TT	TT	TT
Glyma09g02570_88	C/A	9	1760247	AA	CC	CC	AA	AC	AA	CC	CC	CC	AA	CC	AC	AC	AA	AC	CC	CC	AA	CC	CC	CC	CC	CC	CC	CC	CC	CC	AC	CC	CC	CC	CC	AA	AC	AC	CC	AC	AA	AC	CC	AA	AA	AC	CC	CC	CC
Glyma09g02570_89	C/G	9	1760648	GG	CC	GG	GC	CC	GC	CC	CC	CC	GG	GG	GG	GG	GG	GG	CC	GG	GG	CC	CC	CC	GG	GG	GG	GG	GG	CC	GC	CC	CC	CC	CC	GG	GG	GG	CC	GG	GG	GC	GG	GG	GG	GC	GG	GG	GC
Glyma09g02570_90	A/C	9	1760687	CC	AA	AA	AC	AA	AC	AA	AA	AA	AC	AA	CC	AC	CC	AC	AA	AA	CC	AA	AA	AA	AA	AA	AC	AA	AA	AC	AA	AA	AA	AA	AA	CC	AC	AC	AA	AA	CC	CC	AA	CC	CC	AC	AA	--	AA
Glyma09g02570_91	G/T	9	1760911	TT	GG	GG	GT	GG	GT	GG	GG	GG	TT	GG	TT	GT	TT	GT	GG	GG	TT	GG	GG	GG	GG	GG	GG	GG	GG	GT	GG	GG	GG	GG	GG	TT	GT	GT	GG	GG	TT	TT	GT	TT	TT	GT	GG	GG	GG
Glyma09g02570_95	C/T	9	1762582	CC	CC	CC	CC	CC	TT	CC	CC	CC	CC	CC	CC	CC	CC	CT	CC	CC	TT	CC	CC	CC	CC	CC	CC	CC	CC	CC	CC	CC	CC	CC	CC	CC	CC	CT	CC	CC	CC	CT	CC	TT	TT	CC	CC	CT	CC
Glyma09g02570_96	C/T	9	1762844	TT	CC	TT	CT	CC	TT	CC	CC	CC	CT	TT	TT	TT	TT	TT	CT	TT	TT	CC	CC	CC	CT	TT	TT	TT	CT	CC	CC	CC	CC	CC	CC	TT	TT	TT	CC	TT	TT	CT	TT	TT	TT	CT	TT	TT	CT
Glyma09g15600_3	A/G	9	18378967	AA	GG	GG	GG	GG	GG	GG	GG	GG	GG	GG	AA	GG	GG	AG	GG	GG	GG	GG	GG	GG	GG	GG	GG	GG	AG	GG	AG	GG	GG	GG	GG	AA	AG	AA	GG	GG	GG	AA	AA	AA	AA	AG	AA	GG	GG
Glyma09g15600_4	G/A	9	18379554	GG	GG	AA	AA	AA	GG	AA	AA	GG	GG	GG	GG	AG	GG	AG	GG	GG	GG	GG	GG	GG	GG	--	GG	GG	GG	AA	AG	AA	AG	GG	GG	GG	AG	GG	AA	GG	AA	GG	GG	GG	GG	AA	GG	AA	AG
Glyma09g15600_5	A/G	9	18379666	AA	AA	AA	AG	AA	GG	AA	AA	GG	GG	GG	AA	AG	GG	AG	AA	GG	GG	AG	GG	AA	AG	GG	GG	GG	AG	AA	AG	AA	AG	AA	AA	AA	AA	AA	AA	GG	AA	AG	AA	AA	AA	AA	AA	AA	AG
Glyma09g15600_6	G/A	9	18379825	GG	GG	GG	AG	GG	GG	AA	GG	GG	GG	GG	GG	AG	GG	GG	GG	GG	GG	GG	GG	GG	GG	GG	GG	GG	GG	AA	AG	GG	AG	GG	GG	GG	AA	GG	AA	GG	AA	GG	GG	GG	GG	AA	GG	AA	GG
Glyma09g15600_8	A/G	9	18380145	AA	GG	GG	GG	GG	GG	AG	GG	GG	GG	GG	AA	GG	GG	AG	--	GG	GG	GG	GG	GG	AG	GG	GG	GG	AG	AG	GG	GG	GG	GG	GG	AA	GG	AA	GG	GG	GG	AG	AA	AA	AA	AG	AA	GG	GG
Glyma09g15600_10	T/C	9	18380316	TT	TT	TT	CC	TT	TT	CC	TT	TT	TT	TT	TT	CT	TT	TT	TT	TT	TT	TT	TT	TT	TT	TT	TT	TT	TT	CT	CT	TT	CT	TT	TT	TT	CC	TT	CC	TT	CC	TT	TT	TT	TT	CT	TT	CC	TT
Glyma09g15600_15	A/G	9	18381689	AA	AA	--	AA	AA	AA	AA	AA	AA	AA	AA	AA	AA	AA	AA	AA	AA	AA	AA	AA	AA	AA	AA	AA	AA	AA	AA	AA	AA	AA	AA	AA	AA	AA	AA	AA	AA	AA	AA	AA	AA	AA	AA	AA	AA	AA
Glyma09g15600_16	C/A	9	18381735	CC	CC	--	CC	CC	AC	CC	CC	AA	AA	AA	CC	AC	AA	AC	CC	AA	AA	AA	AA	CC	AC	AA	AA	AA	AA	CC	AC	CC	AC	CC	CC	CC	CC	CC	CC	AC	CC	AC	CC	CC	CC	CC	CC	CC	AC
Glyma09g15600_17	A/T	9	18381767	TT	AA	--	AA	AA	AA	AA	AA	AA	AA	AA	TT	AA	AA	AT	AA	AA	AA	AA	AA	AA	AA	--	AA	AA	AA	AT	AA	AA	AA	AA	AA	TT	AA	AT	AA	AT	AA	AT	AA	TT	TT	AA	TT	AA	AA
Glyma09g15600_18	G/A	9	18382857	GG	GG	GG	AA	GG	GG	AA	GG	GG	AG	GG	GG	AA	GG	GG	GG	GG	GG	GG	GG	GG	GG	GG	GG	GG	GG	AA	AG	GG	AG	GG	GG	GG	AA	GG	AA	GG	AA	GG	GG	GG	GG	AG	GG	AA	GG
Glyma09g15600_21	T/A	9	18382900	TT	TT	TT	AT	TT	AA	TT	TT	AA	--	AA	TT	AT	AA	AT	TT	AA	AA	AA	AA	TT	AA	AA	AA	AA	AT	TT	AA	TT	AT	TT	TT	TT	TT	TT	TT	AA	TT	AT	TT	TT	TT	TT	TT	TT	AT
Glyma09g15600_23	C/T	9	18382947	CC	TT	TT	TT	TT	TT	TT	TT	TT	--	TT	CC	TT	TT	CT	TT	TT	TT	TT	TT	TT	TT	TT	TT	TT	CT	TT	TT	TT	TT	TT	TT	CC	TT	CC	TT	TT	TT	CC	CC	CC	CC	TT	CC	TT	TT
Glyma09g15600_24	T/G	9	18382997	TT	TT	GG	GG	GG	GG	GG	GG	GG	GG	GG	TT	GG	GG	TT	GG	GG	--	GG	GG	TT	GG	GG	GG	GG	GG	GG	GG	GG	GG	GG	TT	TT	GG	TT	GG	GG	GG	GT	TT	TT	TT	GG	TT	GG	GT
Glyma09g15600_25	A/G	9	18383095	AA	GG	--	AA	AA	AA	AA	AA	AA	--	AA	AA	AA	AA	AA	--	--	AA	AA	--	GG	AA	AA	--	AA	AA	AA	AA	AA	AA	AA	GG	--	AA	--	AA	AA	AA	AA	--	AA	AA	AA	AA	AA	AA
Glyma09g15600_26	C/T	9	18383767	--	CC	CC	TT	CC	CC	TT	CT	CC	CT	CC	CC	CT	CC	CC	CC	CC	CC	CC	CC	CC	CC	CC	CC	CC	CC	CT	CT	CC	CT	CC	CC	CC	CT	CC	TT	CC	TT	CC	CC	CC	CC	CT	CT	--	CC
Glyma09g15600_27	C/A	9	18383845	CC	CC	CC	CC	CC	CC	CC	CC	AA	CC	AA	CC	CC	CC	CC	CC	AA	CC	CC	CC	CC	AC	AA	AA	AA	CC	CC	CC	CC	AC	CC	CC	CC	CC	CC	CC	CC	CC	CC	CC	CC	CC	CC	CC	CC	CC
Glyma09g15600_28	C/T	9	18383957	CC	TT	CC	CC	CC	CC	CC	CC	CC	CC	CC	CC	CC	CC	CC	CC	CC	CC	CC	CC	TT	CC	CC	CC	CC	CC	CC	CC	CC	CC	CC	TT	CC	CC	CC	CC	CC	CC	CC	CC	CC	CC	CC	CC	CC	CC
Glyma09g15600_30	A/G	9	18384186	AA	GG	GG	GG	GG	GG	GG	GG	GG	GG	GG	AA	GG	GG	AG	GG	GG	GG	GG	GG	GG	AG	GG	GG	GG	AG	AG	GG	GG	GG	GG	GG	AA	GG	AA	GG	AG	GG	AG	AA	AA	AA	AG	AA	GG	GG
Glyma09g15600_32	A/G	9	18384208	AA	GG	GG	GG	GG	GG	GG	GG	GG	GG	GG	AA	GG	GG	AG	GG	GG	GG	GG	GG	GG	AG	GG	GG	GG	AG	AG	GG	GG	GG	GG	GG	AA	GG	AA	GG	AG	GG	AG	AA	AA	AA	GG	AA	GG	GG
Glyma09g15600_34	C/T	9	18384449	CC	CC	CC	CC	CC	TT	CC	CC	TT	CT	TT	CC	CT	TT	CT	TT	TT	TT	TT	TT	CC	TT	TT	TT	TT	CT	CC	CT	CC	CT	CC	CC	CC	CC	CC	CC	CT	CC	CT	CC	CC	CC	CC	CC	CC	CT
Glyma09g15600_35	A/T	9	18384524	AA	TT	AA	TT	AA	AA	TT	AA	AA	AA	AA	AA	AT	AA	AA	AA	AA	AA	AA	AA	TT	AA	AA	AA	AA	AA	TT	AA	AA	AT	AA	TT	AA	AT	AA	TT	AA	TT	AA	AA	AA	AA	AT	AA	TT	AA
Glyma09g15600_36	C/A	9	18384608	CC	CC	CC	CC	CC	AA	CC	CC	AA	AC	AA	CC	AC	AA	AC	CC	AA	AA	AA	AC	CC	AA	AA	AA	AA	AC	CC	AC	CC	AC	CC	CC	CC	CC	CC	CC	AC	CC	CC	CC	CC	CC	CC	CC	CC	AC
Glyma09g27300_2	A/G	9	34103526	AA	AA	AA	AA	AA	GG	AA	AA	AA	AA	AA	AA	AA	GG	AG	--	AA	AA	AA	GG	AA	AA	AA	AA	AA	AA	GG	AG	GG	AA	GG	AA	AA	AA	AA	AA	GG	AG	AA	GG	AA	AA	AA	AA	GG	AA
Glyma09g27300_3	A/G	9	34103532	GG	GG	GG	GG	GG	GG	GG	GG	GG	GG	GG	GG	GG	GG	GG	--	GG	GG	GG	GG	GG	GG	GG	GG	GG	GG	GG	GG	GG	GG	GG	GG	GG	GG	GG	GG	GG	GG	GG	GG	GG	GG	GG	GG	GG	GG
Glyma09g27300_4	A/C	9	34103574	AA	AA	AA	AA	AA	CC	AA	AA	AA	AA	AA	AA	AA	CC	AC	--	AA	AA	AA	CC	AA	AA	AA	AA	AA	AA	CC	AA	AA	AA	AA	AA	AA	AA	AA	AA	AA	AA	AA	AA	AA	AA	AA	AA	AA	AA
Glyma09g27300_6	A/T	9	34103629	AA	AA	AA	AA	AA	TT	AA	AA	AA	AA	AA	AA	AA	TT	AT	AA	AA	AA	AA	TT	AA	AA	AA	AA	AA	AA	AT	AA	AA	AA	AA	AA	AA	AA	AA	AA	AA	AA	AA	AA	AA	AA	AA	AA	AA	AA
Glyma09g27300_7	T/G	9	34103675	TT	TT	TT	TT	TT	TT	TT	TT	TT	TT	TT	TT	TT	TT	TT	TT	TT	TT	TT	TT	TT	TT	TT	TT	TT	TT	TT	TT	GG	TT	TT	TT	TT	TT	TT	TT	TT	TT	TT	GG	TT	TT	TT	TT	TT	TT
Glyma09g27300_8	C/G	9	34103692	CC	CC	CC	CC	CC	GG	CC	CC	CC	CC	CC	CC	CC	GG	GC	CC	CC	CC	CC	GG	CC	CC	CC	CC	CC	CC	GG	CC	CC	CC	CC	CC	CC	CC	CC	CC	CC	CC	CC	CC	CC	CC	CC	CC	CC	CC
Glyma09g27300_9	T/A	9	34103706	TT	TT	TT	TT	TT	TT	TT	TT	TT	TT	TT	TT	TT	TT	TT	TT	TT	TT	TT	TT	TT	TT	TT	TT	TT	TT	TT	AT	TT	TT	AA	TT	TT	TT	TT	TT	AA	AT	TT	TT	TT	TT	TT	TT	AA	TT
Glyma09g27300_10	T/C	9	34103818	TT	TT	TT	TT	TT	CC	TT	TT	TT	TT	TT	TT	TT	CC	CT	TT	TT	TT	TT	CT	TT	TT	TT	TT	TT	TT	CC	TT	TT	TT	TT	TT	TT	TT	TT	TT	TT	TT	TT	TT	TT	TT	TT	TT	TT	TT
Glyma09g27300_11	T/C	9	34103839	TT	TT	TT	TT	TT	CC	TT	TT	TT	TT	TT	TT	TT	CC	CT	TT	TT	TT	TT	CT	TT	TT	TT	TT	TT	TT	CC	TT	TT	TT	TT	TT	TT	TT	TT	TT	TT	TT	TT	TT	TT	TT	TT	TT	TT	TT
Glyma09g27300_12	C/T	9	34103851	CC	CC	CC	CC	CC	TT	CC	CC	CC	CC	CC	CC	CC	TT	CT	--	CC	CC	CC	CT	CC	CC	CC	CC	CC	CC	TT	CC	CC	CC	CC	CC	CC	CC	CC	CC	CC	CC	CC	CC	CC	CC	CC	CC	CC	CC
Glyma09g27300_13	T/C	9	34103888	TT	TT	TT	TT	TT	CC	TT	TT	TT	TT	TT	TT	TT	CC	CT	--	TT	TT	TT	CT	TT	TT	TT	TT	TT	TT	CC	TT	TT	TT	TT	TT	TT	TT	TT	TT	TT	TT	TT	TT	TT	TT	TT	TT	TT	TT
Glyma09g27300_14	T/C	9	34103891	TT	TT	TT	TT	TT	CC	TT	TT	TT	TT	TT	TT	TT	CC	CT	--	TT	TT	TT	CT	TT	TT	TT	TT	TT	TT	CC	TT	TT	TT	TT	TT	TT	TT	TT	TT	TT	TT	TT	TT	TT	TT	TT	TT	TT	TT
Glyma09g27300_15	A/G	9	34103893	AA	AA	AA	AA	AA	GG	AA	AA	AA	AA	AA	AA	AA	GG	AG	--	AA	AA	AA	AG	AA	AA	AA	AA	AA	AA	GG	AA	AA	AA	AA	AA	AA	AA	AA	AA	AA	AA	AA	AA	AA	AA	AA	AA	AA	AA
Glyma09g27300_16	A/G	9	34103901	AA	AA	AA	AA	AA	GG	AA	AA	AA	AA	AA	AA	AA	GG	AG	--	AA	AA	AA	AG	AA	AA	AA	AA	AA	AA	GG	AA	AA	AA	AA	AA	AA	AA	AA	AA	AA	AA	AA	AA	AA	AA	AA	AA	AA	AA
Glyma09g27300_17	T/C	9	34103902	TT	TT	TT	TT	TT	CC	TT	TT	TT	TT	TT	TT	TT	CC	CT	--	TT	TT	TT	CT	TT	TT	TT	TT	TT	TT	CC	TT	TT	TT	TT	TT	TT	TT	TT	TT	TT	TT	TT	TT	TT	TT	TT	TT	TT	TT
Glyma09g27300_18	G/A	9	34103926	GG	GG	GG	GG	GG	AA	GG	GG	GG	GG	GG	GG	GG	AA	AG	--	GG	GG	GG	AA	GG	GG	GG	GG	GG	GG	AA	GG	GG	GG	GG	GG	GG	GG	GG	GG	GG	GG	GG	GG	GG	GG	GG	GG	GG	GG
Glyma09g27300_19	C/T	9	34103939	CC	CC	CC	CC	CC	TT	CC	CC	CC	CC	CC	CC	CC	TT	CT	CC	CC	CC	CC	TT	CC	CC	CC	CC	CC	CC	TT	CC	CC	CC	CC	CC	CC	CC	CC	CC	CC	CC	CC	CC	CC	CC	CC	CC	CC	CC
Glyma09g27300_20	G/A	9	34103942	GG	GG	GG	GG	GG	GG	GG	GG	GG	GG	GG	GG	GG	GG	GG	--	GG	GG	GG	GG	GG	GG	GG	GG	GG	GG	GG	GG	AA	GG	AG	GG	GG	GG	GG	GG	GG	GG	GG	AA	GG	GG	GG	GG	GG	GG
Glyma09g27300_21	A/C	9	34103944	AA	AA	AA	AA	AA	CC	AA	AA	AA	AA	AA	AA	AA	CC	AC	AA	AA	AA	AA	CC	AA	AA	AA	AA	AA	AA	CC	AA	AA	AA	AA	AA	AA	AA	AA	AA	AA	AA	AA	AA	AA	AA	AA	AA	AA	AA
Glyma09g27300_22	C/A	9	34103952	CC	CC	CC	CC	CC	CC	CC	CC	CC	CC	CC	CC	CC	CC	CC	CC	CC	CC	AA	CC	CC	CC	CC	CC	CC	CC	CC	CC	CC	AC	CC	CC	CC	CC	CC	CC	CC	CC	AC	CC	CC	CC	CC	CC	CC	CC
Glyma09g27300_23	C/T	9	34103957	CC	CC	CC	CC	CC	TT	CC	CC	CC	CC	CC	CC	CC	TT	CT	CC	CC	CC	CC	TT	CC	CC	CC	CC	CC	CC	TT	CC	CC	CC	CC	CC	CC	CC	CC	CC	CC	CC	CC	CC	CC	CC	CC	CC	CC	CC
Glyma09g27300_24	C/T	9	34103963	CC	CC	CC	CC	CC	TT	CC	CC	CC	CC	CC	CC	CC	TT	CT	CC	CC	CC	CC	TT	CC	CC	CC	CC	CC	CC	TT	CC	CC	CC	CC	CC	CC	CC	CC	CC	CC	CC	CC	CC	CC	CC	CC	CC	CC	CC
Glyma09g27300_25	T/C	9	34103972	TT	TT	TT	TT	TT	CC	TT	TT	TT	TT	TT	TT	TT	CC	CT	TT	TT	TT	TT	CC	TT	TT	TT	TT	TT	TT	CC	TT	TT	TT	TT	TT	TT	TT	TT	TT	TT	TT	TT	TT	TT	TT	TT	TT	TT	TT
Glyma09g27300_26	A/G	9	34103979	AA	AA	AA	AA	AA	GG	AA	AA	AA	AA	AA	AA	AA	GG	AG	AA	AA	AA	AA	GG	AA	AA	AA	AA	AA	AA	GG	AA	AA	AA	AA	AA	AA	AA	AA	AA	AA	AA	AA	AA	AA	AA	AA	AA	AA	AA
Glyma09g27300_32	G/A	9	34104091	GG	GG	GG	GG	GG	AA	GG	GG	GG	GG	GG	GG	GG	AA	AG	GG	GG	GG	GG	AA	GG	GG	GG	GG	GG	GG	AA	GG	GG	GG	GG	GG	GG	GG	GG	GG	GG	GG	GG	GG	GG	GG	GG	GG	GG	GG
Glyma09g27300_33	G/A	9	34104095	GG	GG	GG	GG	GG	AA	GG	GG	GG	GG	GG	GG	GG	AA	AG	--	GG	GG	GG	AA	GG	GG	GG	GG	GG	GG	AA	GG	GG	GG	GG	GG	GG	GG	GG	GG	GG	GG	GG	GG	GG	GG	GG	GG	GG	GG
Glyma09g27300_34	G/A	9	34104115	GG	GG	GG	GG	GG	AA	GG	GG	GG	GG	GG	GG	GG	AA	AG	--	GG	GG	GG	AA	GG	GG	GG	GG	GG	GG	AA	GG	GG	GG	GG	GG	GG	GG	GG	GG	GG	GG	GG	GG	GG	GG	GG	GG	GG	GG
Glyma09g27300_39	T/A	9	34104246	TT	TT	TT	TT	TT	AA	TT	TT	TT	TT	TT	TT	TT	AA	AT	TT	TT	TT	TT	AA	TT	TT	TT	TT	TT	TT	AT	TT	AA	TT	AA	TT	TT	TT	TT	TT	AA	AT	TT	AA	TT	TT	TT	TT	AA	TT
Glyma09g27300_41	C/A	9	34104314	CC	CC	CC	CC	CC	AA	CC	CC	CC	CC	CC	CC	CC	AA	AC	CC	CC	CC	CC	AA	CC	CC	CC	CC	CC	CC	AA	CC	CC	CC	CC	AC	CC	CC	CC	CC	CC	CC	CC	CC	CC	CC	CC	CC	CC	CC
Glyma09g27300_42	G/A	9	34104464	GG	GG	GG	GG	GG	AA	GG	GG	GG	GG	GG	GG	GG	AA	AG	GG	GG	GG	GG	AA	GG	GG	GG	GG	GG	GG	AA	GG	GG	GG	GG	GG	GG	GG	GG	GG	GG	GG	GG	GG	GG	GG	GG	GG	GG	GG
Glyma09g27300_44	A/G	9	34104543	AA	AG	AA	AA	AA	GG	AA	AA	AA	AA	AA	AA	AA	GG	AG	AA	AA	AA	AA	GG	AA	AA	AA	AA	AA	AA	GG	AG	AA	AG	AA	AA	AA	AA	AA	AA	AA	AA	AA	AA	AA	AA	AG	AA	--	AA
Glyma09g27300_47	C/T	9	34104691	CC	CC	CC	CC	CC	TT	CC	CC	CC	CC	CT	CC	CC	TT	CT	CC	CC	CC	CT	TT	CC	CC	CT	CT	CC	CT	TT	CC	CC	CT	CC	CC	CC	CT	CC	CT	CT	CT	CC	CC	CC	CC	CC	CC	CC	CT
Glyma09g27300_48	G/C	9	34104694	GG	GG	GG	GG	GG	CC	GG	GG	GG	GG	GC	GG	GG	CC	GC	GG	GG	GG	GC	CC	GG	GG	GC	GC	GG	GC	CC	GC	CC	GC	CC	GG	GG	GC	GG	GC	CC	GC	GG	CC	GG	GG	GG	GG	CC	GC
Glyma09g27300_49	A/G	9	34104713	AA	AA	AA	AA	AA	GG	AA	AA	AA	AA	AA	AA	AA	GG	AG	AA	AA	AA	AA	GG	AA	AA	AA	AA	AA	AA	GG	AA	GG	AA	GG	AA	AA	AA	AA	AA	GG	AG	AA	GG	AA	AA	AA	AA	GG	AA
Glyma09g27300_50	T/A	9	34104818	AT	AT	TT	AT	AT	AA	AT	AT	AT	TT	AT	AT	AT	AA	AT	AT	AT	AT	AT	AA	TT	TT	AT	AT	TT	AT	AA	AT	AT	AT	AT	AT	AT	AT	AT	AT	TT	AT	AT	TT	AT	AT	AT	TT	TT	AT
Glyma09g27300_51	A/G	9	34104835	AG	AG	AA	AG	AA	GG	AG	AA	AG	AA	AG	AG	AG	GG	AG	AA	AG	AA	AA	GG	AA	AA	AG	AG	AA	AA	GG	AG	AG	AG	AG	AG	AG	AG	AG	AG	AG	AG	AG	AA	AG	AG	AG	AA	AA	AG
Glyma09g27300_52	A/G	9	34104871	AA	AA	AA	AG	AA	GG	AG	AA	AA	AA	AG	AA	AA	GG	AG	AA	AG	AA	AG	GG	AA	AA	AG	AA	AA	AA	GG	AG	GG	AG	GG	AA	AG	AA	AG	AG	GG	AG	AA	GG	AA	AA	AG	AA	--	AG
Glyma09g27300_62	T/A	9	34105012	TT	TT	--	TT	TT	AA	TT	TT	TT	TT	TT	TT	TT	AA	AT	TT	TT	TT	TT	AA	TT	TT	TT	TT	TT	TT	--	AT	AA	TT	AA	TT	TT	TT	TT	TT	AA	AT	TT	AA	TT	TT	TT	TT	--	TT
Glyma09g27300_65	C/T	9	34105045	CC	CC	CC	CC	CC	TT	CC	CC	CC	CC	CC	CC	CC	TT	CC	CC	CC	CC	CC	--	CC	CC	CC	CC	CC	CC	--	CT	CC	CC	TT	CC	CC	CC	CC	CC	TT	CT	CC	CC	CC	CC	CC	CC	TT	CC
Glyma09g27300_66	A/G	9	34105077	AA	AA	AA	AA	AA	GG	AA	AA	AA	AA	AA	AA	AA	GG	AA	AA	AA	AA	AA	GG	AA	AA	AA	AA	AA	AA	--	AA	GG	AA	GG	AA	AA	AA	AA	AA	GG	AG	AA	GG	AA	AA	AA	AA	GG	AA
Glyma09g27300_67	G/A	9	34105115	GG	GG	GG	GG	GG	AA	GG	GG	GG	GG	GG	GG	GG	AA	AG	GG	GG	GG	GG	AA	GG	GG	GG	GG	GG	GG	AA	GG	GG	GG	GG	GG	GG	GG	GG	GG	GG	GG	GG	GG	GG	GG	GG	GG	GG	GG
Glyma09g27300_68	A/G	9	34105153	AA	AA	AA	AA	AA	GG	AA	AA	AA	AA	AA	AA	AA	GG	AG	AA	AA	AA	AA	GG	AA	AA	AA	AA	AA	AA	GG	AA	AA	AA	AA	AA	AA	AA	AA	AA	AA	AA	AA	AA	AA	AA	AA	AA	AA	AA
Glyma09g27300_69	T/C	9	34105234	TT	TT	TT	CT	TT	CC	TT	TT	TT	TT	TT	TT	CT	CC	CT	TT	TT	TT	TT	CC	TT	TT	TT	TT	TT	TT	CC	TT	TT	TT	TT	TT	TT	TT	TT	TT	TT	TT	TT	TT	TT	TT	TT	TT	TT	TT
Glyma09g27300_72	C/T	9	34106058	CC	CC	CC	CT	CC	TT	CC	CC	CC	CC	CC	CC	CC	TT	CT	CC	CC	CC	CC	TT	CC	CC	CC	CC	CC	CC	TT	CC	CC	CC	CC	CC	CC	CC	CC	CC	CC	CC	CC	CC	CC	CC	CC	CC	CC	CC
Glyma09g27300_75	A/T	9	34106650	AA	AA	AA	AA	AA	TT	AA	AA	AA	AA	AA	AA	AA	TT	AT	AA	AA	AA	AA	TT	AA	AA	AA	AA	AA	AA	TT	AA	AA	AA	AA	AA	AA	AA	AA	AA	AA	AA	AA	AA	AA	AA	AA	AA	AA	AA
Glyma09g27300_76	C/T	9	34106736	CC	CC	CC	CT	CC	TT	CC	CC	CC	CC	CC	CT	CC	TT	CT	CC	CC	CC	CC	TT	CC	CC	CC	CC	CC	CC	CT	CC	CC	CC	CC	CC	CC	CC	CC	CC	CC	CC	CC	CC	CC	CC	CC	CC	CC	CC
Glyma09g27300_77	C/A	9	34106782	CC	CC	CC	AC	CC	AA	CC	CC	CC	CC	CC	CC	CC	AA	AC	CC	CC	CC	CC	AA	CC	CC	CC	CC	CC	CC	AA	CC	CC	CC	CC	CC	CC	CC	CC	CC	CC	CC	CC	CC	CC	CC	CC	CC	CC	CC
Glyma09g27300_83	T/C	9	34107307	TT	TT	TT	TT	TT	TT	TT	TT	CC	TT	CC	TT	TT	TT	TT	CC	CC	TT	CC	TT	TT	CT	CC	CC	CC	CC	TT	TT	TT	CC	TT	TT	TT	CT	TT	TT	TT	TT	CT	TT	TT	TT	TT	TT	TT	TT
Glyma09g27300_84	G/A	9	34107412	GG	GG	GG	AG	GG	AA	GG	GG	GG	GG	GG	GG	GG	AA	AG	GG	GG	GG	GG	AA	GG	GG	GG	GG	GG	GG	AA	GG	GG	GG	GG	GG	GG	GG	GG	GG	GG	GG	GG	GG	GG	GG	GG	GG	GG	GG
Glyma09g27300_85	T/C	9	34107426	TT	TT	TT	CT	TT	CC	TT	TT	TT	TT	TT	TT	TT	CC	CT	TT	TT	TT	TT	CC	TT	TT	TT	TT	TT	TT	CC	TT	TT	TT	TT	TT	TT	TT	TT	TT	TT	TT	TT	TT	TT	TT	TT	TT	TT	TT
Glyma09g27300_86	T/A	9	34108294	TT	TT	TT	AT	TT	AA	TT	TT	TT	TT	TT	TT	TT	AA	AT	TT	TT	TT	TT	AT	TT	TT	TT	TT	TT	TT	AA	TT	TT	TT	TT	TT	TT	TT	TT	TT	TT	TT	TT	TT	TT	TT	TT	TT	TT	TT
Glyma09g27300_87	G/A	9	34108310	AA	GG	GG	GG	GG	GG	GG	AA	GG	AG	GG	AA	GG	GG	AG	GG	GG	GG	GG	GG	GG	GG	GG	GG	GG	AG	GG	AG	GG	GG	GG	GG	AA	AG	AA	GG	GG	GG	AG	GG	GG	GG	AG	AA	GG	AG
Glyma09g27300_88	A/T	9	34108436	AA	AA	AA	AT	AA	TT	AA	AA	AA	AA	AA	AA	AA	TT	AT	AA	AA	AA	AA	TT	AA	AA	AA	AA	AA	AA	TT	AA	AA	AA	AA	AA	AA	AA	AA	AA	AA	AA	AA	AA	AA	AA	AA	AA	AA	AA
Glyma09g27300_89	T/G	9	34108465	TT	TT	TT	TT	TT	GG	TT	TT	TT	TT	TT	TT	TT	GG	GT	TT	TT	TT	TT	GG	TT	TT	TT	TT	TT	TT	GG	TT	TT	TT	TT	TT	TT	TT	TT	TT	TT	TT	TT	TT	TT	TT	TT	TT	TT	TT
Glyma09g27300_90	G/A	9	34108709	GG	GG	GG	GG	GG	AA	GG	GG	GG	GG	GG	GG	GG	AA	AG	GG	GG	GG	GG	AA	GG	GG	GG	GG	GG	GG	AG	GG	GG	GG	GG	GG	GG	GG	GG	GG	GG	GG	GG	GG	GG	GG	GG	GG	GG	GG
Glyma09g27300_91	G/C	9	34108908	GG	GG	GG	GG	GG	GG	GG	GG	GG	GG	GG	GG	GG	GG	GG	GG	GG	GG	GG	GG	GG	GG	GG	GG	GG	GG	GG	GG	GG	GG	GG	GG	GG	GG	GG	GG	GG	GG	GG	GG	GG	GG	GG	GG	GG	GG
Glyma09g27300_93	C/A	9	34109050	CC	CC	CC	CC	CC	AA	CC	CC	CC	CC	CC	CC	CC	AA	AC	CC	CC	CC	CC	AA	CC	CC	CC	CC	CC	CC	AC	AC	AA	CC	AA	CC	CC	CC	CC	CC	AA	AC	CC	AA	CC	CC	CC	CC	AA	CC
Glyma09g27300_94	T/A	9	34109063	TT	TT	TT	TT	TT	AA	TT	TT	TT	TT	TT	TT	TT	AA	AT	TT	TT	TT	TT	AA	TT	TT	TT	TT	TT	TT	AT	AT	AA	TT	AA	TT	TT	TT	TT	TT	AA	AT	TT	AA	TT	TT	TT	TT	AA	TT
Glyma09g27300_96	C/A	9	34109541	CC	CC	CC	CC	CC	CC	CC	CC	CC	CC	CC	CC	CC	CC	CC	CC	CC	CC	CC	CC	CC	CC	CC	CC	CC	CC	CC	CC	AA	CC	CC	CC	CC	CC	CC	CC	CC	CC	CC	AA	CC	CC	CC	CC	CC	CC
Glyma09g27300_100	T/A	9	34109663	TT	TT	TT	AT	TT	AA	TT	TT	TT	TT	TT	TT	TT	AA	AT	TT	TT	TT	TT	AA	TT	TT	TT	TT	TT	TT	AA	TT	TT	TT	TT	TT	TT	TT	TT	TT	TT	TT	TT	TT	TT	TT	TT	TT	TT	TT
Glyma09g27300_101	A/C	9	34109816	AA	AA	AA	AC	AA	CC	AA	AA	AA	AA	AA	AA	AA	CC	AC	AA	AA	AA	AA	CC	AA	AA	AA	AA	AA	AA	CC	AA	AA	AA	AA	AA	AA	AA	AA	AA	AA	AA	AA	AA	AA	AA	AA	AA	AA	AA
Glyma09g27300_102	G/A	9	34109852	GG	GG	GG	AG	GG	AA	GG	GG	GG	GG	GG	GG	GG	AA	AG	GG	GG	GG	GG	AA	GG	GG	GG	GG	GG	GG	AA	GG	AA	GG	AA	GG	GG	GG	GG	GG	AG	AG	GG	AA	GG	GG	GG	GG	AA	GG
Glyma09g27300_104	G/C	9	34109993	GG	GG	GG	GG	GG	CC	GG	GG	GG	GG	GG	GG	GG	CC	GC	GG	GG	GG	GG	GC	GG	GG	GG	GG	GG	GG	CC	GG	GG	GG	GG	GG	GG	GG	GG	GG	GG	GG	GG	GG	GG	GG	GG	GG	GG	GG
Glyma09g27300_105	T/C	9	34110001	TT	TT	TT	TT	TT	CC	TT	TT	TT	TT	TT	TT	TT	CC	CT	TT	TT	TT	TT	CC	TT	TT	TT	TT	TT	TT	CC	TT	TT	TT	TT	TT	TT	TT	TT	TT	TT	TT	TT	TT	TT	TT	TT	TT	TT	TT
Glyma09g27300_107	A/G	9	34110475	AA	AA	AA	AG	AA	GG	AA	AA	AA	AA	AG	AA	AA	GG	AG	AA	AA	AA	AA	GG	AA	AA	AA	AA	AA	AA	GG	AG	GG	AA	GG	AA	AA	AA	AA	AA	GG	AA	AA	GG	AA	AA	AA	AA	--	AA
Glyma09g27300_108	A/T	9	34110568	TT	TT	TT	TT	TT	TT	TT	TT	TT	TT	TT	TT	TT	TT	TT	TT	--	TT	TT	TT	TT	TT	--	TT	TT	TT	TT	TT	TT	TT	TT	TT	TT	TT	TT	TT	TT	TT	TT	TT	TT	TT	--	TT	--	TT
Glyma09g27300_109	G/A	9	34110988	GG	GG	GG	--	GG	AA	--	GG	--	--	GG	--	AG	AA	AA	GG	GG	GG	GG	AA	GG	GG	GG	GG	GG	GG	AA	GG	--	GG	GG	GG	GG	GG	GG	GG	GG	GG	--	--	GG	GG	GG	GG	GG	GG
Glyma09g27300_110	G/T	9	34111003	GG	GG	GG	GG	GG	TT	GG	GG	GG	GG	GG	--	GT	TT	TT	GG	GG	GG	GG	GT	GG	GG	GG	GG	GG	GG	TT	GG	GG	GG	GG	GG	GG	GG	GG	GG	GG	GG	GG	GG	GG	GG	GG	GG	GG	GG
Glyma09g27300_111	G/A	9	34111177	GG	GG	GG	AG	GG	AA	GG	GG	GG	GG	GG	GG	AG	AA	AG	GG	GG	GG	GG	AA	GG	GG	GG	GG	GG	GG	AA	GG	AA	GG	AA	GG	GG	GG	GG	GG	AA	AG	GG	AA	GG	GG	GG	GG	AA	GG
Glyma09g27300_114	A/T	9	34112110	AA	AA	AA	AA	AA	AA	AA	AA	AA	AA	AA	AA	AA	AA	AA	AA	AA	AA	AA	AA	AA	AA	AA	AA	AA	AA	AA	AA	TT	AA	AA	AA	AA	AA	AA	AA	AA	AA	AA	AA	AA	AA	AA	AA	AA	AA
Glyma09g35980_2	G/A	9	41844769	GG	GG	GG	GG	GG	GG	GG	GG	GG	GG	GG	GG	GG	AA	AG	GG	GG	GG	GG	AA	AA	GG	GG	GG	GG	AG	GG	GG	GG	GG	GG	GG	GG	GG	AG	GG	GG	GG	GG	AA	GG	GG	GG	GG	GG	GG
Glyma09g35980_3	A/T	9	41844808	AA	AA	AA	AA	AT	AA	AA	AA	AT	AA	AA	AA	AA	AA	AA	AA	AA	AA	AA	AA	AA	AA	AA	AA	AA	AA	AA	AA	AA	AA	AA	AA	AA	AA	AA	AA	AA	AA	AA	AA	AA	AA	AA	AA	AA	AA
Glyma09g35980_4	G/T	9	41845679	TT	GG	GG	TT	TT	TT	TT	GG	TT	GG	GG	GG	TT	TT	TT	GG	GG	GG	TT	TT	TT	GG	GG	TT	TT	GT	TT	GG	TT	TT	TT	TT	TT	TT	TT	TT	TT	TT	TT	TT	TT	TT	TT	TT	TT	GG
Glyma09g35980_6	G/A	9	41846565	GG	GG	GG	AA	AA	GG	GG	GG	GG	GG	GG	GG	AA	AA	AG	GG	GG	GG	GG	AA	AA	GG	GG	GG	GG	AA	GG	AG	AG	AG	AA	AA	AA	AG	AA	AA	AA	AG	GG	AA	AA	AA	AA	AA	AA	GG
Glyma09g35980_7	A/C	9	41846593	AA	AA	AA	CC	CC	AA	AA	AA	AA	AA	AA	AA	CC	CC	AC	AA	AA	AA	AA	CC	CC	AA	AA	AA	AA	CC	AA	AC	AC	AC	CC	CC	CC	AC	CC	CC	CC	AC	AA	CC	CC	CC	CC	CC	CC	AA
Glyma09g35980_8	A/G	9	41846610	AA	AA	AA	GG	GG	AA	AA	AA	AA	AA	AA	AA	GG	GG	AG	AA	AA	AA	AA	GG	GG	AA	AA	AA	AA	GG	AA	AA	AG	AG	GG	GG	GG	AG	GG	GG	GG	AG	AA	GG	GG	GG	GG	GG	GG	AA
Glyma09g35980_9	C/T	9	41846613	CC	CC	CC	TT	TT	CC	CC	CC	CC	CC	CC	CC	TT	TT	CT	CC	CC	CC	CC	TT	TT	CC	CC	CC	CC	TT	CC	CC	CT	CT	TT	TT	TT	CT	TT	TT	TT	CT	CC	TT	TT	TT	TT	TT	TT	CC
Glyma09g35980_10	C/T	9	41846669	CC	CC	CC	TT	TT	CC	CC	CC	CC	CC	CC	--	TT	TT	CT	CC	CC	CC	CC	TT	TT	CC	CC	CC	CC	--	CT	CT	TT	CT	TT	TT	TT	CT	TT	TT	TT	TT	CC	TT	TT	TT	TT	TT	TT	CC
Glyma09g35980_11	G/T	9	41846704	GG	GG	GG	TT	TT	GG	GG	GG	GG	GG	GG	--	TT	TT	GT	GG	GG	GG	GG	TT	TT	GG	GG	GG	GG	TT	GT	GT	TT	GG	TT	TT	TT	TT	TT	TT	TT	GT	GG	TT	TT	TT	TT	TT	TT	GG
Glyma09g35980_12	C/T	9	41846730	CC	CC	CC	TT	--	CC	CC	CC	CC	CC	CC	--	TT	TT	CT	CC	CC	CC	CC	TT	TT	CC	CC	CC	CC	TT	CT	CT	CT	CC	TT	TT	TT	TT	TT	TT	CT	CT	CC	TT	TT	TT	TT	TT	TT	CC
Glyma09g35980_13	A/C	9	41846733	AA	AA	AA	CC	--	AA	AA	AA	AA	AA	AA	--	CC	CC	AC	AA	AA	AA	AA	CC	CC	AA	AA	AA	AA	CC	AA	AC	AC	AA	CC	CC	CC	CC	CC	CC	AC	AC	AA	CC	CC	CC	CC	CC	CC	AA
Glyma09g35980_14	G/A	9	41846821	GG	GG	--	--	AA	GG	--	--	--	GG	--	GG	AA	AA	AA	GG	--	--	--	--	GG	--	GG	--	GG	--	--	--	--	--	AA	--	--	AA	--	--	AG	GG	GG	--	--	--	--	AA	--	GG
Glyma09g35980_15	A/T	9	41846833	AA	AA	--	--	TT	AA	--	--	--	AA	--	AA	--	TT	--	AA	--	--	AA	--	AA	--	AA	--	AA	--	--	--	--	--	TT	--	--	TT	--	--	TT	AA	--	--	--	--	--	TT	--	AA
Glyma09g35980_16	G/A	9	41847926	AA	AA	AA	AA	AA	AA	AA	AA	AA	AA	AA	AA	AA	AA	AA	AA	AA	AA	AA	AA	AA	AG	AA	AA	AA	AG	AA	AA	AA	AA	AA	AA	AA	AA	AA	AA	AA	AA	AA	AA	AA	AA	AA	AA	AA	AA
Glyma09g35980_21	T/A	9	41849406	TT	TT	TT	AA	AA	AT	TT	TT	TT	TT	TT	TT	AT	TT	TT	TT	TT	TT	TT	TT	TT	TT	TT	TT	TT	TT	TT	TT	AT	TT	TT	AA	AA	AT	TT	AA	TT	AT	TT	TT	AA	AA	AA	AA	AA	TT
Glyma09g35980_22	T/C	9	41850258	TT	TT	--	CC	CC	TT	TT	TT	TT	TT	TT	TT	CT	TT	TT	TT	TT	--	TT	TT	TT	--	--	TT	TT	TT	CT	TT	TT	TT	--	CC	CC	CC	TT	CC	TT	CC	TT	TT	CC	CC	CC	CC	TT	TT
Glyma09g35980_23	A/G	9	41850457	AA	AA	AA	AA	AA	AA	AA	AA	AA	AA	AA	--	--	GG	AA	--	AA	AA	AA	--	AA	AA	--	AA	AA	AA	AA	AA	AA	AA	AA	--	AA	AA	AA	AA	AA	--	AA	--	AA	AA	--	AA	AA	AA
Glyma09g35980_24	C/G	9	41850543	GG	CC	CC	GG	GG	CC	GG	CC	GG	--	CC	CC	GG	GC	CC	--	CC	CC	GG	CC	GG	CC	CC	GG	GG	CC	CC	CC	CC	GC	--	GG	CC	GG	--	GG	GC	CC	GC	CC	GG	GG	GG	GG	CC	CC
Glyma09g35980_25	C/T	9	41850597	CC	CC	CC	TT	TT	CC	CC	CC	CC	CC	CC	CC	CT	CT	CC	--	CC	CC	CC	CC	CC	CC	CC	CC	CC	CT	CC	CC	CC	CC	--	TT	CC	CT	CC	TT	CC	CC	CC	CC	TT	TT	TT	TT	--	CC
Glyma09g35980_26	C/G	9	41850773	CC	CC	CC	CC	CC	CC	CC	CC	CC	CC	CC	CC	CC	GG	CC	--	CC	CC	CC	GG	CC	CC	CC	CC	CC	GC	CC	CC	CC	CC	CC	CC	GG	CC	GC	CC	CC	CC	CC	GG	CC	CC	CC	CC	CC	CC
Glyma09g35980_27	T/C	9	41850805	TT	TT	TT	TT	TT	TT	TT	TT	CC	TT	TT	TT	TT	TT	TT	TT	TT	TT	CC	TT	TT	TT	TT	CC	CC	TT	TT	TT	TT	CT	TT	TT	TT	TT	TT	TT	TT	TT	TT	TT	TT	TT	TT	TT	TT	TT
Glyma09g35980_28	C/A	9	41851083	CC	CC	CC	CC	CC	CC	CC	CC	AA	CC	CC	CC	CC	CC	CC	--	CC	CC	AA	CC	CC	CC	CC	AA	AA	CC	CC	CC	CC	AC	CC	CC	CC	CC	CC	CC	CC	CC	CC	CC	CC	CC	CC	CC	CC	CC
Glyma09g35980_29	C/A	9	41851204	AA	AA	AA	AA	AA	AA	AA	AA	AA	AA	AA	AA	AA	AA	AA	AA	AA	AA	AA	AA	AA	AA	AA	AA	AA	AA	AA	AA	AA	AA	AA	AA	AA	AA	AA	AA	AA	AA	AA	AA	AA	AA	AA	AA	AA	AA
Glyma09g35980_30	A/T	9	41851242	AT	TT	TT	TT	TT	AA	TT	TT	AA	TT	TT	TT	TT	TT	AT	TT	TT	TT	AA	TT	TT	TT	TT	AA	AA	TT	TT	TT	TT	AT	AT	TT	AA	TT	TT	TT	TT	TT	TT	TT	AA	AA	TT	TT	AA	TT
Glyma09g35980_31	C/A	9	41851329	AA	AA	AA	AA	AA	AA	AA	AA	AA	AA	AA	AA	AA	AA	AA	--	AA	AA	AA	AA	AA	AA	--	AA	AA	AA	AA	AA	AA	AA	AA	--	AA	AA	AA	AA	AA	AA	AA	AA	AA	AA	AA	AA	AA	AA
Glyma09g35980_32	A/G	9	41851482	GG	AA	AA	--	GG	AA	AA	AA	GG	AA	AA	AA	GG	AA	GG	AA	AA	AA	GG	AA	AA	--	AA	GG	GG	AA	AG	AA	AG	AG	AA	GG	AA	GG	AA	GG	AA	AA	AA	AA	AA	--	GG	GG	AA	AA
Glyma09g35980_33	T/G	9	41851661	TT	GG	TT	GG	GG	GG	GG	TT	GG	TT	TT	GG	GG	GG	GG	GG	TT	GG	GG	GG	GG	GT	TT	GG	GG	GT	GG	TT	GG	GG	GG	GG	GG	GT	GG	GG	GG	GG	GG	GG	GG	GG	GG	GG	GG	TT
Glyma09g35980_35	A/T	9	41851847	TT	AA	AA	TT	TT	AT	AA	AA	TT	AA	AA	AA	TT	AA	AT	AA	AA	AA	TT	AA	AA	AA	AA	TT	TT	AA	TT	AA	AT	AT	AA	TT	AA	TT	AA	TT	AA	AA	AA	AA	AA	AA	TT	TT	AA	AA
Glyma09g35990_1	G/T	9	41865554	GG	GG	GG	TT	TT	TT	TT	GG	TT	GG	GG	GG	GT	TT	GG	TT	GG	GG	GG	TT	TT	GG	GG	TT	TT	TT	TT	TT	GT	TT	GG	TT	TT	GT	TT	TT	TT	TT	GG	TT	TT	TT	GT	TT	TT	GG
Glyma09g35990_3	G/T	9	41865931	GG	GG	GG	TT	TT	TT	TT	GG	GG	GG	GG	GG	GT	TT	GG	TT	GG	GG	GG	TT	TT	GG	GG	TT	TT	GG	GG	TT	GT	GG	GG	TT	TT	GG	TT	GG	TT	GT	GG	TT	GG	GG	GT	GT	TT	GG
Glyma09g35990_4	A/T	9	41866042	AA	AA	AA	AA	AA	AA	AA	AA	AA	AA	AA	TT	AA	AA	AT	AA	AA	AA	AA	AA	AA	AA	AA	AA	AA	AA	AA	AA	AA	AA	TT	AA	AA	AA	AA	AA	AA	AA	AA	AA	AA	AA	AA	AA	AA	AA
Glyma09g35990_5	T/A	9	41866290	TT	TT	TT	AA	AA	AA	AT	TT	TT	TT	TT	TT	AT	AA	TT	AA	TT	TT	TT	AA	AA	TT	TT	AA	AA	TT	AT	AA	AT	TT	TT	AA	AA	TT	AA	TT	AT	AT	TT	AA	TT	TT	AT	TT	AA	TT
Glyma09g35990_7	C/T	9	41866356	CC	CC	CC	CC	CC	CC	CC	CC	CC	CC	CC	TT	CC	CC	CT	CC	CC	CC	CC	CC	CC	CC	CC	CC	CC	CC	CC	CC	CC	CC	TT	CC	CC	CC	CC	CC	CC	CC	CC	CC	CC	CC	CC	CC	CC	CC
Glyma09g35990_9	T/G	9	41866636	TT	TT	TT	TT	TT	TT	TT	TT	TT	TT	TT	GG	TT	TT	GT	TT	TT	TT	TT	TT	TT	TT	TT	TT	TT	TT	TT	TT	TT	TT	GG	TT	TT	TT	TT	TT	TT	TT	TT	TT	TT	TT	TT	TT	TT	TT
Glyma09g35990_11	C/T	9	41866705	TT	CC	CC	TT	TT	TT	TT	CC	TT	CC	CC	TT	CT	TT	CT	TT	CC	CC	CC	TT	TT	CC	CC	TT	TT	CC	TT	TT	TT	CT	TT	TT	TT	TT	TT	TT	TT	TT	CC	TT	TT	TT	TT	TT	TT	CC
Glyma09g35990_14	T/C	9	41867223	CC	TT	TT	CT	CC	CC	CC	TT	CC	TT	TT	CT	CT	CC	CT	CC	TT	TT	TT	CC	CC	TT	TT	CC	CC	TT	CC	CC	CT	CT	CC	CC	CC	CC	CC	CC	CT	CC	TT	CC	CC	CC	CT	CC	CC	TT
Glyma09g35990_15	T/A	9	41867242	TT	TT	TT	AA	AA	AA	AA	TT	TT	TT	TT	TT	AT	AA	TT	AA	TT	TT	TT	AA	AA	TT	TT	AA	AA	TT	TT	AA	TT	TT	TT	AA	AA	TT	AA	TT	AT	AT	TT	AA	TT	TT	AT	TT	AA	TT
Glyma09g35990_16	A/G	9	41867363	AA	AA	AA	AA	AA	AA	AA	AA	AA	AA	AA	GG	AA	AA	AG	AA	AA	AA	AA	AA	AA	AA	AA	AA	AA	AG	AA	AA	AA	AA	GG	AA	AA	AA	AA	AA	AA	AA	AA	AA	AA	AA	AA	AA	AA	AA
Glyma09g35990_18	C/T	9	41867955	--	CC	CC	CC	CC	CC	CC	CC	CC	CC	CC	TT	CC	CC	CC	CC	CC	CC	CC	CC	CC	CC	CC	CC	CC	CC	CC	CC	CC	CC	CC	CC	CC	CC	CC	CC	CC	CC	CC	CC	CC	CC	CC	CC	CC	CC
Glyma09g35990_19	A/C	9	41867958	--	AA	AA	AA	AA	AA	AA	AA	AA	AA	AA	CC	AA	AA	AA	AA	AA	AA	AA	AA	AA	AA	AA	AA	AA	AA	AA	AA	AA	AA	AA	AA	AA	AA	AA	AA	AA	AA	AA	AA	AA	AA	AA	AA	AA	AA
Glyma09g35990_20	C/A	9	41867968	--	CC	CC	CC	CC	CC	CC	CC	AA	CC	CC	CC	CC	CC	CC	CC	CC	CC	CC	CC	CC	CC	CC	CC	CC	CC	AC	CC	CC	AC	CC	CC	CC	AA	CC	AA	CC	AC	CC	CC	AA	AA	CC	AA	CC	CC
Glyma09g35990_21	G/A	9	41868963	--	GG	GG	GG	GG	GG	GG	GG	GG	GG	GG	GG	GG	GG	GG	GG	GG	--	GG	GG	GG	GG	GG	GG	GG	AG	GG	GG	GG	--	GG	GG	GG	GG	GG	GG	GG	GG	GG	GG	GG	GG	AG	GG	GG	GG
Glyma09g35990_22	G/C	9	41869450	--	GG	GG	GG	GG	GG	GG	GG	GG	GG	GG	GG	GG	GG	GG	GG	GG	GG	GG	GG	CC	GG	GG	CC	CC	CC	GG	GG	CC	GG	GG	GG	GG	GG	GG	GG	GG	GG	GG	GG	GG	GG	GC	GG	CC	GG
Glyma09g35990_23	A/C	9	41869608	--	AA	AA	CC	CC	CC	CC	AA	CC	AA	AA	CC	AC	CC	AC	CC	AA	AA	AA	CC	CC	AA	AA	CC	CC	CC	CC	CC	CC	AC	CC	CC	CC	CC	CC	CC	CC	CC	AA	CC	CC	CC	CC	CC	CC	AA
Glyma09g35990_25	G/C	9	41869895	GG	GG	GG	GG	GG	GG	GG	GG	GG	GG	GG	GG	GG	GG	GG	GG	GG	GG	GG	GG	GG	GG	GG	GG	GG	GG	GG	GG	GG	GG	GG	GG	GG	GG	GG	GG	GG	GG	GG	GG	GG	GG	GC	GG	GG	GG
Glyma09g35990_27	T/A	9	41870920	AA	TT	TT	AA	AA	AA	AA	TT	AA	TT	TT	AA	AT	AA	AT	AA	TT	TT	TT	AA	AA	TT	TT	AA	AA	AT	AA	AA	AA	AT	AA	AA	AA	AA	AA	AA	AA	AA	TT	AA	AA	AA	AA	AA	AA	TT
Glyma09g35990_28	T/C	9	41870923	TT	TT	TT	TT	TT	TT	TT	TT	TT	TT	TT	CC	TT	TT	TT	TT	TT	TT	TT	TT	TT	TT	TT	TT	TT	TT	TT	TT	TT	TT	TT	TT	TT	TT	TT	TT	TT	TT	TT	TT	TT	TT	CT	TT	TT	TT
Glyma09g35990_29	C/T	9	41870944	TT	CC	CC	TT	TT	TT	TT	CC	CC	CC	CC	TT	CT	TT	CT	TT	CC	CC	CC	CT	TT	CC	CC	TT	TT	CC	CC	TT	CT	CC	TT	TT	TT	CT	TT	CC	TT	CT	CC	TT	CC	CC	TT	CC	TT	CC
Glyma09g35990_30	A/C	9	41871446	CC	AA	AA	CC	CC	CC	CC	AA	CC	AA	AA	CC	CC	CC	AA	CC	AA	AA	AA	CC	CC	AA	AA	CC	CC	AC	CC	CC	CC	AC	CC	CC	CC	CC	CC	CC	CC	CC	AA	AC	CC	CC	CC	CC	CC	AA
Glyma09g35990_31	A/T	9	41871508	AA	AA	AA	TT	TT	TT	TT	AA	AA	AA	AA	AA	TT	AT	AA	TT	AA	AA	AA	TT	TT	AA	AA	TT	TT	AA	AA	TT	AT	AA	--	TT	TT	AA	AT	AA	TT	AA	AA	AA	AA	AA	TT	AA	TT	AA
Glyma09g35990_32	G/A	9	41871512	AA	GG	GG	AA	AA	AA	AA	GG	AA	GG	GG	AA	AA	AG	GG	AA	GG	GG	GG	AA	AA	GG	GG	AA	AA	AA	AA	AA	AA	AG	--	AA	AA	AA	AA	AA	AA	AA	GG	AG	AA	AA	AA	AA	AA	GG
Glyma09g35990_33	C/T	9	41871522	TT	CC	CC	CC	CC	CC	CC	CC	TT	CC	CC	CC	CC	CC	CC	CC	CC	CC	CC	CC	CC	CC	CC	CC	CC	CC	TT	CC	GC	CT	--	CC	CC	TT	CC	TT	CC	CT	CC	CC	TT	TT	CT	TT	CC	CC
Glyma09g35990_34	G/A	9	41871568	GG	GG	GG	GG	GG	GG	GG	GG	GG	GG	GG	GG	AG	GG	GG	GG	GG	GG	GG	GG	GG	GG	GG	AA	AA	GG	GG	GG	AG	GG	GG	AA	GG	GG	GG	GG	GG	GG	GG	GG	GG	GG	AG	GG	AA	GG
Glyma09g35990_35	C/T	9	41871577	CC	CC	CC	TT	TT	TT	TT	CC	CC	CC	CC	CC	TT	CT	CC	TT	CC	CC	CC	TT	TT	CC	CC	TT	TT	CC	CC	TT	CT	CC	CC	TT	TT	CC	CT	CC	TT	CT	CC	CC	CC	CC	CT	CC	TT	CC
Glyma09g35990_36	T/C	9	41871593	CC	TT	TT	TT	TT	TT	TT	CT	CC	TT	TT	CC	TT	TT	TT	TT	TT	TT	TT	TT	TT	TT	TT	TT	TT	TT	CC	TT	TT	CT	TT	TT	TT	CC	CT	CC	TT	CT	TT	CC	CC	CC	CT	CC	TT	TT
Glyma09g35990_37	C/T	9	41871596	CC	CC	CC	CC	CC	CC	CC	CC	CC	CC	CC	CC	CT	CC	CC	CC	CC	CC	CC	CC	CC	CC	CC	TT	TT	CC	CC	CC	CT	CC	CC	TT	CC	CC	CC	CC	CC	CC	CC	CC	CC	CC	CT	CC	TT	CC
Glyma09g35990_38	G/A	9	41871655	GG	GG	GG	AA	AA	AA	AA	GG	GG	GG	GG	GG	AA	AG	GG	--	GG	GG	GG	AA	AA	GG	GG	AA	AA	GG	GG	AA	AG	GG	GG	AA	AA	GG	GG	GG	AA	AG	GG	GG	GG	GG	AG	GG	AA	GG
Glyma09g35990_39	G/C	9	41871656	CC	GG	GG	CC	CC	CC	CC	GC	CC	GG	GG	--	CC	GC	GG	--	GG	GG	GG	CC	CC	GG	GG	CC	CC	GC	CC	CC	CC	GC	CC	CC	CC	CC	CC	CC	CC	CC	GG	GC	CC	CC	CC	CC	CC	GG
Glyma09g35990_40	G/A	9	41871658	AA	GG	GG	AA	AA	AA	AA	AG	AA	GG	GG	AA	AA	AG	GG	--	GG	GG	GG	AA	AA	GG	GG	AA	AA	AG	AA	AA	AG	AG	GG	AA	AA	AA	AA	AA	AA	AA	GG	AG	AA	AA	AA	AA	AA	GG
Glyma09g35990_41	T/C	9	41871660	CC	TT	TT	CC	CC	CC	CC	CT	CC	TT	TT	CC	CC	CT	TT	--	TT	TT	TT	CC	CC	TT	TT	CC	CC	CT	CC	CC	CC	CT	CC	CC	CC	CC	CC	CC	CC	CC	TT	CT	CC	CC	CC	CC	CC	TT
Glyma09g35990_42	C/T	9	41871669	CC	CC	CC	TT	TT	TT	TT	CC	CC	CC	CC	CT	TT	CT	CC	--	CC	CC	CC	TT	TT	CC	CC	TT	TT	CC	CC	TT	CT	CC	CC	TT	TT	CC	CT	CC	TT	CT	CC	CC	CC	CC	CT	CC	TT	CC
Glyma09g35990_43	A/T	9	41871672	TT	AA	AA	TT	TT	TT	TT	AT	TT	AA	AA	TT	TT	AT	AA	--	AA	AA	AA	TT	TT	AA	AA	TT	TT	AT	TT	TT	TT	AT	TT	TT	TT	TT	TT	TT	TT	TT	AA	AT	TT	TT	TT	TT	TT	AA
Glyma09g35990_44	G/A	9	41871680	GG	GG	GG	GG	GG	GG	GG	AG	AA	GG	GG	AA	GG	GG	GG	--	GG	GG	GG	GG	GG	GG	GG	GG	GG	AG	AA	GG	GG	AG	GG	GG	GG	AG	AG	AA	GG	AG	GG	AG	AA	AA	AG	AA	GG	GG
Glyma09g35990_45	G/C	9	41871700	CC	GG	GG	CC	CC	CC	CC	GG	CC	GG	GG	CC	CC	GC	GG	--	GG	GG	GG	CC	CC	GG	GG	CC	CC	GC	CC	CC	CC	GC	--	CC	CC	CC	CC	CC	GC	CC	GG	GC	CC	CC	CC	CC	CC	GG
Glyma09g35990_46	G/A	9	41871708	GG	GG	GG	AA	AA	AA	AA	GG	GG	GG	GG	GG	AA	AG	GG	--	GG	GG	GG	AA	AA	GG	GG	AA	AA	GG	GG	AA	AG	GG	--	AA	AA	GG	AG	GG	AG	AG	GG	GG	GG	GG	AG	GG	AA	GG
Glyma09g35990_47	A/T	9	41871714	AA	AA	AA	AA	AA	AA	AA	AA	TT	AA	AA	TT	AA	AA	AA	--	AA	AA	AA	AA	AA	AA	AA	AA	AA	TT	TT	AA	AA	AT	--	AA	AA	AT	AT	TT	AA	AT	AA	AT	TT	TT	AA	TT	AA	AA
Glyma09g35990_48	T/A	9	41871796	AA	TT	TT	AA	AA	AA	AA	TT	AA	TT	TT	AA	AA	AA	TT	--	TT	TT	TT	AA	AA	TT	TT	AA	AA	AA	AA	AA	AA	AT	TT	AA	AA	AA	AA	AA	AT	AA	TT	AA	AA	AA	AA	AA	--	TT
Glyma09g35990_49	G/T	9	41871890	GG	GG	GG	GG	GG	GG	GG	GG	GG	GG	GG	GG	GG	GG	TT	GG	GG	GG	GG	GG	GG	GG	GG	GG	GG	GG	GG	GG	GG	GG	GG	GG	GG	GG	GG	GG	GG	GG	GG	GG	GG	GG	GG	GG	--	GG
Glyma09g35990_50	G/A	9	41871926	GG	GG	GG	AA	AA	AA	AA	GG	GG	GG	GG	GG	AG	AA	GG	--	GG	GG	GG	AA	AA	GG	GG	GG	GG	GG	GG	AA	GG	GG	GG	GG	AA	GG	GG	GG	AG	AG	GG	GG	GG	GG	GG	GG	--	GG
Glyma09g35990_51	C/T	9	41871932	--	CC	CC	TT	TT	TT	TT	CC	CC	CC	CC	CC	TT	TT	CC	--	CC	CC	CC	TT	TT	CC	CC	TT	TT	CC	CC	TT	CT	CC	TT	TT	TT	CC	CC	CC	CT	CT	CC	CC	CC	CC	CT	CC	--	CC
Glyma09g35990_52	A/T	9	41872091	--	AA	AA	TT	TT	TT	TT	AA	TT	AA	AA	TT	TT	TT	AA	--	AA	AA	AA	TT	TT	AA	AA	TT	TT	AT	TT	TT	AT	AT	TT	TT	TT	TT	TT	TT	AT	TT	AA	TT	TT	TT	TT	TT	TT	AA
Glyma09g35990_53	C/T	9	41872111	--	CC	CC	TT	TT	TT	TT	CT	CC	CC	CC	CC	TT	TT	CC	--	CC	CC	CC	TT	TT	CC	CC	TT	TT	CC	CC	TT	CT	CC	CC	TT	TT	CC	CT	CC	CT	CT	CC	CC	CC	CC	CT	CC	TT	CC
Glyma09g35990_54	G/A	9	41872143	GG	GG	GG	AA	AA	AA	AA	AG	GG	GG	GG	GG	AA	AA	GG	--	GG	GG	GG	AA	AA	GG	GG	AA	AA	GG	GG	AA	AG	GG	GG	AA	AA	GG	AG	GG	AG	AG	GG	GG	GG	GG	AG	GG	AA	GG
Glyma09g35990_55	A/G	9	41872214	GG	AA	AA	GG	GG	GG	GG	AA	GG	AA	AA	GG	GG	GG	AA	--	AA	AA	AA	GG	GG	AA	AA	GG	GG	AG	GG	GG	GG	AG	GG	GG	GG	GG	GG	GG	GG	GG	AA	GG	GG	GG	GG	GG	GG	AA
Glyma09g35990_56	T/A	9	41872228	AA	AA	AA	AA	AA	AA	AA	AA	AA	AA	AA	AA	AA	AA	AA	--	AA	AA	AA	AA	AA	AT	AA	AA	AA	AA	AA	AA	AA	AA	AA	AA	AA	AA	AA	AA	AA	AT	AA	AA	AA	AA	AT	AA	AA	AA
Glyma09g35990_57	C/T	9	41872260	--	CC	CC	CC	CT	CC	CC	CC	TT	CC	CC	TT	CC	CC	CC	--	CC	CC	CC	CC	CC	CC	CC	CC	CC	CT	TT	CC	CC	CT	CC	CC	CC	TT	CT	TT	CC	CC	CC	TT	TT	TT	CC	TT	CC	CC
Glyma09g35990_58	A/T	9	41872267	AA	AA	AA	TT	AT	TT	TT	AA	AA	AA	AA	AA	AT	TT	AA	--	AA	AA	AA	TT	TT	AA	AA	AA	AA	AA	AA	TT	AA	AA	AA	AA	TT	AA	AT	AA	AT	TT	AA	AA	AA	AA	AT	AA	AA	AA
Glyma09g35990_59	C/T	9	41872357	TT	CC	CC	TT	--	TT	TT	CT	TT	CC	CC	TT	TT	TT	CC	--	CC	CC	CC	TT	TT	CC	CC	TT	TT	CT	TT	TT	TT	CT	--	TT	TT	TT	TT	TT	CT	TT	CC	TT	TT	TT	TT	TT	TT	CT
Glyma09g35990_60	C/T	9	41872405	TT	CC	CC	TT	TT	TT	TT	CC	TT	CC	CC	TT	TT	TT	CC	TT	CC	CC	CC	TT	TT	CC	CC	TT	TT	TT	TT	TT	CT	CT	CC	TT	TT	TT	TT	TT	CT	TT	CC	TT	TT	TT	TT	TT	TT	CC
Glyma09g35990_61	G/A	9	41872454	GG	GG	GG	AA	AA	AA	AA	GG	AA	GG	GG	AA	AA	AA	GG	AA	GG	GG	GG	AA	AA	GG	GG	AA	AA	AA	AA	AA	AA	AG	AA	AA	AA	AA	AA	AA	AG	AG	GG	AA	AA	AA	AA	AA	AA	GG
Glyma09g35990_62	C/T	9	41872503	CC	CC	CC	TT	TT	TT	CC	CC	CC	CC	CC	--	TT	TT	CC	--	CC	CC	CC	TT	CC	CC	CC	CC	CC	CC	CC	CC	CC	CC	CC	CC	CC	CC	CC	CC	CC	CC	CC	CC	CC	CC	CC	CC	CC	CC
Glyma09g35990_63	T/G	9	41872543	GG	TT	TT	GG	GG	GG	GG	TT	GG	TT	TT	GG	GG	GG	TT	--	TT	TT	TT	GG	GG	TT	TT	GG	GG	GT	GG	GG	GG	GT	TT	GT	GG	GG	GG	GG	GG	GG	GT	GG	GG	GG	GG	GT	GG	GT
Glyma09g35990_64	C/T	9	41872555	TT	CC	CC	CC	CC	CC	CC	CC	TT	CC	CC	TT	CC	CT	CC	--	CC	CC	CC	CC	CC	CC	CC	CC	CC	CT	TT	CC	CC	CT	CC	CC	CC	TT	CC	TT	CC	CT	CT	TT	TT	TT	CT	CT	CC	CC
Glyma09g35990_65	A/G	9	41872587	GG	AA	AA	GG	GG	GG	GG	AA	GG	AA	AA	GG	GG	GG	AA	--	AA	AA	AA	GG	GG	AA	AA	GG	GG	AG	GG	GG	GG	AG	GG	AG	GG	GG	GG	GG	AG	GG	AA	GG	GG	GG	GG	AG	GG	AA
Glyma09g35990_66	T/G	9	41872622	GG	TT	TT	GG	GG	GG	GG	TT	GG	TT	TT	GG	GG	GG	TT	--	TT	TT	TT	GG	GG	TT	TT	GG	GG	TT	GG	GG	GG	GT	GG	GT	GG	GG	GG	GG	GT	GT	TT	GG	GG	GG	GG	GG	GG	TT
Glyma09g35990_67	A/G	9	41872667	GG	AA	AA	GG	GG	GG	GG	AA	GG	AA	AA	GG	AG	GG	AA	--	AA	AA	AA	GG	GG	AA	AA	AA	AA	GG	GG	AG	AG	AG	GG	AA	GG	GG	GG	GG	AG	GG	AG	GG	GG	GG	AG	GG	AA	AA
Glyma09g35990_68	C/T	9	41872767	TT	CC	CC	TT	TT	TT	TT	CC	TT	CC	CC	TT	TT	TT	CC	TT	CC	CC	CC	TT	TT	CC	CC	TT	TT	CT	TT	TT	TT	CT	TT	CT	TT	TT	TT	TT	TT	TT	CT	TT	TT	TT	TT	TT	TT	CC
Glyma09g35990_70	A/G	9	41872893	GG	AA	AA	GG	GG	GG	GG	AA	GG	AA	AA	GG	GG	GG	AA	--	AA	AA	AA	GG	GG	AA	AA	GG	GG	GG	GG	GG	GG	AG	GG	GG	GG	GG	GG	GG	GG	GG	AG	GG	GG	GG	GG	GG	--	AA
Glyma09g35990_71	G/A	9	41872905	GG	GG	GG	GG	GG	GG	GG	GG	GG	GG	GG	GG	GG	GG	GG	--	GG	GG	AA	GG	GG	GG	GG	GG	GG	GG	GG	GG	GG	AG	GG	GG	GG	GG	GG	GG	GG	GG	AG	GG	GG	GG	GG	GG	--	GG
Glyma09g35990_73	C/T	9	41872976	CC	CC	CC	CC	CC	CC	CC	CC	TT	CC	CC	CC	CC	CC	CC	--	CC	CC	CC	CC	CC	CC	CC	CC	CC	CC	CT	CC	CC	CT	CC	CC	CC	CT	CC	TT	CC	CT	CC	CC	TT	TT	CC	TT	CC	CC
Glyma09g35990_74	A/T	9	41873159	TT	AA	AA	TT	TT	TT	TT	AA	TT	AA	AA	TT	TT	TT	AA	TT	AA	AA	AA	TT	TT	AA	AA	TT	TT	TT	TT	TT	AT	AT	TT	TT	TT	TT	TT	TT	TT	TT	AA	TT	TT	TT	TT	TT	--	AA
Glyma09g35990_75	T/C	9	41873200	CC	TT	TT	CC	CC	CC	CC	TT	CC	TT	TT	CC	CC	CC	TT	CC	TT	TT	TT	CC	CC	TT	TT	CC	CC	CC	CC	CC	CT	CT	CC	CC	CC	CC	CC	CC	CC	CC	TT	CC	CC	CC	CC	CC	CC	TT
Glyma09g35990_76	C/A	9	41873220	CC	CC	CC	CC	CC	CC	CC	CC	CC	CC	CC	CC	CC	CC	CC	CC	CC	CC	CC	CC	CC	CC	CC	CC	CC	CC	CC	CC	CC	CC	CC	CC	CC	CC	CC	CC	CC	CC	CC	CC	CC	CC	AC	CC	CC	CC
Glyma09g38650_3	T/C	9	43961684	TT	CC	CC	CC	CT	CC	CC	CC	CC	TT	CC	CC	CC	CC	CT	CC	CC	TT	CC	CC	CC	CC	CC	CC	CC	CC	TT	CT	CC	CC	CC	CC	CC	CT	CT	CC	CC	CT	CT	CC	TT	TT	CT	TT	CC	CT
Glyma09g38650_7	C/T	9	43961953	CC	CC	CC	CC	CC	CC	CC	CC	CC	CC	CC	CC	CC	CC	CC	TT	CC	CC	CC	CT	CC	CC	CC	CC	CC	CT	CC	CC	TT	CT	CC	CC	CC	CC	CC	TT	TT	CC	CC	CC	CC	CC	CC	CC	TT	CC
Glyma09g38650_8	C/T	9	43961954	CC	CC	CC	CC	CC	TT	CC	CC	CC	CC	CC	CC	CC	TT	CT	CC	CC	CC	CC	CT	CC	CC	CC	CC	CC	CC	CC	CC	CC	CC	CC	CC	CC	CC	CC	CC	CC	CC	CC	CC	CC	CC	CC	CC	CC	CC
Glyma09g38650_9	G/A	9	43961964	GG	GG	GG	GG	GG	GG	GG	GG	GG	GG	GG	GG	GG	GG	GG	AA	GG	GG	GG	AG	GG	GG	GG	GG	GG	AG	GG	GG	AA	AG	GG	GG	GG	GG	GG	AA	AA	GG	GG	GG	GG	GG	GG	GG	AA	GG
Glyma09g38650_10	T/A	9	43962067	TT	AA	AA	AA	AA	AA	AA	AA	AA	TT	TT	TT	AT	AA	AT	TT	TT	TT	AA	AT	AA	TT	TT	AA	AA	TT	TT	TT	TT	AT	AA	AA	TT	AA	TT	TT	TT	TT	TT	TT	TT	TT	TT	TT	TT	AT
Glyma09g38650_11	T/C	9	43962073	TT	TT	TT	TT	TT	TT	TT	TT	TT	TT	TT	TT	TT	TT	TT	TT	TT	TT	TT	TT	TT	TT	TT	TT	TT	TT	TT	TT	TT	TT	TT	TT	TT	TT	TT	TT	TT	TT	TT	TT	TT	TT	TT	TT	TT	TT
Glyma09g38650_12	G/A	9	43962085	GG	GG	GG	GG	GG	AA	GG	GG	GG	GG	GG	GG	GG	AA	AG	GG	GG	GG	GG	AG	GG	GG	GG	GG	GG	GG	GG	GG	GG	GG	GG	GG	GG	GG	GG	GG	GG	GG	GG	GG	GG	GG	GG	GG	GG	GG
Glyma09g38650_13	C/T	9	43962115	CC	CC	CC	CC	CC	TT	CC	CC	CC	CC	CC	CC	CC	TT	CT	CC	CC	CC	CC	CT	CC	CC	CC	CC	CC	CC	CC	CC	CC	CC	CC	CC	CC	CC	CC	CC	CC	CC	CC	CC	CC	CC	CC	CC	CC	CC
Glyma09g38650_16	C/T	9	43962195	CC	TT	TT	TT	TT	TT	TT	TT	TT	TT	TT	TT	TT	TT	CT	TT	TT	TT	TT	TT	TT	CT	TT	TT	TT	TT	TT	TT	TT	TT	TT	TT	TT	TT	CT	TT	TT	TT	CC	TT	CC	CC	TT	TT	TT	TT
Glyma09g38650_18	T/C	9	43962380	TT	TT	TT	TT	TT	CC	TT	TT	TT	TT	TT	TT	TT	CC	CT	TT	TT	TT	TT	CC	TT	TT	TT	TT	TT	TT	TT	TT	TT	TT	TT	TT	TT	TT	TT	TT	TT	TT	TT	TT	TT	TT	TT	TT	TT	TT
Glyma09g38650_19	G/T	9	43962912	GG	GG	GG	GG	GG	TT	GG	GG	GG	GG	GG	GG	GT	TT	GT	GG	GG	GG	GG	TT	GG	GG	GG	GT	GG	GG	GG	GG	GG	GG	GG	GG	GG	GG	GT	GG	GG	GG	GG	TT	GG	GG	GG	GG	GG	GG
Glyma09g38650_20	C/T	9	43963004	CC	CC	CC	CC	CC	TT	CC	CC	CC	CC	CC	TT	CT	TT	CT	CC	CC	CC	CC	TT	CC	CC	CC	CC	CC	CC	CC	CC	CC	CC	CC	CC	CC	CC	TT	CC	CC	CC	CC	TT	CC	CC	CC	CC	CC	CC
Glyma09g38650_21	C/A	9	43963103	CC	CC	CC	CC	CC	CC	CC	CC	CC	AC	CC	CC	CC	CC	CC	AA	CC	CC	CC	CC	CC	CC	CC	CC	CC	AC	CC	CC	AA	AC	CC	CC	AA	CC	CC	AA	AC	CC	CC	CC	CC	CC	CC	CC	AA	CC
Glyma09g38650_22	A/G	9	43963127	AA	AG	AA	AA	AA	AA	GG	AA	AA	AA	AA	AA	AA	AA	AA	--	AA	AA	GG	AA	AA	AA	AA	AA	AA	AA	AA	AA	AA	AA	GG	GG	AA	AA	AA	AA	AA	AA	AA	AA	AA	AA	AA	AA	--	AA
Glyma09g38650_23	G/A	9	43963131	GG	GG	GG	GG	GG	GG	GG	GG	GG	GG	GG	AA	GG	GG	GG	--	GG	GG	GG	GG	GG	GG	GG	GG	GG	AG	GG	GG	AA	AG	GG	GG	AA	GG	GG	AA	AG	GG	GG	GG	GG	GG	GG	GG	--	GG
Glyma09g38650_24	C/T	9	43963264	CC	CC	CC	CC	CC	TT	CC	CC	CC	CC	CC	CC	CT	TT	CT	CC	CC	CC	CC	TT	CC	CC	CC	CC	CC	CC	CC	CC	CC	CC	CC	CC	CC	CC	CT	CC	CC	CC	CC	TT	CC	CC	CC	CC	CC	CC
Glyma09g38650_28	C/A	9	43963934	CC	AA	CC	CC	AA	CC	AA	CC	CC	AC	CC	AA	CC	CC	CC	CC	CC	CC	AA	CC	CC	CC	CC	AA	AA	CC	CC	CC	CC	AC	AA	AA	CC	CC	CC	CC	CC	CC	AC	CC	CC	CC	CC	CC	CC	CC
Glyma09g38650_29	G/T	9	43964108	GG	GG	GG	GG	TT	GG	GG	GG	GG	GT	TT	GG	GG	GG	GG	GG	TT	GG	GG	GG	GG	GT	TT	TT	TT	GG	GG	GG	GG	GT	GG	GG	GG	GG	GG	GG	GG	GG	GG	TT	GG	GG	GG	GG	--	GG
Glyma09g38650_30	T/A	9	43964617	AA	TT	TT	TT	AA	TT	TT	TT	TT	TT	AA	TT	AT	TT	TT	TT	AA	TT	TT	TT	TT	AT	AA	AA	AA	TT	TT	TT	TT	AT	TT	TT	TT	AT	AT	TT	TT	TT	TT	AA	TT	TT	TT	TT	AA	TT
Glyma09g38650_31	G/T	9	43964754	GG	GG	GG	GT	GG	TT	GG	GG	GG	GG	GG	GG	GG	TT	GT	GG	GG	GG	GG	TT	GG	GG	GG	GG	GG	GG	GG	GG	GG	GG	GG	GG	GG	GG	GG	GG	GG	GG	GG	GG	GG	GG	GT	GG	GG	GG
Glyma09g38650_32	C/A	9	43964778	CC	CC	CC	AC	CC	AA	CC	CC	CC	CC	CC	CC	CC	AA	AC	CC	CC	CC	CC	AA	CC	CC	CC	CC	CC	CC	CC	CC	CC	CC	CC	CC	CC	CC	CC	CC	CC	CC	CC	CC	CC	CC	AC	CC	CC	CC
Glyma09g38650_33	A/C	9	43964842	AA	AA	AA	AC	AA	CC	AA	AA	AA	AA	AA	AA	AA	CC	AC	AA	AA	AA	AA	CC	AA	AA	AA	AA	AA	AA	AA	AA	AA	AA	AA	AA	AA	AA	AA	AA	AA	AA	AA	AA	AA	AA	AC	AA	AA	AA
Glyma09g38650_34	C/T	9	43964878	CC	CC	CC	CC	CC	TT	CC	CC	CC	CC	CC	CC	CC	TT	CT	CC	CC	CC	CC	TT	CC	CC	CC	CC	CC	CC	CC	CC	CC	CC	CC	CC	CC	CC	CC	CC	CC	CC	CC	CC	CC	CC	CT	CC	CC	CC
Glyma09g38650_37	T/C	9	43965314	CC	TT	CC	TT	CC	CC	TT	CC	CC	TT	CC	TT	CT	CC	CT	TT	CC	TT	TT	CC	CC	CC	CC	CC	CC	TT	TT	TT	TT	CC	TT	CT	TT	CC	CT	TT	TT	TT	TT	CC	TT	TT	CT	TT	CC	CT
Glyma09g38650_38	A/G	9	43965320	AA	AA	AA	AA	GG	AA	AA	AA	AA	AA	AA	AA	AA	AA	AA	AA	AA	AA	AA	AA	AA	AA	AA	GG	GG	AA	AA	AA	AA	AG	AA	AG	AA	AA	AA	AA	AA	AA	AA	AA	AA	AA	AA	AA	AA	AA
Glyma09g38650_39	A/T	9	43965840	AA	AA	AA	AT	AA	TT	AA	AA	AA	AA	AA	AA	AA	TT	AT	AA	AA	AA	AA	TT	AA	AA	AA	AA	AA	AA	AA	AA	AA	AA	AA	AA	AA	AA	AA	AA	AA	AA	AA	AA	AA	AA	AT	AA	AA	AA
Glyma09g38650_40	C/A	9	43966064	CC	CC	CC	AC	CC	AA	CC	CC	CC	CC	CC	CC	CC	AA	AC	CC	CC	CC	CC	AA	CC	CC	CC	CC	CC	CC	CC	CC	CC	CC	CC	CC	CC	CC	CC	CC	CC	CC	CC	CC	CC	CC	AC	CC	CC	CC
Glyma09g38650_41	C/T	9	43966145	TT	TT	TT	CC	TT	TT	TT	TT	TT	CC	TT	TT	CT	TT	CT	TT	TT	CC	TT	TT	TT	CT	TT	TT	TT	TT	CC	CC	CC	TT	TT	TT	CC	TT	CT	TT	CC	CC	CT	TT	CT	CC	CT	CC	TT	CT
Glyma09g38650_42	G/A	9	43966317	AA	GG	AA	GG	AA	AA	GG	AA	AA	AG	AA	GG	AG	AA	AG	GG	AA	GG	GG	AA	AA	AG	AA	AA	AA	GG	GG	GG	GG	AA	GG	GG	GG	AA	AG	GG	GG	GG	GG	AA	AG	GG	AG	GG	AA	AG
Glyma09g38650_43	T/C	9	43966360	TT	TT	TT	TT	TT	TT	TT	TT	TT	TT	TT	TT	TT	TT	CT	TT	TT	TT	TT	TT	TT	TT	TT	TT	TT	TT	TT	TT	TT	TT	TT	TT	TT	TT	TT	TT	TT	TT	TT	TT	TT	TT	CT	TT	TT	TT
Glyma09g38650_45	G/A	9	43968176	AA	GG	GG	AG	GG	AA	GG	GG	GG	GG	AA	GG	AG	AA	AG	GG	AA	GG	GG	AA	AA	AG	AA	GG	GG	GG	GG	GG	GG	GG	GG	GG	GG	AG	AG	GG	GG	GG	GG	AA	GG	GG	AG	GG	AA	GG
Glyma09g38650_47	G/A	9	43968495	GG	GG	GG	GG	GG	AA	GG	GG	GG	GG	GG	GG	GG	AA	AG	GG	GG	GG	GG	AA	GG	GG	GG	GG	GG	GG	GG	GG	GG	GG	GG	GG	GG	GG	GG	GG	GG	GG	GG	GG	GG	GG	AG	GG	GG	GG
Glyma09g38650_48	G/A	9	43968503	AA	GG	GG	GG	GG	AA	GG	GG	GG	GG	AA	GG	AG	AA	AG	GG	AA	GG	GG	AA	AA	AG	AA	GG	GG	GG	GG	GG	GG	GG	GG	GG	GG	AG	AG	GG	GG	GG	GG	AA	GG	GG	AG	GG	AA	GG
Glyma09g38650_50	A/T	9	43969053	TT	AA	AA	AA	AA	TT	AA	AA	AA	AA	TT	AA	AT	TT	AT	AA	TT	AA	AA	AT	TT	AT	TT	AA	AA	AA	AA	AA	AA	AA	AA	AA	AA	AT	AT	AA	AT	AA	AA	TT	AA	AA	AT	AA	TT	AA
Glyma09g38650_53	T/C	9	43969489	CC	CC	CC	CC	CC	CC	CC	CC	CC	CC	CC	CC	CC	CC	CC	CC	CC	CC	CC	CC	CC	CC	CC	CC	CC	CT	CC	CC	TT	CC	CC	CC	CC	CC	CC	CC	CC	CC	CC	CC	CC	CC	CC	CC	CC	CC
Glyma09g38650_54	T/A	9	43969592	AA	TT	TT	TT	TT	AA	TT	TT	TT	TT	AA	TT	AT	AA	AT	TT	AA	TT	TT	AA	AA	AT	AA	TT	TT	TT	TT	TT	TT	TT	TT	TT	TT	AT	AT	TT	TT	TT	TT	AA	TT	TT	AT	TT	AA	TT
Glyma09g38650_55	G/T	9	43969857	TT	GG	GG	GG	GG	TT	GG	GG	GG	GG	TT	GG	GT	TT	GT	GG	TT	GG	GG	TT	TT	TT	TT	GG	GG	GG	GG	GG	GG	GG	GG	GG	GG	GG	GT	GG	GG	GG	GG	TT	GG	GG	GT	GG	TT	GG
Glyma09g38650_56	G/T	9	43970512	TT	TT	TT	GT	TT	TT	TT	TT	TT	GG	TT	TT	GT	TT	GT	TT	TT	GG	TT	TT	TT	TT	TT	TT	TT	GT	GG	GG	GG	TT	TT	TT	GG	TT	GT	TT	GG	GG	GT	TT	GG	GG	GT	GG	TT	GT
Glyma09g38650_58	C/A	9	43971069	CC	CC	CC	CC	CC	AA	CC	CC	CC	CC	CC	CC	CC	AA	AC	CC	CC	CC	CC	AA	CC	CC	CC	CC	CC	CC	CC	CC	CC	CC	CC	CC	CC	AC	CC	CC	CC	CC	CC	CC	CC	CC	AC	CC	CC	CC
Glyma09g38650_60	T/C	9	43971322	CC	CC	CC	TT	CC	CC	CC	CC	CC	TT	CC	CC	CT	CC	CT	TT	CC	TT	CC	CC	CC	CT	CC	CC	CC	TT	TT	TT	TT	CC	CC	CC	TT	CC	CT	CC	TT	TT	CT	CC	TT	TT	CT	TT	CC	CT
Glyma09g38650_61	T/C	9	43971568	CC	CC	CC	TT	CC	CC	CC	CC	CC	TT	CC	CC	CT	CC	CT	CC	CC	TT	CC	CC	CC	CT	CC	CC	CC	CC	TT	TT	TT	CC	CC	CC	TT	CC	CT	CC	TT	TT	CT	CC	TT	TT	CT	TT	CC	CT
Glyma09g38650_62	A/G	9	43971889	GG	AA	GG	AA	GG	GG	AA	GG	GG	AG	GG	AA	AG	GG	AG	AA	GG	AA	AA	GG	GG	AG	GG	GG	GG	AA	AA	AA	AA	GG	AA	AA	AA	GG	AG	AA	AA	AA	AA	GG	AA	AA	AG	AA	GG	AG
Glyma10g02540_1	A/G	10	1775853	AA	GG	GG	AA	GG	GG	AA	GG	GG	AA	GG	GG	AA	GG	AG	AA	GG	GG	GG	GG	AA	GG	GG	AA	AA	AG	AG	AG	AG	AG	AA	GG	GG	AA	AA	AG	AG	AA	AA	AA	AA	AA	AA	AA	GG	GG
Glyma10g02540_2	T/A	10	1776004	TT	AA	AA	TT	AA	AA	TT	AA	AA	AT	AA	AA	TT	AA	AA	--	AA	AA	AA	AA	AA	AA	AA	AA	AA	AT	TT	AA	AA	AA	--	AA	AA	TT	TT	AA	AT	TT	AT	AA	TT	TT	TT	TT	AA	AA
Glyma10g02540_7	C/A	10	1776849	CC	AA	AA	AC	AA	AA	CC	AA	AA	CC	AA	AA	CC	AA	AC	CC	AA	AA	AA	AA	CC	AA	AA	CC	CC	AC	CC	AC	AA	AC	AA	AA	AA	AC	CC	AA	CC	CC	CC	CC	CC	CC	CC	CC	AA	AA
Glyma10g02540_8	A/C	10	1776909	AA	CC	CC	AA	AC	CC	AA	CC	CC	AA	CC	CC	AA	CC	AC	AA	CC	CC	CC	CC	CC	CC	CC	CC	CC	AC	AA	AC	CC	AC	CC	CC	CC	AC	AC	CC	AA	AA	AA	CC	AA	AA	AA	AA	CC	AC
Glyma10g02540_10	T/G	10	1777013	TT	GG	GG	TT	GG	GG	TT	GG	GG	TT	GG	GG	TT	GG	GT	TT	GG	GG	GG	GG	GG	GT	GG	GG	GG	GT	TT	GT	GG	GG	GG	GG	GG	GT	GT	GG	TT	TT	TT	GG	TT	TT	TT	TT	GG	GG
Glyma10g02540_11	A/C	10	1777028	AA	CC	CC	AA	CC	CC	AA	CC	CC	AA	CC	CC	AA	CC	AC	AA	CC	CC	CC	CC	CC	AC	CC	CC	CC	AC	AA	AC	CC	CC	CC	CC	CC	AC	AC	CC	AA	AA	AA	CC	AA	AA	AA	AA	CC	CC
Glyma10g02540_12	C/A	10	1777117	CC	AA	AA	CC	AA	AA	CC	AA	AA	CC	AA	AA	CC	AA	AC	CC	AA	AA	AA	AA	AA	AA	AA	AA	AA	AA	CC	AA	AA	AA	AA	AA	AA	AC	AC	AA	CC	CC	AC	AA	AC	CC	CC	CC	AA	AA
Glyma10g02540_13	A/G	10	1777263	--	AA	AA	AA	AA	AA	AA	AA	AA	AA	AA	AA	AG	AA	AA	AA	AA	AA	AA	AA	GG	AA	AA	GG	GG	AA	AA	AA	AA	AG	AA	AA	AA	AA	AG	AA	AA	AA	AA	GG	AA	AA	AA	AA	AA	AA
Glyma10g02540_14	T/A	10	1777573	--	AA	AA	TT	AA	AA	TT	AA	AA	TT	AA	AA	TT	AA	AT	TT	AA	AA	AA	AA	AA	AT	AA	AA	AA	AA	AT	AA	AA	AA	AA	AA	AA	AA	TT	--	TT	TT	TT	TT	TT	TT	TT	TT	--	AA
Glyma10g02540_15	G/T	10	1777715	GG	GG	GG	GG	GG	GG	GG	GG	GG	GG	GG	GG	GG	GG	GG	GG	GG	GG	GG	GG	GG	GG	GG	TT	TT	GG	GG	GG	GG	GT	GG	GG	GG	GG	GG	GG	GG	GG	GG	GG	GG	GG	GG	GT	GG	GG
Glyma10g02540_16	T/A	10	1777722	TT	TT	TT	TT	TT	TT	TT	TT	TT	TT	TT	TT	TT	TT	TT	TT	TT	TT	TT	TT	TT	TT	TT	AA	AA	TT	TT	TT	TT	AT	TT	TT	TT	TT	TT	TT	TT	TT	TT	TT	TT	TT	TT	TT	TT	TT
Glyma10g02540_17	G/C	10	1778036	GG	GG	GG	GG	GG	GG	GG	GG	GG	GG	GG	GG	GG	GG	GG	GG	GG	GG	GG	GG	GG	GG	GG	GG	GG	GG	GG	GG	GG	GG	GG	GG	GG	GG	GG	GG	GG	GG	GG	GG	GG	GG	GG	GG	GG	GG
Glyma10g02540_20	A/C	10	1778813	AA	CC	CC	CC	CC	CC	AA	CC	CC	AA	CC	CC	AC	CC	AC	AA	CC	CC	CC	CC	AA	AC	CC	AA	AA	AC	AA	CC	CC	AC	CC	CC	AA	AC	AA	CC	AA	AA	AA	AA	AA	AA	AA	AA	CC	CC
Glyma10g02540_21	G/A	10	1778834	GG	AA	AA	AA	AA	AA	GG	AA	AA	GG	AA	AG	AG	AA	AG	GG	AA	AA	AA	AA	GG	AG	AA	GG	GG	AG	GG	AG	AA	AG	AA	AA	GG	AG	GG	AA	GG	GG	GG	GG	AG	GG	GG	GG	--	AA
Glyma10g02540_31	A/T	10	1780257	AA	TT	TT	TT	TT	TT	AA	TT	TT	AA	TT	TT	AT	TT	AT	AA	TT	TT	TT	TT	AA	TT	TT	AA	AA	AT	AA	AT	TT	AT	TT	TT	AA	TT	AA	TT	AA	AA	AT	AA	AA	AA	AA	AA	TT	TT
Glyma10g02540_32	A/G	10	1780380	AA	GG	GG	GG	GG	GG	AA	GG	GG	AG	GG	GG	AG	GG	AG	AA	GG	GG	GG	GG	GG	AG	GG	GG	GG	GG	AA	AG	GG	GG	GG	GG	AA	GG	AA	GG	AG	AA	AG	AA	AA	AA	AA	AA	GG	GG
Glyma10g02540_36	T/A	10	1781518	TT	AA	AA	AA	AA	AA	TT	AA	AA	TT	AA	AA	AA	AA	AT	TT	AA	AA	AA	AA	AA	AT	AA	AA	AA	AT	TT	AT	AA	AA	AA	AA	TT	AA	TT	AA	TT	TT	AT	TT	TT	TT	TT	TT	AA	AA
Glyma10g02540_37	G/A	10	1781598	GG	AA	AA	AA	AA	AA	GG	AA	AA	GG	AA	AA	AG	AA	AG	GG	AA	AA	AA	AA	GG	AA	AA	AA	AA	AG	GG	AG	AA	AA	AA	AA	GG	AA	GG	AA	AG	GG	AG	GG	GG	GG	GG	GG	AA	AA
Glyma10g02540_38	T/C	10	1781879	TT	CC	CC	CC	CC	CC	TT	CC	CC	CT	CC	CC	CT	CC	CT	TT	CC	CC	CC	CC	CC	CT	CC	CC	CC	CC	TT	CT	CC	CC	CC	CC	TT	CT	TT	CC	CT	TT	TT	TT	TT	TT	TT	TT	CC	CC
Glyma10g02550_1	T/C	10	1781879	TT	CC	CC	CC	CC	CC	TT	CC	CC	CT	CC	CC	CT	CC	CT	TT	CC	CC	CC	CC	CC	CT	CC	CC	CC	CC	TT	CT	CC	CC	CC	CC	TT	CT	TT	CC	CT	TT	TT	TT	TT	TT	TT	TT	CC	CC
Glyma10g02540_39	A/G	10	1781891	AA	GG	GG	GG	GG	GG	AA	GG	GG	AA	GG	GG	AG	GG	AG	AA	GG	GG	GG	GG	AA	AG	GG	AA	AA	GG	AA	AG	GG	AG	GG	GG	AA	GG	AA	GG	AG	AA	AG	AA	AA	AA	AA	AA	GG	GG
Glyma10g02550_2	A/G	10	1781891	AA	GG	GG	GG	GG	GG	AA	GG	GG	AA	GG	GG	AG	GG	AG	AA	GG	GG	GG	GG	AA	AG	GG	AA	AA	GG	AA	AG	GG	AG	GG	GG	AA	GG	AA	GG	AG	AA	AG	AA	AA	AA	AA	AA	GG	GG
Glyma10g02540_41	A/G	10	1781962	AA	GG	GG	GG	GG	GG	AA	GG	GG	AG	GG	GG	AG	GG	AG	AA	GG	GG	GG	GG	AA	AG	GG	GG	GG	AG	AA	AG	GG	GG	GG	GG	AA	AG	AA	GG	AA	AA	AG	AA	AA	AA	AA	AA	GG	GG
Glyma10g02550_4	A/G	10	1781962	AA	GG	GG	GG	GG	GG	AA	GG	GG	AG	GG	GG	AG	GG	AG	AA	GG	GG	GG	GG	AA	AG	GG	GG	GG	AG	AA	AG	GG	GG	GG	GG	AA	AG	AA	GG	AA	AA	AG	AA	AA	AA	AA	AA	GG	GG
Glyma10g02540_42	T/C	10	1782136	TT	TT	TT	TT	TT	TT	TT	TT	TT	CT	TT	TT	TT	TT	TT	TT	TT	TT	TT	TT	TT	TT	TT	CC	CC	TT	TT	TT	TT	CT	TT	TT	TT	TT	TT	TT	TT	TT	TT	TT	TT	TT	TT	TT	TT	TT
Glyma10g02550_5	T/C	10	1782136	TT	TT	TT	TT	TT	TT	TT	TT	TT	CT	TT	TT	TT	TT	TT	TT	TT	TT	TT	TT	TT	TT	TT	CC	CC	TT	TT	TT	TT	CT	TT	TT	TT	TT	TT	TT	TT	TT	TT	TT	TT	TT	TT	TT	TT	TT
Glyma10g02540_43	A/T	10	1782559	AA	TT	TT	TT	TT	TT	AA	TT	TT	AA	TT	AA	AT	TT	AT	--	TT	TT	TT	TT	AA	AT	TT	TT	TT	AT	AA	AT	TT	TT	TT	TT	AA	AT	AA	TT	AA	AA	AA	AA	AA	AA	AA	AA	TT	TT
Glyma10g02550_6	A/T	10	1782559	AA	TT	TT	TT	TT	TT	AA	TT	TT	AA	TT	AA	AT	TT	AT	--	TT	TT	TT	TT	AA	AT	TT	TT	TT	AT	AA	AT	TT	TT	TT	TT	AA	AT	AA	TT	AA	AA	AA	AA	AA	AA	AA	AA	TT	TT
Glyma10g02540_44	A/C	10	1783365	AA	CC	CC	CC	AC	CC	CC	CC	CC	AA	CC	CC	AC	CC	AC	--	CC	CC	CC	CC	CC	CC	CC	CC	CC	CC	AA	AC	CC	AC	CC	CC	AA	AC	AA	AC	AA	AA	AC	AA	AA	AA	AA	AA	CC	CC
Glyma10g02550_7	A/C	10	1783365	AA	CC	CC	CC	AC	CC	CC	CC	CC	AA	CC	CC	AC	CC	AC	--	CC	CC	CC	CC	CC	CC	CC	CC	CC	CC	AA	AC	CC	AC	CC	CC	AA	AC	AA	AC	AA	AA	AC	AA	AA	AA	AA	AA	CC	CC
Glyma10g02540_45	G/A	10	1783582	GG	AA	AA	AA	AG	AA	AA	AG	AA	GG	AA	GG	AG	AA	AG	GG	AA	AA	AA	AA	AA	AG	AA	AA	AA	AA	GG	AG	AA	AA	AA	AA	GG	AG	AG	AA	GG	GG	GG	AA	GG	GG	GG	GG	AA	AA
Glyma10g02550_8	G/A	10	1783582	GG	AA	AA	AA	AG	AA	AA	AG	AA	GG	AA	GG	AG	AA	AG	GG	AA	AA	AA	AA	AA	AG	AA	AA	AA	AA	GG	AG	AA	AA	AA	AA	GG	AG	AG	AA	GG	GG	GG	AA	GG	GG	GG	GG	AA	AA
Glyma10g02540_46	A/G	10	1783608	AA	GG	GG	GG	AG	GG	GG	GG	GG	AA	GG	AA	AG	GG	GG	AA	GG	GG	AA	GG	GG	AG	GG	AA	AA	GG	AA	AG	GG	AG	GG	GG	AA	AG	AG	GG	AA	AA	AA	GG	AA	AA	AA	AA	GG	GG
Glyma10g02550_9	A/G	10	1783608	AA	GG	GG	GG	AG	GG	GG	GG	GG	AA	GG	AA	AG	GG	GG	AA	GG	GG	AA	GG	GG	AG	GG	AA	AA	GG	AA	AG	GG	AG	GG	GG	AA	AG	AG	GG	AA	AA	AA	GG	AA	AA	AA	AA	GG	GG
Glyma10g02540_47	T/C	10	1783662	TT	CC	CC	CC	CT	CC	CC	CT	CC	TT	CC	TT	CT	CT	CT	TT	CC	CC	TT	CC	CC	CT	CC	TT	TT	CT	TT	CT	CC	CT	CC	TT	TT	CC	TT	CC	TT	TT	TT	TT	TT	TT	TT	TT	--	CC
Glyma10g02550_10	T/C	10	1783662	TT	CC	CC	CC	CT	CC	CC	CT	CC	TT	CC	TT	CT	CT	CT	TT	CC	CC	TT	CC	CC	CT	CC	TT	TT	CT	TT	CT	CC	CT	CC	TT	TT	CC	TT	CC	TT	TT	TT	TT	TT	TT	TT	TT	--	CC
Glyma10g02540_48	C/A	10	1783773	CC	AA	AA	AA	AA	AA	AA	AA	AA	CC	AA	CC	AC	AA	AC	CC	AA	AA	AA	AA	AA	AC	AA	AA	AA	AA	CC	AC	AA	AC	AA	AA	CC	AA	AC	AA	CC	CC	AC	AA	CC	CC	CC	CC	AA	AA
Glyma10g02550_11	C/A	10	1783773	CC	AA	AA	AA	AA	AA	AA	AA	AA	CC	AA	CC	AC	AA	AC	CC	AA	AA	AA	AA	AA	AC	AA	AA	AA	AA	CC	AC	AA	AC	AA	AA	CC	AA	AC	AA	CC	CC	AC	AA	CC	CC	CC	CC	AA	AA
Glyma10g02550_13	T/A	10	1784533	TT	TT	TT	AA	TT	AA	AA	TT	TT	TT	TT	TT	AT	AA	AT	TT	TT	TT	AA	AA	AA	TT	TT	AA	AA	TT	TT	AT	TT	TT	AA	TT	TT	TT	AT	AA	TT	TT	TT	AA	TT	TT	TT	TT	TT	TT
Glyma10g02550_14	C/T	10	1784616	CC	CC	CC	TT	CC	TT	TT	--	CC	CC	CC	CC	CT	TT	TT	CC	CC	CC	TT	TT	TT	CC	CC	TT	TT	CC	--	CT	CC	CC	TT	CC	CC	CT	CT	--	CC	CC	CT	TT	CC	CC	CC	CC	--	CC
Glyma10g02550_15	T/C	10	1784629	TT	TT	TT	CC	TT	CC	CC	--	TT	TT	TT	TT	CT	CC	CC	TT	TT	TT	CC	CC	CC	TT	TT	CC	CC	TT	--	CT	TT	TT	CC	TT	TT	CT	CT	CC	TT	TT	CT	CC	TT	TT	TT	TT	--	TT
Glyma10g02550_17	A/C	10	1784903	AA	AA	AA	CC	AA	CC	CC	AA	AA	AA	AA	AA	AC	CC	AC	AA	AA	AA	AC	CC	CC	AA	AA	CC	CC	AA	AA	AA	AA	AC	CC	AA	AA	AC	AC	CC	AA	AA	AC	CC	AA	AA	AA	AA	AA	AA
Glyma10g02550_19	T/C	10	1785878	TT	TT	TT	CC	TT	CC	CC	TT	TT	TT	TT	TT	CT	CC	CT	TT	TT	TT	CC	CC	CC	TT	TT	CC	CC	TT	TT	CT	TT	CT	CC	TT	TT	CC	CT	CC	TT	TT	CT	CC	TT	TT	TT	TT	TT	TT
Glyma10g02550_20	A/C	10	1785960	AA	AA	AA	CC	AA	CC	CC	AA	AA	AC	AA	AA	AC	CC	AC	AA	AA	AA	CC	CC	CC	AA	AA	CC	CC	AA	AA	AA	AA	AC	CC	AA	AA	AC	AC	CC	AA	AA	AC	CC	AA	AA	AA	AA	AA	AA
Glyma10g02550_21	A/C	10	1785963	AA	AA	AA	CC	AA	CC	CC	AA	AA	AC	AA	AA	AC	CC	AC	AA	AA	AA	CC	CC	CC	AA	AA	CC	CC	AA	AA	AA	AA	AC	CC	AA	AA	AC	AC	CC	AA	AA	AC	CC	AA	AA	AA	AA	AA	AA
Glyma10g02550_24	T/A	10	1787271	TT	TT	TT	AA	TT	AA	AA	TT	TT	AT	TT	TT	AT	AA	AT	TT	TT	TT	AA	AA	AA	TT	TT	AA	AA	TT	TT	AT	TT	AT	AA	TT	TT	AA	AT	AA	TT	TT	AT	AT	TT	TT	TT	TT	TT	TT
Glyma10g02550_25	T/A	10	1787291	TT	TT	TT	AA	TT	AA	AA	TT	TT	AT	TT	TT	AT	AA	AT	TT	TT	TT	AA	AA	AA	TT	TT	AA	AA	TT	TT	AT	TT	AT	AA	TT	TT	AA	AT	AA	TT	TT	AT	AT	TT	TT	TT	TT	TT	TT
Glyma10g02550_26	C/T	10	1787836	CC	TT	TT	TT	TT	TT	TT	TT	TT	CC	TT	CC	CT	TT	CT	CC	TT	TT	TT	TT	TT	CT	TT	TT	TT	CT	CC	TT	CC	TT	TT	TT	CC	TT	CT	TT	CC	CC	CC	TT	CC	CC	CC	CC	TT	TT
Glyma10g02550_28	T/C	10	1788081	TT	TT	TT	CC	TT	CC	CC	TT	TT	TT	TT	TT	CT	CC	CT	TT	TT	TT	CC	CC	CC	TT	TT	CC	CC	TT	TT	TT	TT	TT	CC	TT	TT	TT	CT	CC	TT	TT	CT	CC	TT	TT	TT	TT	TT	TT
Glyma10g02550_29	T/A	10	1788156	TT	TT	TT	AA	TT	AA	AA	TT	TT	TT	TT	TT	AT	AA	AT	TT	TT	TT	TT	AA	AA	TT	TT	TT	TT	TT	TT	TT	TT	TT	AA	TT	TT	TT	TT	AA	TT	TT	TT	TT	TT	TT	TT	TT	TT	TT
Glyma10g21950_3	A/G	10	27816467	AA	AA	AA	AA	AA	AA	AA	AA	AA	AA	AA	AA	AA	AA	AA	AA	AA	AA	AA	AA	AA	AA	AA	AA	AA	AA	AA	AA	GG	AA	AA	AA	AA	AA	AA	AA	AA	AA	AA	AA	AA	AA	AA	AA	AA	AA
Glyma10g21950_4	G/C	10	27817287	GG	GG	GG	GG	GG	GG	GG	GG	GG	GG	GG	GG	GG	GG	GG	GG	GG	GG	GG	GG	GG	GG	GG	GG	GG	GG	GG	GG	GG	GG	GG	GG	GG	GG	GG	GG	GG	GG	GG	GG	GG	GG	GG	GG	GG	GG
Glyma10g21950_5	T/C	10	27817737	TT	TT	CC	TT	TT	TT	TT	TT	TT	TT	TT	TT	TT	TT	TT	TT	TT	TT	TT	TT	TT	TT	TT	TT	TT	TT	TT	TT	TT	TT	TT	TT	TT	TT	CC	CT	TT	TT	TT	CC	TT	TT	TT	TT	TT	CT
Glyma10g21950_6	C/T	10	27817746	CC	CC	CC	CC	CC	CC	CC	CC	CC	CC	CC	CC	CC	CC	CC	CC	CC	CC	CC	CC	CC	CC	CC	CC	CC	CC	CC	CC	TT	CC	CC	CC	CC	CC	CC	CC	CC	CC	CC	CC	CC	CC	CC	CC	CC	CC
Glyma10g21950_7	C/T	10	27818399	CC	CC	CC	CC	CC	CC	CC	CC	CC	CC	CC	CC	CC	CC	CC	CC	CC	CC	CC	CC	CC	CC	CC	CC	CC	CC	CC	CC	TT	CC	CC	CC	CC	CC	CC	CC	CC	CC	CC	CC	CC	CC	CC	CC	CC	CC
Glyma10g21950_8	T/C	10	27819246	TT	TT	CC	TT	TT	TT	TT	TT	CC	TT	TT	TT	TT	TT	CT	TT	TT	CC	TT	TT	CC	TT	TT	CC	CC	TT	TT	CT	CC	CT	TT	TT	TT	CT	CC	TT	CT	TT	TT	CC	TT	TT	TT	TT	TT	CT
Glyma10g28540_1	C/A	10	37423905	AA	CC	CC	AA	AA	AA	CC	CC	CC	CC	AA	CC	AA	CC	AA	AA	AA	AA	AA	AA	CC	AC	AA	CC	CC	CC	CC	AC	AA	CC	CC	CC	AA	CC	AC	CC	CC	AC	AA	AA	CC	CC	AA	AA	AA	CC
Glyma10g28540_2	T/G	10	37424805	GT	GG	GG	GG	GG	GG	TT	GG	TT	GG	GG	TT	GG	TT	GG	GG	GG	GG	GG	GG	TT	GT	GG	TT	TT	TT	GT	GT	GG	TT	GG	TT	GG	GT	GT	TT	TT	GT	GG	GG	TT	TT	GG	GG	GG	GG
Glyma10g28540_3	T/C	10	37424921	CC	TT	TT	CC	CT	CC	TT	TT	TT	TT	CC	TT	CC	TT	CC	CC	CC	CC	CC	CC	TT	CC	CC	TT	TT	TT	CT	CT	CC	TT	CC	CT	CC	CT	CC	TT	TT	CT	CC	CC	TT	TT	CC	CC	CC	TT
Glyma10g28540_4	C/T	10	37425045	TT	CC	CC	TT	TT	TT	CC	CC	CC	CC	TT	CC	TT	CC	TT	TT	TT	TT	TT	TT	CC	TT	TT	CC	CC	CC	CC	CT	TT	CC	TT	CC	TT	CT	CT	CC	CC	CC	TT	TT	CC	CC	TT	TT	TT	CC
Glyma10g28540_5	T/C	10	37425366	CC	CC	CC	CC	CC	CC	TT	CC	TT	CC	CC	TT	CC	TT	CC	CC	CC	CC	CC	CC	TT	CC	CC	TT	TT	TT	CT	CT	CC	TT	CC	TT	CC	TT	CT	TT	TT	CT	CC	CC	TT	TT	CC	CC	CC	CC
Glyma10g28540_6	A/T	10	37425386	TT	AA	TT	TT	TT	TT	AA	TT	AA	AA	TT	AA	TT	AA	TT	TT	TT	TT	TT	TT	AA	AT	TT	AA	AA	AA	AA	AT	TT	AA	AA	AA	TT	AA	AT	AA	AA	AA	TT	TT	AA	AA	AA	TT	TT	AT
Glyma10g28540_7	C/G	10	37425612	GG	GG	GG	GG	GG	GG	CC	GG	GG	GC	GG	CC	GG	CC	GG	GG	GG	GG	GG	GG	CC	GC	GG	GG	GG	CC	CC	CC	GG	GC	GG	CC	GG	GC	GG	CC	GC	GC	GG	GG	CC	CC	GG	GG	GG	GG
Glyma10g28540_9	T/C	10	37425833	TT	TT	TT	TT	TT	TT	TT	TT	TT	TT	TT	TT	TT	TT	TT	TT	TT	TT	TT	TT	TT	TT	TT	TT	TT	TT	TT	TT	TT	TT	TT	TT	TT	TT	TT	TT	TT	TT	CT	TT	TT	TT	TT	TT	TT	TT
Glyma10g28540_10	G/A	10	37425893	GG	GG	GG	AA	AA	AA	GG	GG	GG	GG	GG	GG	AA	GG	AA	GG	GG	GG	GG	AA	GG	GG	GG	GG	GG	GG	GG	GG	AA	GG	GG	AG	AA	GG	AG	GG	GG	GG	AG	AA	GG	GG	GG	AA	AA	GG
Glyma10g28540_11	G/A	10	37425990	AA	AA	AA	AA	AG	AA	GG	AA	AA	AA	AA	GG	AA	AG	AA	--	AA	AA	AA	AA	GG	AG	AG	AA	AA	GG	GG	AG	AA	AG	AA	GG	AA	AG	AG	GG	GG	AG	AA	AA	GG	GG	AA	AA	AA	AA
Glyma10g28540_12	T/C	10	37426043	CC	CC	CC	CC	CT	CC	TT	CC	TT	CC	CC	TT	CC	TT	CC	CC	CC	CC	CC	CC	TT	CT	CC	TT	TT	TT	CT	CT	CC	TT	CC	CT	CC	CT	CT	TT	CT	CT	CC	CC	TT	TT	CC	CC	CC	CC
Glyma10g28540_14	A/C	10	37426707	CC	AA	CC	CC	CC	CC	AA	CC	AA	AA	CC	AA	CC	AA	CC	CC	CC	CC	CC	CC	AA	AC	CC	AA	AA	AA	AA	AA	CC	AA	AA	AA	CC	AC	AC	AA	AA	AC	CC	CC	AA	AA	CC	CC	CC	AC
Glyma10g28540_15	C/T	10	37426864	TT	TT	TT	TT	TT	TT	CC	TT	CC	TT	TT	TT	TT	CC	TT	TT	TT	TT	TT	TT	CC	CT	TT	CC	CC	CC	CT	CC	TT	CC	CC	TT	TT	CT	TT	CC	CT	CT	TT	TT	CC	CC	TT	TT	TT	TT
Glyma10g28540_16	T/G	10	37427008	GG	GG	GG	GG	GG	GG	TT	GG	TT	GT	GG	TT	GG	TT	GG	GG	GG	GG	GG	GG	TT	GT	GG	TT	TT	TT	GT	TT	GG	TT	TT	GG	GG	GT	GG	TT	GT	GT	GG	GG	TT	TT	GG	GG	GG	GT
Glyma10g31370_1	T/G	10	39874334	TT	TT	TT	TT	TT	TT	TT	GG	TT	TT	TT	TT	TT	GG	TT	GG	TT	TT	TT	GG	TT	TT	TT	TT	TT	TT	TT	TT	TT	TT	GG	TT	TT	GT	GT	TT	GT	TT	TT	TT	TT	TT	TT	GG	TT	GT
Glyma10g31370_2	T/G	10	39874386	GG	GG	TT	TT	TT	GT	TT	TT	GG	TT	GG	GG	TT	TT	GG	--	GG	TT	TT	TT	TT	GT	GG	GG	GG	TT	GG	TT	TT	GG	TT	TT	GG	GT	TT	TT	TT	TT	GG	TT	GG	GG	TT	TT	TT	GT
Glyma10g31370_3	G/A	10	39874526	AG	AA	AA	AA	AA	AA	AA	GG	AA	AA	AA	AA	AA	AA	AA	--	AA	GG	AA	AA	AA	AA	AA	AA	AA	AA	AA	AA	AA	AA	--	AA	AA	AA	AG	GG	AA	AA	AA	AA	AA	AA	AA	AA	AA	AG
Glyma10g31370_4	G/T	10	39874568	GT	TT	TT	GT	TT	TT	TT	TT	TT	TT	TT	TT	TT	TT	TT	--	TT	TT	TT	GT	TT	TT	--	TT	TT	TT	--	TT	TT	TT	--	TT	TT	TT	GG	GG	GT	TT	TT	TT	TT	TT	TT	GG	--	TT
Glyma10g31370_5	C/A	10	39874619	AA	AA	AA	AA	AA	AC	AA	AA	AA	AA	AA	AA	AA	AA	AA	--	AA	AA	AA	AC	AA	AC	AA	AA	AA	AC	AA	AA	AA	AA	AA	AA	AA	AC	CC	CC	CC	AA	AA	AA	AA	AA	AC	CC	AA	AA
Glyma10g31370_6	G/C	10	39874784	GG	GG	CC	CC	CC	GG	CC	GG	GG	CC	GG	GG	CC	CC	GG	CC	GG	GG	CC	GG	CC	GG	GG	GG	GG	GC	GG	GC	CC	GG	CC	CC	GG	CC	GG	GG	GG	CC	GG	CC	GG	GG	CC	GC	CC	GG
Glyma10g31370_11	G/C	10	39875266	GG	GG	CC	GC	CC	GG	CC	GG	GG	CC	GG	GG	CC	GG	GG	GG	GG	GG	GG	GG	CC	GG	GG	GG	GG	CC	GG	GC	CC	GG	GG	CC	GG	GG	GG	GG	GC	CC	GG	CC	GG	GG	CC	GG	CC	GG
Glyma10g31370_17	C/T	10	39876512	TT	TT	CC	CC	CC	TT	CC	CC	TT	CC	TT	TT	CC	CC	TT	CC	TT	CC	CC	CC	CC	TT	TT	TT	TT	CC	TT	CC	CC	TT	CC	CC	TT	CC	CC	CC	CT	CC	CT	CC	TT	TT	CC	CC	CC	CC
Glyma10g31370_18	C/T	10	39876808	CC	CC	TT	TT	TT	CC	TT	CC	CC	TT	CC	CC	TT	CC	CC	CC	CC	CC	CC	CC	TT	CC	CC	CC	CC	CT	CC	TT	TT	CC	CC	TT	CC	CC	CC	CC	CC	TT	CC	TT	CC	CC	CT	CC	TT	CC
Glyma10g31370_21	A/G	10	39878701	AA	AA	AA	AA	AA	AA	AA	AA	AA	AA	AA	--	AA	AA	AA	AA	AA	AA	AA	AA	AA	AA	AA	AA	AA	AA	AA	AA	AA	AA	AA	AA	AA	AA	AA	AA	AA	AA	AA	AA	AA	AA	AA	AA	AA	AA
Glyma10g31370_22	G/T	10	39878817	GG	GG	GG	GG	GG	GG	GG	GG	GG	GG	GG	GG	GG	GG	GG	GG	GG	GG	GG	GG	GG	GG	GG	GG	GG	GG	GG	GG	GG	GG	GG	GG	GG	GG	GG	GG	GG	GG	GG	GG	GG	GG	GG	GG	--	GG
Glyma10g31370_27	C/T	10	39879500	CC	CC	CC	CC	CC	CC	CC	CC	CC	CC	CC	CC	CC	CC	TT	--	CC	TT	CC	CC	CC	CC	CC	CC	CC	CC	CC	CC	CC	CC	CC	CC	CC	CC	CC	CC	CC	CC	CC	CC	CC	CC	CC	CC	CC	CC
Glyma10g31370_28	T/A	10	39879520	TT	TT	TT	--	TT	AA	TT	TT	TT	TT	TT	TT	TT	TT	TT	--	TT	TT	AA	TT	TT	TT	TT	TT	TT	TT	TT	TT	TT	TT	AA	TT	TT	TT	TT	--	AA	TT	AT	TT	TT	TT	AT	AA	TT	TT
Glyma10g31370_29	T/C	10	39879529	TT	TT	TT	--	TT	CC	TT	TT	TT	TT	TT	TT	TT	TT	CC	--	TT	CC	CC	TT	TT	TT	TT	TT	TT	TT	TT	TT	TT	TT	CC	TT	TT	TT	TT	--	CC	TT	CT	TT	TT	TT	CT	CC	TT	TT
Glyma10g31370_30	G/C	10	39879564	GG	GG	GG	--	GG	CC	GG	GG	GG	GG	GG	GG	GG	GG	CC	--	GG	CC	CC	GG	GG	GG	GG	GG	GG	GG	GG	GG	GG	GG	CC	GG	--	GG	GG	GG	CC	GG	GC	GG	GG	GG	GG	GC	GG	GG
Glyma10g31370_31	T/A	10	39879618	TT	TT	TT	TT	TT	AA	TT	TT	TT	TT	TT	TT	TT	TT	AT	AA	TT	AA	AA	TT	TT	TT	TT	TT	TT	TT	TT	TT	TT	TT	AA	TT	TT	TT	TT	TT	AT	TT	AT	TT	TT	TT	TT	AT	TT	TT
Glyma10g31370_32	A/T	10	39879624	AA	AA	AA	AA	AA	AA	AA	AA	AA	AA	AA	AA	AA	AA	AT	AA	AA	TT	AA	AA	AA	AA	AA	AA	AA	AA	AA	AA	AA	AA	AA	AA	AA	AA	AA	AA	AA	AA	AA	AA	AA	AA	AA	AA	AA	AA
Glyma10g31370_33	C/G	10	39879719	CC	GG	CC	CC	CC	CC	CC	CC	GG	CC	GG	CC	CC	CC	CC	CC	GG	CC	CC	CC	CC	GG	GG	GG	GG	CC	CC	CC	CC	GG	CC	CC	CC	CC	CC	CC	CC	CC	CC	CC	CC	CC	CC	CC	CC	CC
Glyma10g31370_34	G/C	10	39879722	GG	GG	GG	GG	GG	GG	GG	GG	GG	GG	GG	GG	GG	GG	GG	CC	GG	GG	CC	GG	GG	GG	GG	GG	GG	GG	GG	GG	GG	GG	CC	GG	GG	GG	GG	GG	CC	GG	GC	GG	GG	GG	GG	CC	GG	GG
Glyma10g31370_35	A/G	10	39879728	AA	AA	AA	AA	AA	AA	AA	AA	AA	AA	AA	AA	AA	AA	AG	AA	AA	AA	AA	AA	AA	AA	AA	AA	AA	AA	AA	AA	AA	AA	AA	AA	AA	AA	AA	AA	AA	AA	AA	AA	AA	AA	AA	AA	AA	AA
Glyma10g31370_36	T/C	10	39879765	TT	TT	TT	TT	TT	TT	TT	TT	TT	TT	TT	TT	TT	TT	TT	TT	TT	TT	TT	TT	TT	TT	TT	TT	TT	TT	TT	TT	TT	TT	TT	TT	TT	TT	CT	TT	TT	TT	TT	TT	TT	TT	TT	TT	TT	TT
Glyma10g31370_37	A/T	10	39879795	AA	AA	AA	AA	AA	AA	AA	AA	AA	AA	AA	AA	AA	AA	AT	TT	AA	TT	TT	AA	AA	AA	AA	AA	AA	AA	AA	AT	AA	AA	TT	AA	AA	AA	AA	AA	TT	AA	AA	AA	AA	AA	AA	TT	AA	AA
Glyma10g31370_38	C/T	10	39879878	CC	CC	CC	CC	CC	CC	CC	CC	CC	CC	CC	CC	CC	CC	CT	TT	CC	TT	TT	CC	CC	CC	CC	CC	CC	CC	CC	CC	CC	CC	TT	CC	CC	CC	CC	CC	TT	CC	CC	CC	CC	CC	CC	CT	CC	CC
Glyma10g31370_39	G/A	10	39879964	GG	GG	GG	GG	GG	GG	GG	GG	GG	GG	GG	GG	GG	GG	GG	AA	GG	AA	AA	GG	GG	GG	GG	GG	GG	GG	GG	AG	GG	GG	AA	GG	GG	GG	GG	GG	AG	GG	AG	GG	GG	GG	GG	AG	GG	GG
Glyma10g31370_40	T/C	10	39880004	TT	TT	TT	TT	TT	TT	TT	TT	TT	TT	TT	TT	TT	TT	TT	CC	TT	CC	CC	TT	TT	TT	TT	TT	TT	TT	TT	TT	TT	TT	CC	TT	TT	TT	TT	TT	CC	TT	CT	TT	TT	TT	TT	CC	TT	TT
Glyma10g31370_41	A/G	10	39880016	AA	AA	AA	AA	AA	AA	AA	AA	AA	AA	AA	AA	AA	AA	AA	GG	AA	GG	GG	AA	AA	AA	AA	AA	AA	AA	AA	AA	AA	AA	GG	AA	AA	AA	AA	AA	GG	AA	AG	AA	AA	AA	AA	GG	AA	AA
Glyma10g31370_42	A/G	10	39880044	AA	GG	AA	AA	AA	GG	AA	AA	GG	AA	GG	AA	AG	GG	AA	GG	GG	GG	GG	GG	AA	AG	GG	GG	GG	AA	AA	AG	AA	GG	GG	AA	AA	AA	AA	GG	GG	AG	AG	AA	AA	AA	AA	GG	AA	AA
Glyma10g31370_43	C/T	10	39880062	CC	CC	CC	CC	CC	CC	CC	CC	CC	CC	CC	CC	CC	CC	CC	CC	CC	CC	CC	CC	CC	CC	CC	CC	CC	CC	CC	CC	CC	CC	CC	CC	CC	CC	CC	CC	CC	CC	CC	CC	CC	CC	CC	CC	CC	CC
Glyma10g31370_44	T/C	10	39880119	TT	TT	TT	TT	TT	TT	TT	TT	TT	TT	TT	TT	TT	TT	CT	TT	TT	TT	TT	TT	TT	TT	TT	TT	TT	TT	TT	TT	TT	TT	TT	TT	TT	TT	TT	TT	TT	TT	TT	TT	TT	TT	TT	TT	TT	TT
Glyma10g31370_45	G/A	10	39880148	GG	GG	GG	GG	GG	GG	GG	GG	GG	GG	GG	GG	GG	GG	AG	GG	GG	GG	GG	GG	GG	GG	GG	GG	GG	GG	GG	GG	GG	GG	GG	GG	GG	GG	GG	GG	GG	AG	GG	GG	GG	GG	GG	GG	GG	GG
Glyma10g31370_46	C/T	10	39880154	CC	CC	CC	CC	CC	CC	CC	CC	CC	CC	CC	CC	CC	CC	CC	CC	CC	CC	CC	CC	CC	CC	CC	CC	CC	CC	CC	CC	CC	CC	CC	CC	CC	CC	CT	CC	CC	CC	CC	CC	CC	CC	CC	CC	CC	CC
Glyma10g31370_47	A/C	10	39880161	AA	CC	AA	AA	AA	CC	AA	AA	CC	AC	CC	AA	AC	CC	AA	CC	CC	CC	CC	CC	AA	AC	CC	CC	CC	AA	AC	AC	AA	CC	CC	AA	AA	AA	AA	CC	CC	AC	AC	AA	AA	AA	AA	CC	AA	AA
Glyma10g31370_48	T/C	10	39880186	CC	TT	TT	TT	TT	TT	TT	TT	TT	TT	TT	TT	TT	TT	CC	TT	TT	TT	TT	TT	TT	TT	TT	TT	TT	TT	TT	TT	TT	TT	TT	TT	TT	CT	TT	TT	TT	TT	CC	TT	CC	CT	TT	TT	TT	TT
Glyma10g31370_49	A/G	10	39880204	GG	GG	AA	AA	AA	GG	AA	AA	GG	AG	GG	AA	AG	GG	GG	GG	GG	GG	GG	GG	AA	AG	GG	GG	GG	AA	AG	AG	AA	GG	GG	AA	AA	AG	AA	GG	GG	AG	GG	AA	GG	GG	AA	GG	AA	AG
Glyma10g31370_50	T/C	10	39880245	CC	CC	CC	CC	TT	CC	CC	CC	CC	CC	CC	CC	CC	CC	CC	CC	CC	CC	CC	CC	CC	CT	CC	CC	CC	CC	CC	CC	CC	CC	CC	CC	CC	CC	CC	CC	CC	CC	CC	CC	CC	CC	CC	CC	TT	CC
Glyma10g44330_1	T/G	10	50746128	GG	TT	TT	TT	TT	TT	TT	TT	TT	GT	TT	TT	TT	TT	TT	TT	TT	TT	TT	TT	GG	TT	TT	GG	GG	GT	GG	GT	TT	GT	TT	TT	TT	GT	TT	TT	GT	GG	TT	TT	TT	TT	GG	TT	TT	TT
Glyma10g44330_5	A/G	10	50748353	GG	AA	AA	AA	AA	AA	AA	AA	AA	AA	AA	AA	AA	AA	AA	AA	AA	AA	AA	AA	AA	AA	AA	GG	GG	AA	AG	AG	AA	AA	AA	AA	AA	AG	AA	AA	AG	AG	AA	AA	AA	AA	GG	AA	AA	AA
Glyma10g44330_6	C/A	10	50748918	AA	CC	CC	CC	CC	CC	CC	CC	CC	CC	CC	CC	CC	CC	CC	CC	CC	CC	CC	CC	CC	CC	CC	CC	CC	CC	AA	AC	CC	CC	CC	CC	CC	CC	CC	CC	AC	AC	CC	CC	CC	CC	AA	CC	CC	CC
Glyma10g44330_7	T/C	10	50749019	CC	TT	TT	TT	CC	CC	CC	CC	TT	CC	CC	TT	CT	CC	CT	CC	CC	CC	TT	CC	CC	CT	CC	CC	CC	CC	CC	CC	TT	CT	CC	CC	TT	CC	CT	TT	CT	TT	TT	CC	TT	TT	CC	TT	TT	CC
Glyma10g44330_9	A/G	10	50750907	GG	AA	AA	AA	GG	GG	GG	GG	GG	GG	GG	GG	AG	GG	AG	GG	GG	GG	AA	GG	AA	AG	GG	GG	GG	AA	GG	GG	AA	GG	GG	GG	AA	AG	GG	GG	AG	AG	AA	GG	GG	GG	GG	AA	AA	GG
Glyma10g44330_10	G/C	10	50750919	CC	GG	GG	GG	CC	CC	CC	CC	CC	CC	CC	CC	GC	CC	GC	CC	CC	CC	GG	CC	GG	GC	CC	CC	CC	GC	CC	CC	GG	CC	CC	CC	GG	GC	CC	CC	GC	GC	GG	CC	CC	CC	CC	CC	GG	CC
Glyma10g44330_11	G/A	10	50751015	AA	GG	GG	GG	AA	AA	AA	AA	GG	AA	AA	AA	AG	AA	AG	AA	AA	AA	GG	AA	AA	AA	AA	AA	AA	GG	AA	AA	GG	GG	AA	AA	GG	AA	AA	GG	AG	GG	GG	AA	GG	GG	AA	AA	GG	AA
Glyma10g44330_12	T/C	10	50751063	TT	TT	TT	CT	TT	CC	CC	CC	TT	CC	CC	CC	TT	CC	CT	--	CC	CC	TT	CC	TT	CT	CC	TT	TT	TT	TT	CT	TT	TT	TT	CC	TT	CC	CC	TT	TT	TT	TT	CC	TT	TT	TT	TT	TT	CC
Glyma10g44330_13	T/A	10	50751094	AA	TT	TT	AT	AA	AA	AA	AT	TT	AA	AA	AA	AT	AA	AT	--	AA	TT	TT	TT	TT	AT	AA	AA	AA	TT	AA	AT	TT	TT	--	TT	TT	AT	AA	TT	AT	TT	TT	AA	TT	TT	AA	AA	TT	--
Glyma10g44330_14	C/T	10	50751138	TT	CC	CC	CC	TT	TT	TT	TT	CC	TT	TT	TT	CT	TT	CT	TT	TT	TT	CC	CT	CC	CT	TT	TT	TT	CC	TT	CT	CC	CC	--	TT	CC	CT	TT	CC	CT	CC	CC	TT	CC	CC	TT	TT	CC	TT
Glyma10g44330_15	C/T	10	50751146	CC	CC	CC	CC	CC	CC	CC	CC	CC	CC	CC	CC	CC	CC	CC	CC	CC	CC	CC	CC	CC	CC	CC	TT	TT	CC	CC	CC	CC	CC	TT	CC	CC	CC	CC	CC	CC	CC	CC	CC	CC	CC	CC	CC	CC	CC
Glyma10g44330_16	G/A	10	50751263	--	GG	GG	AG	AA	AA	AA	AA	GG	AA	AA	AA	AG	AA	AG	--	AA	AA	GG	AG	GG	AG	--	AA	AA	AG	AA	AG	GG	GG	AA	AA	GG	AA	AA	GG	AG	GG	GG	AA	GG	GG	AG	AA	GG	AA
Glyma10g44330_17	A/T	10	50751282	--	AA	AA	AA	TT	TT	TT	TT	AA	TT	TT	TT	AT	TT	AT	--	TT	TT	AA	AT	AA	AT	--	TT	TT	AT	TT	AT	AA	AA	TT	--	AA	TT	TT	AA	AT	AA	AA	TT	AA	AA	AT	TT	AA	TT
Glyma10g44330_18	C/A	10	50751296	AA	CC	CC	CC	AA	AA	AA	AA	CC	AA	AA	AA	AA	AA	AC	--	AA	AA	CC	AC	CC	AC	AA	AA	AA	AC	AA	AC	CC	CC	AA	--	CC	AA	AA	CC	AC	CC	CC	AA	CC	CC	AC	AA	CC	AA
Glyma10g44330_19	C/T	10	50751351	TT	CC	TT	TT	TT	TT	TT	TT	TT	TT	TT	TT	TT	TT	TT	TT	TT	TT	TT	TT	TT	TT	TT	TT	TT	TT	TT	TT	TT	TT	TT	TT	CC	TT	TT	TT	TT	TT	TT	TT	TT	TT	TT	TT	TT	TT
Glyma10g44330_20	A/G	10	50751363	GG	AA	AA	AA	GG	GG	GG	GG	AA	AG	GG	GG	AG	GG	GG	GG	GG	GG	AA	GG	AA	GG	GG	GG	GG	AG	GG	GG	AA	AA	GG	GG	AA	GG	GG	AA	GG	AA	AA	GG	AA	AA	AG	GG	AA	GG
Glyma10g44330_21	T/A	10	50751400	TT	TT	TT	TT	TT	TT	TT	TT	TT	TT	TT	AA	TT	TT	TT	TT	TT	TT	TT	TT	TT	TT	TT	TT	TT	TT	TT	TT	TT	TT	AA	TT	TT	TT	TT	TT	TT	TT	--	TT	TT	TT	TT	AA	TT	TT
Glyma10g44330_22	T/C	10	50751424	TT	TT	TT	TT	TT	TT	TT	TT	TT	TT	TT	CC	TT	TT	TT	TT	TT	TT	TT	TT	TT	TT	TT	TT	TT	TT	TT	TT	TT	TT	CC	--	TT	TT	TT	TT	TT	TT	TT	TT	TT	TT	CT	CC	TT	TT
Glyma10g44330_23	A/G	10	50751445	GG	AA	AA	AA	GG	GG	GG	GG	AA	GG	GG	GG	AG	GG	AG	--	GG	GG	AA	GG	AA	AG	GG	GG	GG	AA	GG	GG	AA	AA	--	--	AA	GG	GG	AA	AG	AA	AA	GG	AA	AA	AG	GG	AA	GG
Glyma10g44330_24	G/A	10	50751477	--	GG	GG	GG	AA	AA	AA	AA	GG	AA	--	--	AG	AA	AG	--	AA	AA	GG	AA	GG	AG	AA	AA	AA	GG	AG	AA	GG	GG	--	--	GG	AA	AA	GG	AG	GG	GG	AA	GG	GG	AA	AA	GG	AA
Glyma10g44330_25	G/A	10	50751517	--	GG	GG	GG	AA	AA	AA	AA	GG	AA	--	--	AG	AA	AG	--	AA	AA	GG	AA	GG	AG	AA	AA	AA	AG	AG	AA	GG	GG	--	--	GG	AA	AA	GG	AG	GG	GG	AA	GG	GG	AG	AA	GG	AA
Glyma10g44330_26	A/G	10	50751529	--	AA	AA	--	GG	GG	GG	GG	AA	GG	--	--	AG	GG	AG	--	GG	GG	AA	GG	AA	AG	GG	GG	GG	AG	AG	GG	AA	AA	--	--	AA	GG	GG	AA	AG	AA	AA	GG	AA	AA	GG	GG	AA	GG
Glyma10g44330_27	G/T	10	50751539	--	GG	GG	--	TT	TT	TT	TT	GG	TT	TT	TT	GT	TT	GT	--	TT	TT	GG	--	GG	GT	TT	TT	TT	GT	GT	TT	GG	GG	TT	--	GG	TT	TT	GG	TT	GG	GG	TT	GG	GG	TT	TT	GG	TT
Glyma10g44330_28	A/G	10	50751551	--	AA	AA	--	GG	GG	AG	--	AA	GG	GG	GG	AG	GG	AG	--	GG	GG	AA	GG	AA	AG	GG	GG	GG	AG	AG	GG	AA	AA	GG	--	AA	GG	GG	AA	GG	AA	AA	GG	AA	AA	GG	GG	AA	GG
Glyma10g44330_29	T/G	10	50751558	--	TT	TT	--	GG	GG	GG	--	TT	GG	GG	GG	GT	GG	GT	--	GG	GG	TT	GG	TT	GG	GG	GG	GG	GT	GT	GG	TT	TT	GG	--	TT	GG	GG	TT	GG	TT	TT	GG	TT	TT	GG	GG	TT	GG
Glyma10g44330_30	G/A	10	50751715	--	GG	GG	GG	AA	AA	AA	AA	GG	AA	AA	GG	AG	AA	AG	--	AA	AA	GG	AA	GG	AG	AA	AA	AA	AG	AG	AA	GG	GG	AA	AA	GG	AA	AA	GG	AG	GG	GG	AA	GG	GG	AA	GG	GG	AA
[truncated: 2,178 more rows]
[truncated: 118 more columns]
