# Supplementary material for: The CCCH zinc finger family of soybean (Glycine max L.): genome-wide identification, expression, domestication, GWAS and haplotype analysis
Source: BMC Genomics. 2021 Jul 7;22:511. doi: 10.1186/s12864-021-07787-9 (PMC8261996; doi:10.1186/s12864-021-07787-9)
Supplement: Supplementary file 1 — Additional file 1. [file 12864_2021_7787_MOESM1_ESM.zip › Table S11.xlsx]

## Sheet: Sheet1
Table S11 The information of 164 soybean accessions from the study of Zhou et al. (2015b)
ID	Name	TZX	Type
IGDB-017	PI 593983	IGDB-TZX-152	Wild
IGDB-018	PI 578357	IGDB-TZX-032	Wild
IGDB-019	PI 578341	IGDB-TZX-832	Wild
IGDB-020	PI 562565	IGDB-TZX-052	Wild
IGDB-021	PI 562559	IGDB-TZX-172	Wild
IGDB-022	PI 549046	IGDB-TZX-842	Wild
IGDB-023	PI 547831	IGDB-TZX-922	Wild
IGDB-024	PI 522228	IGDB-TZX-522	Wild
IGDB-025	PI 522226	IGDB-TZX-952	Wild
IGDB-026	PI 522216	IGDB-TZX-632	Wild
IGDB-027	PI 522182B	IGDB-TZX-422	Wild
IGDB-028	PI 507662	IGDB-TZX-872	Wild
IGDB-029	PI 504286	IGDB-TZX-742	Wild
IGDB-030	PI 483465	IGDB-TZX-862	Wild
IGDB-031	PI 483464A	IGDB-TZX-532	Wild
IGDB-032	PI 483460B	IGDB-TZX-432	Wild
IGDB-033	PI 479769	IGDB-TZX-652	Wild
IGDB-034	PI 479752	IGDB-TZX-322	Wild
IGDB-035	PI 468916	IGDB-TZX-332	Wild
IGDB-036	PI 468400A	IGDB-TZX-642	Wild
IGDB-037	PI 464935	IGDB-TZX-472	Wild
IGDB-038	PI 464929B	IGDB-TZX-552	Wild
IGDB-039	PI 464929A	IGDB-TZX-452	Wild
IGDB-040	PI 464927A	IGDB-TZX-852	Wild
IGDB-041	PI 458538	IGDB-TZX-752	Wild
IGDB-042	PI 458536	IGDB-TZX-352	Wild
IGDB-043	PI 458535	IGDB-TZX-762	Wild
IGDB-044	PI 447004	IGDB-TZX-232	Wild
IGDB-045	PI 424096	IGDB-TZX-662	Wild
IGDB-046	PI 423991	IGDB-TZX-252	Wild
IGDB-047	PI 407301	IGDB-TZX-562	Wild
IGDB-048	PI 407288	IGDB-TZX-822	Wild
IGDB-049	PI 407285	IGDB-TZX-772	Wild
IGDB-050	PI 407275	IGDB-TZX-542	Wild
IGDB-051	PI 407246	IGDB-TZX-462	Wild
IGDB-052	PI 407197	IGDB-TZX-362	Wild
IGDB-053	PI 407170	IGDB-TZX-262	Wild
IGDB-054	PI 407131	IGDB-TZX-272	Wild
IGDB-055	PI 407027	IGDB-TZX-162	Wild
IGDB-056	PI 393551	IGDB-TZX-082	Wild
IGDB-057	PI 378692	IGDB-TZX-442	Wild
IGDB-058	PI 366123	IGDB-TZX-342	Wild
IGDB-059	PI 366121	IGDB-TZX-142	Wild
IGDB-060	PI 366120	IGDB-TZX-042	Wild
IGDB-061	PI 339871A	IGDB-TZX-062	Wild
IGDB-062	PI 326582A	IGDB-TZX-622	Wild
IGDB-084	PI 89138	IGDB-TZX-950	Landrace
IGDB-085	PI 88479	IGDB-TZX-470	Landrace
IGDB-086	PI 86024	IGDB-TZX-790	Landrace
IGDB-087	PI 84987A	IGDB-TZX-690	Landrace
IGDB-088	PI 84987	IGDB-TZX-590	Landrace
IGDB-089	PI 84631	IGDB-TZX-504	Landrace
IGDB-091	PI 80837	IGDB-TZX-311	Landrace
IGDB-092	PI 80822	IGDB-TZX-390	Landrace
IGDB-094	PI 603756	IGDB-TZX-370	Landrace
IGDB-095	PI 603675	IGDB-TZX-290	Landrace
IGDB-096	PI 603596	IGDB-TZX-190	Landrace
IGDB-097	PI 603516	IGDB-TZX-841	Landrace
IGDB-098	PI 603424A	IGDB-TZX-721	Landrace
IGDB-099	PI 603420	IGDB-TZX-270	Landrace
IGDB-100	PI 603384	IGDB-TZX-090	Landrace
IGDB-101	PI 603357	IGDB-TZX-550	Landrace
IGDB-102	PI 603336	IGDB-TZX-170	Landrace
IGDB-103	PI 603318	IGDB-TZX-450	Landrace
IGDB-104	PI 602991	IGDB-TZX-211	Landrace
IGDB-105	PI 594788	IGDB-TZX-321	Landrace
IGDB-106	PI 594777	IGDB-TZX-111	Landrace
IGDB-107	PI 594629	IGDB-TZX-741	Landrace
IGDB-108	PI 594615	IGDB-TZX-011	Landrace
IGDB-109	PI 594579	IGDB-TZX-831	Landrace
IGDB-110	PI 594451	IGDB-TZX-980	Landrace
IGDB-111	PI 594301	IGDB-TZX-350	Landrace
IGDB-113	PI 591495	IGDB-TZX-043	Improved
IGDB-114	PI 588053A	IGDB-TZX-731	Landrace
IGDB-115	PI 587848	IGDB-TZX-631	Landrace
IGDB-116	PI 587752	IGDB-TZX-531	Landrace
IGDB-117	PI 587666	IGDB-TZX-641	Landrace
IGDB-118	PI 587552	IGDB-TZX-151	Landrace
IGDB-119	PI 578457A	IGDB-TZX-351	Landrace
IGDB-120	PI 567525	IGDB-TZX-070	Landrace
IGDB-121	PI 567503	IGDB-TZX-801	Landrace
IGDB-122	PI 567395	IGDB-TZX-701	Landrace
IGDB-123	PI 567364	IGDB-TZX-580	Landrace
IGDB-124	PI 567298	IGDB-TZX-431	Landrace
IGDB-125	PI 567293	IGDB-TZX-860	Landrace
IGDB-126	PI 567258	IGDB-TZX-760	Landrace
IGDB-127	PI 567189A	IGDB-TZX-501	Landrace
IGDB-128	PI 567071A	IGDB-TZX-851	Landrace
IGDB-129	PI 548488	IGDB-TZX-612	Landrace
IGDB-130	PI 548485	IGDB-TZX-122	Landrace
IGDB-131	PI 548477	IGDB-TZX-912	Improved
IGDB-132	PI 548456	IGDB-TZX-712	Landrace
IGDB-133	PI 548445	IGDB-TZX-022	Landrace
IGDB-134	PI 548417	IGDB-TZX-302	Landrace
IGDB-136	PI 548402	IGDB-TZX-212	Landrace
IGDB-138	PI 548382	IGDB-TZX-512	Landrace
IGDB-139	PI 548379	IGDB-TZX-412	Landrace
IGDB-140	PI 548362	IGDB-TZX-012	Improved
IGDB-141	PI 548348	IGDB-TZX-902	Landrace
IGDB-142	PI 548342	IGDB-TZX-112	Landrace
IGDB-144	PI 548298	IGDB-TZX-602	Landrace
IGDB-148	PI 507355	IGDB-TZX-150	Landrace
IGDB-149	PI 467343	IGDB-TZX-050	Landrace
IGDB-150	PI 438498	IGDB-TZX-401	Landrace
IGDB-151	PI 437944	IGDB-TZX-560	Landrace
IGDB-152	PI 437679	IGDB-TZX-301	Landrace
IGDB-153	PI 437654	IGDB-TZX-280	Landrace
IGDB-154	PI 437653	IGDB-TZX-460	Landrace
IGDB-155	PI 437321	IGDB-TZX-180	Landrace
IGDB-156	PI 424391	IGDB-TZX-541	Landrace
IGDB-158	PI 423954	IGDB-TZX-621	Landrace
IGDB-159	PI 417398	IGDB-TZX-970	Landrace
IGDB-160	PI 416971	IGDB-TZX-101	Landrace
IGDB-161	PI 416890	IGDB-TZX-521	Landrace
IGDB-162	PI 407849	IGDB-TZX-870	Landrace
IGDB-163	PI 407801	IGDB-TZX-241	Landrace
IGDB-164	PI 407716	IGDB-TZX-940	Landrace
IGDB-165	PI 404182	IGDB-TZX-770	Landrace
IGDB-166	PI 399043	IGDB-TZX-670	Landrace
IGDB-167	PI 398296	IGDB-TZX-260	Landrace
IGDB-168	PI 339734	IGDB-TZX-001	Landrace
IGDB-169	PI 323576	IGDB-TZX-511	Landrace
IGDB-170	PI 317336	IGDB-TZX-804	Landrace
IGDB-171	PI 317334A	IGDB-TZX-704	Landrace
IGDB-172	PI 253658B	IGDB-TZX-840	Landrace
IGDB-173	PI 243541	IGDB-TZX-990	Landrace
IGDB-174	PI 196166	IGDB-TZX-031	Landrace
IGDB-175	PI 157421	IGDB-TZX-570	Landrace
IGDB-176	PI 153262	IGDB-TZX-421	Landrace
IGDB-223	PI 591541	IGDB-TZX-783	Improved
IGDB-224	PI 591435	IGDB-TZX-340	Improved
IGDB-225	PI 591433	IGDB-TZX-140	Improved
IGDB-226	PI 591432	IGDB-TZX-040	Improved
IGDB-227	PI 591431	IGDB-TZX-930	Improved
IGDB-228	PI 553047	IGDB-TZX-102	Improved
IGDB-229	PI 548985	IGDB-TZX-891	Improved
IGDB-231	PI 548644	IGDB-TZX-291	Improved
IGDB-232	PI 548643	IGDB-TZX-391	Improved
IGDB-233	PI 548638	IGDB-TZX-191	Improved
IGDB-234	PI 548634	IGDB-TZX-081	Improved
IGDB-235	PI 548631	IGDB-TZX-480	Improved
IGDB-236	PI 548604	IGDB-TZX-681	Improved
IGDB-237	PI 548603	IGDB-TZX-581	Improved
IGDB-238	PI 548593	IGDB-TZX-821	Improved
IGDB-240	PI 548565	IGDB-TZX-571	Improved
IGDB-241	PI 548540	IGDB-TZX-263	Improved
IGDB-242	PI 548524	IGDB-TZX-961	Improved
IGDB-243	PI 548520	IGDB-TZX-471	Improved
IGDB-244	PI 548512	IGDB-TZX-371	Improved
IGDB-246	PI 547716	IGDB-TZX-620	Improved
IGDB-247	PI 547690	IGDB-TZX-373	Improved
IGDB-249	PI 547680	IGDB-TZX-923	Improved
IGDB-251	PI 547460	IGDB-TZX-193	Improved
IGDB-253	PI 547409	IGDB-TZX-100	Improved
IGDB-255	PI 542403	IGDB-TZX-981	Improved
IGDB-256	PI 540552	IGDB-TZX-271	Improved
IGDB-257	PI 536635	IGDB-TZX-771	Improved
IGDB-258	PI 533655	IGDB-TZX-171	Improved
IGDB-259	PI 533602	IGDB-TZX-691	Improved
IGDB-260	PI 518750	IGDB-TZX-250	Improved
IGDB-262	PI 518664	IGDB-TZX-331	Improved
IGDB-263	PI 515961	IGDB-TZX-381	Improved
IGDB-264	PI 513382	IGDB-TZX-881	Improved
IGDB-266	PI 508083	IGDB-TZX-781	Improved
