# Supplementary material for: The CCCH zinc finger family of soybean (Glycine max L.): genome-wide identification, expression, domestication, GWAS and haplotype analysis
Source: BMC Genomics. 2021 Jul 7;22:511. doi: 10.1186/s12864-021-07787-9 (PMC8261996; doi:10.1186/s12864-021-07787-9)
Supplement: Supplementary file 1 — Additional file 1. [file 12864_2021_7787_MOESM1_ESM.zip › Table S12.xlsx]

## Sheet: Sheet1
Table S12 The phenotype of 164 accessions in 302 soybeans download from GRIN
ID	Name	type	Protein	Oil	Oleic	Palmitic	Stearic	Linoleic	Linolenic	Height	SW
IGDB-017	PI593983	Wild	45.6	12	15	10.7	3.7	54.8	15.7	NA	NA
IGDB-018	PI578357	Wild	43.5	15.6	14.1	12.4	4.2	56	13.3	NA	NA
IGDB-019	PI578341	Wild	43.8	11.7	12.7	10.9	3.6	55.6	17.1	NA	NA
IGDB-020	PI562565	Wild	47.3	12.7	13.7	11.6	3	56	15.7	NA	NA
IGDB-021	PI562559	Wild	49.8	10.5	13.4	10.8	3.9	56.9	15	NA	NA
IGDB-022	PI549046	Wild	41.9	16.5	13.7	10.8	3.6	59.1	12.8	NA	NA
IGDB-023	PI547831	Wild	51	7.6	9.3	13.7	3.4	53.3	20.3	NA	NA
IGDB-024	PI522228	Wild	42.1	12	11.7	11.4	3.7	56.8	16.5	NA	NA
IGDB-025	PI522226	Wild	47.2	9.4	9.4	11	3.5	57.4	18.8	NA	NA
IGDB-026	PI522216	Wild	37.9	10.5	11.8	11.1	3.7	57.2	16.2	NA	NA
IGDB-027	PI522182B	Wild	49.9	9.7	10.6	12.3	3.5	55.3	18.3	NA	NA
IGDB-028	PI507662	Wild	51.9	10.2	13.1	14.5	3.7	55.1	13.6	NA	NA
IGDB-029	PI504286	Wild	49.7	11.7	20	13	4.5	50.6	11.8	NA	NA
IGDB-030	PI483465	Wild	44.4	12.5	16.2	11.6	3.6	55.6	13	NA	NA
IGDB-031	PI483464A	Wild	43.5	13.3	15.05	13.65	3.4	54.2	13.6	48	1.6
IGDB-032	PI483460B	Wild	47.95	8.85	10.5	12.35	3.15	52.8	21.2	103	1
IGDB-033	PI479769	Wild	46.65	9.05	10.9	12.8	3.3	55.1	17.9	45	1.7
IGDB-034	PI479752	Wild	46.35	9.4	11.45	12.25	3.15	54.1	19.05	66	1.1
IGDB-035	PI468916	Wild	44	10.1	12.95	12.55	3.1	54.75	17.2	93	1.3
IGDB-036	PI468400A	Wild	43.7	11.45	12.25	12.65	3.75	55.7	15.75	101	1.5
IGDB-037	PI464935	Wild	44.7	11.6	14.7	12.4	4.1	55.4	13.4	NA	NA
IGDB-038	PI464929B	Wild	44.15	9.75	12.7	12.6	3.35	55.7	15.65	64	1.7
IGDB-039	PI464929A	Wild	48.3	9.95	11.15	13.2	3.3	55.3	17.05	70	1.6
IGDB-040	PI464927A	Wild	47.7	10.8	11.55	12.45	3.15	57.45	15.45	46	1.9
IGDB-041	PI458538	Wild	45.55	11.25	12.65	12.2	3.1	56.9	15.2	38	1.9
IGDB-042	PI458536	Wild	52.5	9.35	11.85	12.85	3.35	53.25	18.7	68	1.4
IGDB-043	PI458535	Wild	47.3	10.1	13.7	12.85	3.45	55.3	14.85	45	1.7
IGDB-044	PI447004	Wild	48.1	10.4	11.4	12.5	3.15	55.2	17.8	115	1.5
IGDB-045	PI424096	Wild	38.1	7.5	9.9	12.9	3.7	52.1	21.4	NA	NA
IGDB-046	PI423991	Wild	52.1	10	12.55	12.6	3.55	56.25	15.15	38	1.4
IGDB-047	PI407301	Wild	56.9	10.4	14.3	12.6	4.4	54.1	14.7	NA	NA
IGDB-048	PI407288	Wild	49.55	9.15	11	12.45	3.3	55.7	17.6	54	1.2
IGDB-049	PI407285	Wild	52.7	9.5	13.2	13.7	3.7	54.6	14.8	NA	NA
IGDB-050	PI407275	Wild	48.95	10.65	12.35	12.4	2.85	54.65	17.9	102	1.6
IGDB-051	PI407246	Wild	56.8	9.3	13.8	12.1	4.2	52.5	17.4	NA	NA
IGDB-052	PI407197	Wild	52.9	12	15	12.9	4.3	55.4	12.5	NA	NA
IGDB-053	PI407170	Wild	50.7	11.5	16.7	12.9	4.5	53.7	12.2	NA	NA
IGDB-054	PI407131	Wild	49.4	10.6	14.7	13.4	4.4	51.4	16.2	NA	NA
IGDB-055	PI407027	Wild	50.7	11.6	15.5	12.5	4.4	54.6	12.9	NA	NA
IGDB-056	PI393551	Wild	47.4	9.2	10.5	14.3	3.5	52.6	19.1	NA	NA
IGDB-057	PI378692	Wild	50.3	9.2	11.45	12.3	3.45	54	18.85	117	1.5
IGDB-058	PI366123	Wild	51.7	8	10	13.6	3.2	53.9	19.5	117	1.5
IGDB-059	PI366121	Wild	50	10.05	10.9	11.8	2.9	54.7	19.75	146	1.8
IGDB-060	PI366120	Wild	53.05	8.95	11.5	13.7	3	53.5	18.85	126	2
IGDB-061	PI339871A	Wild	46.9	11.7	15.1	12.2	4.1	55.4	13.3	NA	NA
IGDB-062	PI326582A	Wild	46	10.75	14.4	11.7	3.1	54.55	16.35	77	1.7
IGDB-084	PI89138	Landrace	41.15	20.65	23.3	11.3	4.3	51.5	7.2	112	13.3
IGDB-085	PI88479	Landrace	38.55	22.45	25.5	9.6	4.7	50.4	6.95	91	15.7
IGDB-086	PI86024	Landrace	46.5	18.7	25.75	12.55	3.95	50.65	7.8	71	23.5
IGDB-087	PI84987A	Landrace	43.1	18.7	24.6	12.4	3.8	50.2	8.9	112	16.1
IGDB-088	PI84987	Landrace	41.4	19.1	23	12.5	3.8	51.3	9.4	64	14.8
IGDB-089	PI84631	Landrace	42.4	19.7	21.7	12.95	4.05	53	9.6	66	18.2
IGDB-091	PI80837	Landrace	44.5	18.6	23.05	11.65	4.15	52.25	9.8	81	16.4
IGDB-092	PI80822	Landrace	44	19.9	24.5	12.2	3.8	52.5	7	71	17.2
IGDB-094	PI603756	Landrace	46.4	16.3	25.4	11.9	3.9	51.4	7.3	48	13
IGDB-095	PI603675	Landrace	46.9	17	24.8	14.8	3.5	49.6	7.3	95	12.2
IGDB-096	PI603596	Landrace	47.7	14.5	26.3	12.4	3.5	50.9	7	64	10.4
IGDB-097	PI603516	Landrace	51.3	11	17.7	13.1	3.5	58.1	7.6	114	4
IGDB-098	PI603424A	Landrace	41.9	18.3	20.4	10.7	4.3	55.5	9.1	65	14.3
IGDB-099	PI603420	Landrace	42.5	16.9	22.9	12.8	3.3	52.3	8.6	116	6.6
IGDB-100*	PI603384	Landrace	43.9	17.3	26.2	11	4.5	51.1	7.3	74	14.5
IGDB-101	PI603357	Landrace	40.3	18.85	24.05	11.3	3	53.55	8.15	51.5	11.45
IGDB-102	PI603336	Landrace	46.9	15.9	21.1	13.7	3.8	53.9	7.6	57	16.1
IGDB-103	PI603318	Landrace	43.6	19.1	22.3	9.4	4.3	54.2	9.8	79	15.4
IGDB-104	PI602991	Landrace	44.3	15.6	20.5	12.2	3	56.5	7.8	72	15.1
IGDB-105	PI594788	Landrace	46.3	19.9	24.7	10.2	4.2	54.1	7.1	NA	NA
IGDB-106	PI594777	Landrace	43.55	18.65	25.35	9.5	3.65	53.6	7.2	100	8.7
IGDB-107	PI594629	Landrace	49.5	14.5	21.5	14	4	52.8	7.6	138	8.8
IGDB-108	PI594615	Landrace	47.05	16.55	27.7	10.95	4.25	52.2	6	101	9.3
IGDB-109	PI594579	Landrace	45.65	18.4	21.95	11.4	3.7	55.25	8.35	48	11.3
IGDB-110	PI594451	Landrace	46	15.2	23.5	11.3	3.8	53.5	7.9	90	7.2
IGDB-111	PI594301	Landrace	41.45	18.55	23.75	11.95	2.95	53.95	7.4	42	22.2
IGDB-113	PI591495	Improved	42.1	20.6	22.2	11	4	54.2	10.6	NA	NA
IGDB-114	PI588053A	Landrace	44.4	18.25	29.25	10.65	3.85	49.85	5.4	108	12.2
IGDB-115	PI587848	Landrace	36.7	19.15	28.2	10.25	3.65	53.3	4.7	109	21.8
IGDB-116	PI587752	Landrace	44.6	19.4	24.65	9.75	3.55	54.2	6.4	111	12.4
IGDB-117	PI587666	Landrace	45.85	18	25.9	10.5	4.15	53.35	7	128	14.8
IGDB-118	PI587552	Landrace	45.95	17.25	22.2	10.9	4.2	54.6	7.5	122	18.1
IGDB-119	PI578457A	Landrace	48.6	16.35	26.7	11.85	4.5	51.3	7.3	155	11.9
IGDB-120	PI567525	Landrace	46.7	18.6	22.7	13.2	3.8	52.3	8	88	11.4
IGDB-121	PI567503	Landrace	44	18.5	21.4	10.7	4.6	53.7	9.8	123	12
IGDB-122	PI567395	Landrace	46.8	15.1	19.2	11.4	4.3	53.4	11.6	122	9.6
IGDB-123	PI567364	Landrace	46.4	19.4	21.7	13.1	3.6	54.7	6.9	110	14
IGDB-124	PI567298	Landrace	45.7	15.5	17.4	12.6	3.2	59.8	6.9	74	8.9
IGDB-125	PI567293	Landrace	45.1	21.3	25.1	12.5	4.6	51.3	5.9	104	18.6
IGDB-126	PI567258	Landrace	48.6	15	21.65	12.65	4.15	52.8	9.35	68	9.5
IGDB-127	PI567189A	Landrace	47.4	17	37.9	11.4	3.3	41	6.3	103	11.2
IGDB-128	PI567071A	Landrace	44.4	17.2	24.7	8.4	3.9	55.2	6.4	NA	NA
IGDB-129	PI548488	Landrace	45.95	18.95	26.3	12.2	4	51.7	5.6	134	12.3
IGDB-130	PI548485	Landrace	43.5	19.35	20.9	10.9	3.9	54.95	8.4	108	13.2
IGDB-131	PI548477	Improved	42.6	20	19.4	11.35	3.4	56.8	9.65	67	11.4
IGDB-132	PI548456	Landrace	41.5	20	20.3	11.2	2.4	58.6	7.6	60	14.1
IGDB-133	PI548445	Landrace	47.35	17.45	25.2	11.5	4.05	53.2	7.6	91	11.3
IGDB-134	PI548417	Landrace	42.55	20.95	25.7	11.2	5.1	49.85	6.1	69	11.9
IGDB-136	PI548402	Landrace	38.2	18.5	17.9	12.1	2.9	55.3	11.8	91	7.8
IGDB-138	PI548382	Landrace	43.6	17.85	27.6	11.4	4.4	48.4	7.2	66	22.3
IGDB-139	PI548379	Landrace	43.6	19.95	23.5	11.7	4.2	47.9	9	84	21.8
IGDB-140	PI548362	Improved	42.2	21.05	22.45	11.65	4.05	53.7	8.9	97	15.5
IGDB-141	PI548348	Landrace	41.5	20.7	18.9	12.2	3.4	56.1	9.3	117	15.4
IGDB-142	PI548342	Landrace	41.2	19.3	18.6	15.7	4	52.2	9.6	53	23.5
IGDB-144	PI548298	Landrace	41.85	20.2	21.25	10.95	4.2	54.9	10.15	109	14.7
IGDB-148	PI507355	Landrace	39.9	19.6	21.1	11	2.7	57.6	7.5	42	21.3
IGDB-149	PI467343	Landrace	42.1	21.15	25.9	10.65	3.95	52.65	6.35	78	14.4
IGDB-150	PI438498	Landrace	43.2	15.8	18.2	11.9	2.6	55.6	11.6	106	7.5
IGDB-151	PI437944	Landrace	44.55	14.9	19	11.95	3.2	57.85	7.65	95	8.4
IGDB-152	PI437679	Landrace	45.1	15.2	19.4	12.5	2.6	55.1	10.1	117	9.7
IGDB-153	PI437654	Landrace	45	15	20.9	12.8	2.6	54.1	9.6	136	10.1
IGDB-154	PI437653	Landrace	42.6	18.5	30.7	11.7	2.9	48.6	6.1	73	11.5
IGDB-155	PI437321	Landrace	42	16.1	22.1	13.3	3.2	53.2	7.9	123	8.7
IGDB-156	PI424391	Landrace	46.1	17.7	19.5	11.7	2.8	58.5	7.5	68	10.2
IGDB-158	PI423954	Landrace	49.5	15.9	21.55	12.6	3.4	54.25	8.8	88	11.8
IGDB-159	PI417398	Landrace	43.4	19.5	20.9	12	3	56.1	8.2	55	20.6
IGDB-160	PI416971	Landrace	42.6	16.7	17.1	10.8	3.6	58.1	10.4	128	9.9
IGDB-161	PI416890	Landrace	47.6	15.5	22.5	11.5	2.4	53	10.3	103	17.6
IGDB-162	PI407849	Landrace	43.8	18.1	26.3	12	3	51.6	7.1	71	22.6
IGDB-163	PI407801	Landrace	48.8	12.9	16.7	11.8	3.2	59	9.3	56	6.3
IGDB-164	PI407716	Landrace	46.7	19	21.5	12	3.4	55.3	7.7	76	18.8
IGDB-165	PI404182	Landrace	46.2	16.7	17.9	12.3	2.8	56.4	10.6	110	9.7
IGDB-166	PI399043	Landrace	44	18.3	20.8	12.6	3	55.3	8.4	80	23.1
IGDB-167	PI398296	Landrace	44.95	18.35	21.7	11.75	3.55	55.4	9.3	74	12.8
IGDB-168	PI339734	Landrace	50.4	10.9	16.4	11.3	2.9	57.3	12.1	123	5.4
IGDB-169	PI323576	Landrace	43.4	14.4	18.9	9.4	4	58.6	7.6	NA	15.4
IGDB-170	PI317336	Landrace	39.6	18.8	24.9	11.6	2.6	52.3	8.4	76	19.5
IGDB-171	PI317334A	Landrace	43.35	19	20.7	12	3.65	54.65	9.1	55	17.2
IGDB-172	PI253658B	Landrace	36.95	23.5	26.5	11	4.7	48.65	7.5	94	15.1
IGDB-173	PI243541	Landrace	42.6	16.6	18.5	11.9	3.2	51.5	14.9	74	12
IGDB-174	PI196166	Landrace	44.25	18.8	21.9	10.8	2.9	56.7	8.55	33	18.4
IGDB-175	PI157421	Landrace	45.4	16.9	20.3	12.3	4.5	52.8	10.1	97	9.7
IGDB-176	PI153262	Landrace	41.65	19.1	23	12.2	4.5	48.15	9.65	64	10.2
IGDB-223	PI591541	Improved	42	21.4	23.8	10.7	5	51.4	8.4	NA	NA
IGDB-224	PI591435	Improved	43.3	19.2	24	11.3	3.9	53.2	10.1	NA	NA
IGDB-225	PI591433	Improved	43.5	19.5	22.6	9.8	3.8	54.1	11.4	NA	NA
IGDB-226	PI591432	Improved	39.9	20.5	23.6	10.8	4.7	52.7	8.3	NA	NA
IGDB-227	PI591431	Improved	43.9	19.9	25.1	11.2	4.7	53.8	7.3	NA	NA
IGDB-228	PI553047	Improved	41	20.1	20.65	11.75	4.05	55.2	8.65	96	10.9
IGDB-229	PI548985	Improved	44.3	18.3	18.5	12.1	3	58.4	8	109	10.4
IGDB-231	PI548644	Improved	39.85	21.1	22.35	11.2	3.7	53.5	8.95	97	17.6
IGDB-232	PI548643	Improved	42.6	20.4	26.8	10.9	3	52.8	6.5	84	19.7
IGDB-233	PI548638	Improved	40.95	21.45	24.4	11.3	3.7	51.5	8.65	91	16.7
IGDB-234	PI548634	Improved	40.55	21.6	26.3	11.3	3	53.4	6	102.5	17.6
IGDB-235	PI548631	Improved	45.6	19.8	21.8	11.2	3.4	56.6	7	116	19
IGDB-236	PI548604	Improved	42.75	18.6	20.4	11.3	3.45	56.45	7.9	88	10.3
IGDB-237	PI548603	Improved	41.6	21.15	21.85	10.75	4.2	53.35	10.1	107	17.9
IGDB-238	PI548593	Improved	40.04	21.32	21.56	11.08	2.8	56.82	8.56	90.5	17.225
IGDB-240	PI548565	Improved	43.95	20.5	19.75	11.4	3.1	58.6	7.15	49.5	15.7
IGDB-241	PI548540	Improved	42.5	19.9	22.9	11.65	3.7	53.1	8.85	95	15.4
IGDB-242	PI548524	Improved	41.9	20.8	20.35	11.95	3.5	55.7	8.5	87.5	13.05
IGDB-243	PI548520	Improved	40.95	21.85	23.4	11.2	3.75	54.35	6.65	105	15.6
IGDB-244	PI548512	Improved	43.6	20.2	20	11.2	3.15	58.4	7.25	90.5	18.9
IGDB-246	PI547716	Improved	40.2	22.2	26.4	11.2	4.3	51.9	9.4	NA	NA
IGDB-247	PI547690	Improved	41.1	22.8	24.4	9.9	4.1	52.1	7.1	NA	NA
IGDB-249	PI547680	Improved	43.2	22.9	24.5	9.8	4.1	52.7	7.1	NA	NA
IGDB-251	PI547460	Improved	44.3	19.1	22.2	9.9	4.1	55.2	6.6	NA	NA
IGDB-253	PI547409	Improved	38.9	22.5	22.6	10.8	4.1	52.6	10.5	NA	NA
IGDB-255	PI542403	Improved	39.9667	20.8667	19.7667	11.4333	3.03333	56.8667	8.86667	83	15.1333
IGDB-256	PI540552	Improved	40.6	21.4	20.8	11.3	3	59.1	6	47	13.1
IGDB-257	PI536635	Improved	45.2	21.1	24	10.8	2.8	55.7	6.6	46	19.2
IGDB-258	PI533655	Improved	43.3	19.4	20.6	10.6	2.9	57.8	8.2	89	17.4
IGDB-259	PI533602	Improved	43.9	18.7	19.5	11.9	3.2	57.7	7.7	108	7.8
IGDB-260	PI518750	Improved	42	22.7	26.2	11.3	4.25	50.65	7.55	72.5	15.55
IGDB-262	PI518664	Improved	40.88	21.08	20.58	12.7	3.78	56.16	7.48	80	13.1
IGDB-263	PI515961	Improved	41.7	19.6	21.3	11.4	3.4	56.1	7.9	139	14.4
IGDB-264	PI513382	Improved	41.5	20.6	21.8	10.95	3.75	55.5	7.25	102	16.9
IGDB-266	PI508083	Improved	41.0333	20.8	22.8333	10.3333	3.56667	54.4	8.63333	84	17.7
