# Supplementary material for: The CCCH zinc finger family of soybean (Glycine max L.): genome-wide identification, expression, domestication, GWAS and haplotype analysis
Source: BMC Genomics. 2021 Jul 7;22:511. doi: 10.1186/s12864-021-07787-9 (PMC8261996; doi:10.1186/s12864-021-07787-9)
Supplement: Supplementary file 1 — Additional file 1. [file 12864_2021_7787_MOESM1_ESM.zip › Table S13.xlsx]

## Sheet: Sheet1
Table S13 The significantly association between Gmzf-CCCHs with 9 traits in 164 accessions of 302 soybeans
Trait	Gene	SNPID	Chr	Pos	REF	ALT	p	LOD	MarkerR2(%)
Height	Glyma01g00820	Glyma01g00820_10	1	465402	T	C	0.0029	2.5376	11.987
Height	Glyma02g46761	Glyma02g46761_7	2	50611538	C	G	0.00149	2.82681	11.137
Height	Glyma02g46761	Glyma02g46761_19	2	50613633	T	C	0.00149	2.82681	11.137
Height	Glyma02g46761	Glyma02g46761_26	2	50616082	G	A	0.00192	2.7167	10.678
Height	Glyma03g30030	Glyma03g30030_6	3	38023219	T	C	0.0008028	3.09539	14.487
Height	Glyma15g42750	Glyma15g42750_41	15	50184703	T	C	0.0022	2.65758	10.44
Height	Glyma15g42750	Glyma15g42750_45	15	50185187	C	T	0.00212	2.67366	10.508
Height	Glyma15g42820	Glyma15g42820_1	15	50249616	A	T	0.00124	2.90658	11.472
Height	Glyma15g42820	Glyma15g42820_2	15	50249630	T	A	0.00179	2.74715	10.809
Height	Glyma15g42820	Glyma15g42820_9	15	50251090	G	A	0.0012	2.92082	13.702
Height	Glyma15g42820	Glyma15g42820_18	15	50252390	G	A	0.00086327	3.06385	12.129
Height	Glyma15g42820	Glyma15g42820_22	15	50252952	A	G	0.00247	2.6073	12.297
Height	Glyma15g42820	Glyma15g42820_25	15	50253223	A	G	0.00209	2.67985	12.621
Height	Glyma15g42820	Glyma15g42820_27	15	50253600	C	T	0.0013	2.88606	11.387
Height	Glyma15g42820	Glyma15g42820_37	15	50255034	G	C	0.00124	2.90658	13.632
Height	Glyma19g36150	Glyma19g36150_15	19	43505139	G	A	0.00037893	3.42144	13.639
Linoleic	Glyma03g30030	Glyma03g30030_27	3	38025007	G	T	0.00244	2.61261	7.691
Linoleic	Glyma04g39221	Glyma04g39221_58	4	45466526	T	C	0.00147	2.83268	8.361
Linoleic	Glyma10g02540	Glyma10g02540_17	10	1778036	G	C	0.00243	2.61439	7.694
Linoleic	Glyma11g11630	Glyma11g11630_24	11	8303738	A	G	0.0005433	3.26496	11.386
Linoleic	Glyma12g01340	Glyma12g01340_2	12	782616	C	T	0.00153	2.81531	9.899
Linoleic	Glyma12g01340	Glyma12g01340_9	12	782799	C	T	0.00301	2.52143	8.929
Linoleic	Glyma12g01340	Glyma12g01340_40	12	785070	G	A	0.00258	2.58838	7.615
Linoleic	Glyma12g01340	Glyma12g01340_43	12	785401	A	G	0.00248	2.60555	7.671
Linoleic	Glyma12g01350	Glyma12g01350_12	12	796777	T	G	0.00050369	3.29784	11.495
Linoleic	Glyma12g01350	Glyma12g01350_29	12	796951	C	T	0.0021	2.67778	9.439
Linoleic	Glyma12g01350	Glyma12g01350_38	12	797019	G	A	0.00194	2.7122	9.556
Linolenic	Glyma02g39100	Glyma02g39100_49	2	44380837	T	C	0.00142	2.84771	7.214
Linolenic	Glyma04g39221	Glyma04g39221_65	4	45466945	T	G	0.00219	2.65956	8.041
Linolenic	Glyma04g39221	Glyma04g39221_87	4	45468549	C	T	0.001	3	7.611
Linolenic	Glyma04g39221	Glyma04g39221_93	4	45469840	T	C	0.00269	2.57025	7.793
Linolenic	Glyma04g39221	Glyma04g39221_106	4	45471019	C	A	7.3611e-05	4.13306	12.257
Linolenic	Glyma08g09630	Glyma08g09630_23	8	6838111	G	A	0.00299	2.52433	6.361
Linolenic	Glyma08g24875	Glyma08g24875_74	8	19031512	T	C	0.00101	2.99568	7.603
Linolenic	Glyma08g39400	Glyma08g39400_28	8	38947876	T	G	0.00312	2.50585	7.608
Linolenic	Glyma10g02540	Glyma10g02540_32	10	1780380	A	G	0.00088859	3.0513	7.75
Linolenic	Glyma10g02540	Glyma10g02540_37	10	1781598	G	A	0.00173	2.76195	6.985
Linolenic	Glyma10g02540	Glyma10g02540_38	10	1781879	T	C	0.0016	2.79588	7.072
Linolenic	Glyma10g02540	Glyma10g02540_39	10	1781891	A	G	0.00202	2.69465	6.809
Linolenic	Glyma10g02550	Glyma10g02550_1	10	1781879	T	C	0.0016	2.79588	7.072
Linolenic	Glyma10g02550	Glyma10g02550_2	10	1781891	A	G	0.00202	2.69465	6.809
Linolenic	Glyma10g02550	Glyma10g02550_29	10	1788156	T	A	0.00121	2.91721	8.77
Linolenic	Glyma10g44330	Glyma10g44330_22	10	50751424	T	C	5.798e-05	4.23672	12.558
Linolenic	Glyma11g11630	Glyma11g11630_32	11	8304481	A	T	0.00212	2.67366	8.086
Linolenic	Glyma11g11630	Glyma11g11630_33	11	8304527	A	T	0.00307	2.51286	7.628
Linolenic	Glyma11g27130	Glyma11g27130_21	11	26738308	G	A	0.00278932	2.5545	6.5
Linolenic	Glyma12g01905	Glyma12g01905_62	12	1160899	G	A	0.00088849	3.05135	9.154
Linolenic	Glyma12g33320	Glyma12g33320_8	12	36644128	C	T	0.000115469	3.93753	10.2817
Linolenic	Glyma12g36600	Glyma12g36600_12	12	39637963	A	T	0.00217673	2.6622	6.82313
Linolenic	Glyma12g36600	Glyma12g36600_43	12	39640075	A	G	0.00290952	2.53618	6.48823
Linolenic	Glyma14g14171	Glyma14g14171_7	14	13875191	C	T	0.00284	2.54668	7.724
Linolenic	Glyma14g14171	Glyma14g14171_9	14	13875236	C	T	0.00291	2.53611	7.696
Linolenic	Glyma17g12510	Glyma17g12510_12	17	9454412	A	G	6.8005e-05	4.16746	10.759
Linolenic	Glyma17g12510	Glyma17g12510_13	17	9454441	G	A	0.00158	2.80134	7.091
Linolenic	Glyma17g12510	Glyma17g12510_26	17	9456291	G	A	0.0009444	3.02484	7.68
Oil	Glyma08g24875	Glyma08g24875_109	8	19033585	A	G	0.00201	2.6968	7.914
Oil	Glyma11g27130	Glyma11g27130_20	11	26738287	G	T	0.00313	2.50446	6.131
Oil	Glyma12g13300	Glyma12g13300_3	12	11637405	A	G	0.00096796	3.01414	8.789
Oil	Glyma12g33320	Glyma12g33320_9	12	36644336	C	G	0.00015664	3.8051	9.491
Oil	Glyma12g33320	Glyma12g33320_10	12	36644337	C	T	0.00015664	3.8051	9.491
Oil	Glyma12g36600	Glyma12g36600_8	12	39637828	T	C	0.00271	2.56703	7.561
Oil	Glyma12g36600	Glyma12g36600_9	12	39637850	G	T	0.00271	2.56703	7.561
Oil	Glyma12g36600	Glyma12g36600_17	12	39638421	A	G	0.00064876	3.18792	9.268
Oil	Glyma12g36600	Glyma12g36600_21	12	39638464	A	G	0.003	2.52288	7.439
Oil	Glyma12g36600	Glyma12g36600_46	12	39640220	T	C	0.00149	2.82681	8.272
Oil	Glyma12g36600	Glyma12g36600_48	12	39641718	C	T	0.00027612	3.5589	8.845
Oil	Glyma12g36600	Glyma12g36600_49	12	39641786	C	A	0.00197	2.70553	6.64
Oil	Glyma12g36600	Glyma12g36600_57	12	39643165	T	A	0.00052372	3.2809	9.526
Oil	Glyma17g12510	Glyma17g12510_12	17	9454412	A	G	0.00228	2.64207	6.477
Oil	Glyma17g12510	Glyma17g12510_26	17	9456291	G	A	0.00305	2.5157	6.159
Oleic	Glyma04g39221	Glyma04g39221_58	4	45466526	T	C	0.0006727	3.17218	8.32
Oleic	Glyma04g39221	Glyma04g39221_112	4	45471588	T	C	0.00255	2.59346	8.099
Oleic	Glyma04g39221	Glyma04g39221_113	4	45471608	A	G	0.00283	2.54821	7.969
Oleic	Glyma05g32395	Glyma05g32395_21	5	37322950	T	C	0.00195	2.70997	7.06
Oleic	Glyma09g38650	Glyma09g38650_20	9	43963004	C	T	0.00034482	3.46241	10.644
Palmitic	Glyma11g08041	Glyma11g08041_43	11	5669051	G	A	0.00153	2.81531	9.784
Palmitic	Glyma15g13480	Glyma15g13480_10	15	10089924	C	G	0.00223	2.6517	9.251
Palmitic	Glyma15g39220	Glyma15g39220_32	15	45823080	C	A	0.00010668	3.97192	13.6
Palmitic	Glyma15g42820	Glyma15g42820_36	15	50254858	T	G	0.0019	2.72125	9.482
Palmitic	Glyma16g32370	Glyma16g32370_58	16	35565461	C	T	0.00311	2.50724	8.784
Protein	Glyma02g17260	Glyma02g17260_32	2	15581669	T	C	0.00159	2.7986	8.165
Protein	Glyma02g17260	Glyma02g17260_34	2	15581711	T	G	0.00085035	3.0704	8.991
Protein	Glyma02g17260	Glyma02g17260_35	2	15581782	C	T	0.00084814	3.07153	10.616
Protein	Glyma02g39210	Glyma02g39210_6	2	44478252	G	A	0.00137	2.86328	9.939
Protein	Glyma02g43510	Glyma02g43510_39	2	48268538	G	C	0.00247	2.6073	9.103
Protein	Glyma03g02920	Glyma03g02920_11	3	2737988	A	G	0.0006423	3.19226	11.012
Protein	Glyma03g02920	Glyma03g02920_13	3	2738299	T	C	0.00069103	3.1605	10.908
Protein	Glyma03g02920	Glyma03g02920_21	3	2738563	G	A	0.00031727	3.49857	10.309
Protein	Glyma03g02920	Glyma03g02920_22	3	2738568	G	A	0.0016	2.79588	8.154
Protein	Glyma03g02920	Glyma03g02920_27	3	2738592	C	T	0.0006489	3.18782	9.351
Protein	Glyma03g02920	Glyma03g02920_28	3	2738599	A	G	0.0006489	3.18782	9.351
Protein	Glyma03g02920	Glyma03g02920_32	3	2738677	G	T	0.00123	2.91009	10.087
Protein	Glyma03g02920	Glyma03g02920_46	3	2739220	A	T	0.00195	2.70997	9.432
Protein	Glyma03g02920	Glyma03g02920_75	3	2741589	C	T	0.00061057	3.21426	9.432
Protein	Glyma03g02920	Glyma03g02920_81	3	2741808	G	A	0.0006489	3.18782	9.351
Protein	Glyma03g30030	Glyma03g30030_6	3	38023219	T	C	0.00020257	3.69342	12.664
Protein	Glyma04g00940	Glyma04g00940_46	4	537479	G	A	0.00207	2.68403	9.352
Protein	Glyma04g00940	Glyma04g00940_50	4	537534	A	G	0.00040299	3.39471	11.678
Protein	Glyma04g00940	Glyma04g00940_51	4	537547	C	T	0.00095322	3.02081	10.45
Protein	Glyma04g00940	Glyma04g00940_62	4	537759	T	G	5.2855e-05	4.27691	14.608
Protein	Glyma04g32251	Glyma04g32251_56	4	36711282	T	C	0.00216	2.66555	9.29
Protein	Glyma04g32251	Glyma04g32251_93	4	36716214	C	T	0.00079945	3.09721	9.073
Protein	Glyma04g32251	Glyma04g32251_95	4	36717160	A	G	0.00123	2.91009	8.501
Protein	Glyma04g39221	Glyma04g39221_4	4	45461070	T	C	0.00050905	3.29324	9.675
Protein	Glyma04g39221	Glyma04g39221_18	4	45462739	G	T	0.00304	2.51713	7.31
Protein	Glyma04g39221	Glyma04g39221_31	4	45464988	C	T	0.00186	2.73049	7.953
Protein	Glyma05g08450	Glyma05g08450_26	5	8350058	T	C	0.00271	2.56703	7.46
Protein	Glyma05g08496	Glyma05g08496_4	5	8366083	G	T	9.1276e-05	4.03964	13.815
Protein	Glyma05g08496	Glyma05g08496_10	5	8366385	A	G	0.00028406	3.54659	12.179
Protein	Glyma05g26620	Glyma05g26620_10	5	32544341	A	G	0.0004434	3.3532	11.541
Protein	Glyma05g32395	Glyma05g32395_2	5	37320542	T	G	0.00272	2.56543	8.966
Protein	Glyma08g39400	Glyma08g39400_1	8	38943384	T	A	0.00034023	3.46823	10.215
Protein	Glyma09g35980	Glyma09g35980_26	9	41850773	C	G	0.00231	2.63639	9.195
Protein	Glyma09g35990	Glyma09g35990_33	9	41871522	C	T	0.00203	2.6925	10.773
Protein	Glyma09g35990	Glyma09g35990_47	9	41871714	A	T	0.00062562	3.20369	11.05
Protein	Glyma09g35990	Glyma09g35990_57	9	41872260	C	T	0.0002299	3.63846	12.482
Protein	Glyma09g35990	Glyma09g35990_67	9	41872667	A	G	0.00161	2.79317	9.705
Protein	Glyma10g44330	Glyma10g44330_21	10	50751400	T	A	0.00238	2.62342	7.634
Protein	Glyma11g11630	Glyma11g11630_7	11	8298638	G	A	0.00061448	3.21149	9.423
Protein	Glyma11g11630	Glyma11g11630_12	11	8301264	A	G	0.00045301	3.34389	9.831
Protein	Glyma11g11630	Glyma11g11630_27	11	8304284	G	A	0.00159	2.7986	9.728
Protein	Glyma11g11630	Glyma11g11630_28	11	8304287	G	A	0.00288	2.54061	8.884
Protein	Glyma11g11630	Glyma11g11630_30	11	8304424	T	A	0.00249	2.6038	9.088
Protein	Glyma11g11630	Glyma11g11630_32	11	8304481	A	T	0.00185	2.73283	9.512
Protein	Glyma11g11630	Glyma11g11630_33	11	8304527	A	T	0.00191	2.71897	9.466
Protein	Glyma12g01340	Glyma12g01340_26	12	783659	G	C	0.00068906	3.16174	10.912
Protein	Glyma12g01905	Glyma12g01905_56	12	1159914	A	C	0.00215	2.66756	7.762
Protein	Glyma12g01905	Glyma12g01905_62	12	1160899	G	A	0.0001828	3.73802	12.812
Protein	Glyma12g13300	Glyma12g13300_30	12	11640176	G	T	0.00194	2.7122	7.901
Protein	Glyma12g13300	Glyma12g13300_33	12	11640502	T	A	0.00215	2.66756	9.299
Protein	Glyma12g33320	Glyma12g33320_9	12	36644336	C	G	0.00054042	3.26727	9.595
Protein	Glyma12g33320	Glyma12g33320_10	12	36644337	C	T	0.00054042	3.26727	9.595
Protein	Glyma12g36600	Glyma12g36600_17	12	39638421	A	G	0.00087159	3.05969	10.578
Protein	Glyma12g36600	Glyma12g36600_35	12	39638884	G	A	0.00167	2.77728	9.658
Protein	Glyma12g36600	Glyma12g36600_46	12	39640220	T	C	0.00226	2.64589	9.228
Protein	Glyma12g36600	Glyma12g36600_48	12	39641718	C	T	0.00094925	3.02262	8.845
Protein	Glyma12g36600	Glyma12g36600_57	12	39643165	T	A	0.00283	2.54821	8.91
Protein	Glyma13g28820	Glyma13g28820_43	13	31791856	G	A	0.00036916	3.43279	11.803
Protein	Glyma13g31033	Glyma13g31033_37	13	33502945	T	C	0.00268	2.57187	7.478
Protein	Glyma13g31033	Glyma13g31033_44	13	33505991	G	A	0.00276	2.55909	7.44
Protein	Glyma15g13480	Glyma15g13480_32	15	10092752	T	C	0.0019	2.72125	7.931
Protein	Glyma15g30265	Glyma15g30265_87	15	33367174	G	A	0.00118	2.92812	8.552
Protein	Glyma15g39220	Glyma15g39220_28	15	45822683	A	T	0.00088581	3.05266	8.936
Protein	Glyma15g42750	Glyma15g42750_47	15	50185544	C	T	0.00279	2.5544	7.425
Protein	Glyma17g02720	Glyma17g02720_8	17	1787800	C	T	0.00027258	3.56451	10.513
Protein	Glyma17g02720	Glyma17g02720_17	17	1790019	C	T	0.00261	2.58336	7.511
Protein	Glyma17g02720	Glyma17g02720_24	17	1791704	T	A	0.00031457	3.50228	12.032
Protein	Glyma17g02720	Glyma17g02720_26	17	1792867	T	C	0.00246	2.60906	9.109
Protein	Glyma17g12560	Glyma17g12560_18	17	9480609	C	T	0.00126	2.89963	10.052
Protein	Glyma17g12560	Glyma17g12560_24	17	9480951	A	G	8.1351e-05	4.08964	13.981
Protein	Glyma18g47660	Glyma18g47660_68	18	57266788	C	T	0.00287	2.54212	8.889
Protein	Glyma20g36140	Glyma20g36140_68	20	44363809	G	A	0.00171	2.767	8.066
Protein	Glyma20g36140	Glyma20g36140_69	20	44363816	A	G	0.00255	2.59346	7.541
Protein	Glyma20g36140	Glyma20g36140_70	20	44363836	G	A	0.00063278	3.19875	9.384
Protein	Glyma20g36140	Glyma20g36140_93	20	44366986	G	A	0.00158	2.80134	8.172
Stearic	Glyma03g02920	Glyma03g02920_62	3	2740276	A	G	0.00071928	3.1431	9.349
Stearic	Glyma04g32251	Glyma04g32251_47	4	36709276	T	C	0.0026	2.58503	9.162
Stearic	Glyma04g32251	Glyma04g32251_85	4	36714223	G	A	0.00313	2.50446	8.895
Stearic	Glyma04g32251	Glyma04g32251_95	4	36717160	A	G	0.00090005	3.04573	9.047
Stearic	Glyma15g08331	Glyma15g08331_73	15	5888892	T	A	0.00122	2.91364	10.249
SW	Glyma06g18253	Glyma06g18253_38	6	14617044	T	G	0.00085685	3.0671	10.058
SW	Glyma13g44045	Glyma13g44045_11	13	43601953	G	A	0.00302	2.51999	9.865
SW	Glyma14g39391	Glyma14g39391_25	14	48497735	T	A	0.00234	2.63078	10.271
