# Supplementary material for: The CCCH zinc finger family of soybean (Glycine max L.): genome-wide identification, expression, domestication, GWAS and haplotype analysis
Source: BMC Genomics. 2021 Jul 7;22:511. doi: 10.1186/s12864-021-07787-9 (PMC8261996; doi:10.1186/s12864-021-07787-9)
Supplement: Supplementary file 1 — Additional file 1. [file 12864_2021_7787_MOESM1_ESM.zip › Table S14.xlsx]

## Sheet: Sheet1
Table S14. The Annotation information of associated SNP for the domestication genes
GeneID	SNPID	CHR	POS	Strain	REF	ALT	Variation type	SNP variation	Amino acid variation
Glyma01g00820	Glyma01g00820_10	1	465402	-	T	C	synonymous_variant	c.849A>G	p.Thr283Thr
Glyma02g17260	Glyma02g17260_32	2	15581669	-	T	C	upstream_gene_variant	c.-650A>G
Glyma02g17260	Glyma02g17260_34	2	15581711	-	T	G	upstream_gene_variant	c.-692A>C
Glyma02g17260	Glyma02g17260_35	2	15581782	-	C	T	upstream_gene_variant	c.-763G>A
Glyma02g39100	Glyma02g39100_49	2	44380837	-	T	C	intron_variant	c.471+555A>G
Glyma02g39210	Glyma02g39210_6	2	44478252	+	G	A	upstream_gene_variant	c.-1740G>A
Glyma02g43510	Glyma02g43510_39	2	48268538	-	G	C	upstream_gene_variant	c.-1987C>G
Glyma02g46761	Glyma02g46761_7	2	50611538	-	C	G	3_prime_UTR_variant	c.*522G>C
Glyma02g46761	Glyma02g46761_19	2	50613633	-	T	C	intron_variant	c.1221-150A>G
Glyma02g46761	Glyma02g46761_26	2	50616082	-	G	A	synonymous_variant	c.456C>T	p.Ile152Ile
Glyma03g02920	Glyma03g02920_11	3	2737988	+	A	G	upstream_gene_variant	c.-1953A>G
Glyma03g02920	Glyma03g02920_13	3	2738299	+	T	C	upstream_gene_variant	c.-1642T>C
Glyma03g02920	Glyma03g02920_21	3	2738563	+	G	A	upstream_gene_variant	c.-1378G>A
Glyma03g02920	Glyma03g02920_22	3	2738568	+	G	A	upstream_gene_variant	c.-1373G>A
Glyma03g02920	Glyma03g02920_27	3	2738592	+	C	T	upstream_gene_variant	c.-1349C>T
Glyma03g02920	Glyma03g02920_28	3	2738599	+	A	G	upstream_gene_variant	c.-1342A>G
Glyma03g02920	Glyma03g02920_32	3	2738677	+	G	T	upstream_gene_variant	c.-1264G>T
Glyma03g02920	Glyma03g02920_46	3	2739220	+	A	T	5_prime_UTR_premature_start_codon_gain_variant	c.-199A>T
Glyma03g02920	Glyma03g02920_62	3	2740276	+	A	G	synonymous_variant	c.219A>G	p.Ser73Ser
Glyma03g02920	Glyma03g02920_75	3	2741589	+	C	T	3_prime_UTR_variant	c.*231C>T
Glyma03g02920	Glyma03g02920_81	3	2741808	+	G	A	3_prime_UTR_variant	c.*450G>A
Glyma03g30030	Glyma03g30030_6	3	38023219	+	T	C	upstream_gene_variant	c.-2070T>C
Glyma03g30030	Glyma03g30030_27	3	38025007	+	G	T	upstream_gene_variant	c.-282G>T
Glyma04g00940	Glyma04g00940_46	4	537479	-	G	A	upstream_gene_variant	c.-546C>T
Glyma04g00940	Glyma04g00940_50	4	537534	-	A	G	upstream_gene_variant	c.-601T>C
Glyma04g00940	Glyma04g00940_51	4	537547	-	C	T	upstream_gene_variant	c.-614G>A
Glyma04g00940	Glyma04g00940_62	4	537759	-	T	G	upstream_gene_variant	c.-826A>C
Glyma04g32251	Glyma04g32251_47	4	36709276	+	T	C	upstream_gene_variant	c.-4943T>C
Glyma04g32251	Glyma04g32251_56	4	36711282	+	T	C	upstream_gene_variant	c.-2937T>C
Glyma04g32251	Glyma04g32251_85	4	36714223	+	G	A	missense_variant	c.5G>A	p.Arg2Gln
Glyma04g32251	Glyma04g32251_93	4	36716214	+	C	T	missense_variant	c.2762C>T	p.Thr921Ile
Glyma04g32251	Glyma04g32251_95	4	36717160	+	A	G	synonymous_variant	c.3708A>G	p.Pro1236Pro
Glyma04g39221	Glyma04g39221_4	4	45461070	-	T	C	missense_variant	c.2410A>G	p.Ile804Val
Glyma04g39221	Glyma04g39221_18	4	45462739	-	G	T	missense_variant	c.931C>A	p.His311Asn
Glyma04g39221	Glyma04g39221_31	4	45464988	-	C	T	intron_variant	c.-48-380G>A
Glyma04g39221	Glyma04g39221_58	4	45466526	-	T	C	intron_variant	c.-49+1113A>G
Glyma04g39221	Glyma04g39221_65	4	45466945	-	T	G	intron_variant	c.-49+694A>C
Glyma04g39221	Glyma04g39221_87	4	45468549	-	C	T	intron_variant	c.-694-265G>A
Glyma04g39221	Glyma04g39221_93	4	45469840	-	T	C	upstream_gene_variant	c.-5280A>G
Glyma04g39221	Glyma04g39221_106	4	45471019	-	C	A	upstream_gene_variant	c.-6459G>T
Glyma04g39221	Glyma04g39221_112	4	45471588	-	T	C	upstream_gene_variant	c.-7028A>G
Glyma04g39221	Glyma04g39221_113	4	45471608	-	A	G	upstream_gene_variant	c.-7048T>C
Glyma05g08450	Glyma05g08450_26	5	8350058	+	T	C	missense_variant	c.908T>C	p.Leu303Pro
Glyma05g08496	Glyma05g08496_4	5	8366083	+	G	T	upstream_gene_variant	c.-1733G>T
Glyma05g08496	Glyma05g08496_10	5	8366385	+	A	G	upstream_gene_variant	c.-1431A>G
Glyma05g26620	Glyma05g26620_10	5	32544341	+	A	G	upstream_gene_variant	c.-682A>G
Glyma05g32395	Glyma05g32395_2	5	37320542	+	T	G	upstream_gene_variant	c.-3974T>G
Glyma05g32395	Glyma05g32395_21	5	37322950	+	T	C	intron_variant	c.-50+489T>C
Glyma06g18253	Glyma06g18253_38	6	14617044	-	T	G	upstream_gene_variant	c.-2012A>C
Glyma08g09630	Glyma08g09630_23	8	6838111	+	G	A	upstream_gene_variant	c.-703G>A
Glyma08g24875	Glyma08g24875_74	8	19031512	-	T	C	intron_variant	c.-23+180A>G
Glyma08g24875	Glyma08g24875_109	8	19033585	-	A	G	upstream_gene_variant	c.-4698T>C
Glyma08g39400	Glyma08g39400_1	8	38943384	-	T	A	3_prime_UTR_variant	c.*261A>T
Glyma08g39400	Glyma08g39400_28	8	38947876	-	T	G	upstream_gene_variant	c.-2441A>C
Glyma09g35980	Glyma09g35980_26	9	41850773	-	C	G	upstream_gene_variant	c.-1787G>C
Glyma09g35990	Glyma09g35990_33	9	41871522	-	C	T	upstream_gene_variant	c.-1318G>A
Glyma09g35990	Glyma09g35990_47	9	41871714	-	A	T	upstream_gene_variant	c.-1510T>A
Glyma09g35990	Glyma09g35990_57	9	41872260	-	C	T	upstream_gene_variant	c.-2056G>A
Glyma09g35990	Glyma09g35990_67	9	41872667	-	A	G	upstream_gene_variant	c.-2463T>C
Glyma09g38650	Glyma09g38650_20	9	43963004	+	C	T	upstream_gene_variant	c.-884C>T
Glyma10g02540	Glyma10g02540_17	10	1778036	+	G	C	missense_variant	c.9G>C	p.Leu3Phe
Glyma10g02540	Glyma10g02540_32	10	1780380	+	A	G	intron_variant	c.1008+549A>G
Glyma10g02540	Glyma10g02540_37	10	1781598	+	G	A	3_prime_UTR_variant	c.*281G>A
Glyma10g02550	Glyma10g02550_1	10	1781879	+	T	C	upstream_gene_variant	c.-2171T>C
Glyma10g02550	Glyma10g02550_2	10	1781891	+	A	G	upstream_gene_variant	c.-2159A>G
Glyma10g02550	Glyma10g02550_29	10	1788156	+	T	A	3_prime_UTR_variant	c.*511T>A
Glyma10g44330	Glyma10g44330_21	10	50751400	-	T	A	upstream_gene_variant	c.-730A>T
Glyma10g44330	Glyma10g44330_22	10	50751424	-	T	C	upstream_gene_variant	c.-754A>G
Glyma11g08041	Glyma11g08041_43	11	5669051	+	G	A	upstream_gene_variant	c.-647G>A
Glyma11g11630	Glyma11g11630_7	11	8298638	-	G	A	intron_variant	c.1020-135C>T
Glyma11g11630	Glyma11g11630_12	11	8301264	-	A	G	intron_variant	c.458+14T>C
Glyma11g11630	Glyma11g11630_24	11	8303738	-	A	G	upstream_gene_variant	c.-287T>C
Glyma11g11630	Glyma11g11630_27	11	8304284	-	G	A	upstream_gene_variant	c.-833C>T
Glyma11g11630	Glyma11g11630_28	11	8304287	-	G	A	upstream_gene_variant	c.-836C>T
Glyma11g11630	Glyma11g11630_30	11	8304424	-	T	A	upstream_gene_variant	c.-973A>T
Glyma11g11630	Glyma11g11630_32	11	8304481	-	A	T	upstream_gene_variant	c.-1030T>A
Glyma11g11630	Glyma11g11630_33	11	8304527	-	A	T	upstream_gene_variant	c.-1076T>A
Glyma11g27130	Glyma11g27130_20	11	26738287	+	G	T	upstream_gene_variant	c.-1045G>T
Glyma11g27130	Glyma11g27130_21	11	26738308	+	G	A	upstream_gene_variant	c.-1024G>A
Glyma12g01340	Glyma12g01340_2	12	782616	+	C	T	upstream_gene_variant	c.-2890C>T
Glyma12g01340	Glyma12g01340_9	12	782799	+	C	T	upstream_gene_variant	c.-2707C>T
Glyma12g01340	Glyma12g01340_26	12	783659	+	G	C	upstream_gene_variant	c.-1847G>C
Glyma12g01340	Glyma12g01340_40	12	785070	+	G	A	intron_variant	c.-217+69G>A
Glyma12g01340	Glyma12g01340_43	12	785401	+	A	G	5_prime_UTR_variant	c.-105A>G
Glyma12g01350	Glyma12g01350_12	12	796777	+	T	G	upstream_gene_variant	c.-2343T>G
Glyma12g01350	Glyma12g01350_29	12	796951	+	C	T	upstream_gene_variant	c.-2169C>T
Glyma12g01350	Glyma12g01350_38	12	797019	+	G	A	upstream_gene_variant	c.-2101G>A
Glyma12g01905	Glyma12g01905_56	12	1159914	+	A	C	intron_variant	c.462-282A>C
Glyma12g01905	Glyma12g01905_62	12	1160899	+	G	A	intron_variant	c.773+194G>A
Glyma12g13300	Glyma12g13300_3	12	11637405	+	A	G	upstream_gene_variant	c.-1884A>G
Glyma12g13300	Glyma12g13300_30	12	11640176	+	G	T	missense_variant	c.888G>T	p.Leu296Phe
Glyma12g13300	Glyma12g13300_33	12	11640502	+	T	A	3_prime_UTR_variant	c.*143T>A
Glyma12g33320	Glyma12g33320_8	12	36644128	+	C	T	synonymous_variant	c.166C>T	p.Leu56Leu
Glyma12g33320	Glyma12g33320_9	12	36644336	+	C	G	missense_variant	c.374C>G	p.Pro125Arg
Glyma12g33320	Glyma12g33320_10	12	36644337	+	C	T	synonymous_variant	c.375C>T	p.Pro125Pro
Glyma12g33320	Glyma12g33320_11	12	36644349	+	C	A	stop_gained	c.387C>A	p.Cys129*
Glyma12g36600	Glyma12g36600_8	12	39637828	+	T	C	upstream_gene_variant	c.-2516T>C
Glyma12g36600	Glyma12g36600_9	12	39637850	+	G	T	upstream_gene_variant	c.-2494G>T
Glyma12g36600	Glyma12g36600_12	12	39637963	+	A	T	upstream_gene_variant	c.-2381A>T
Glyma12g36600	Glyma12g36600_17	12	39638421	+	A	G	upstream_gene_variant	c.-1923A>G
Glyma12g36600	Glyma12g36600_21	12	39638464	+	A	G	upstream_gene_variant	c.-1880A>G
Glyma12g36600	Glyma12g36600_35	12	39638884	+	G	A	upstream_gene_variant	c.-1460G>A
Glyma12g36600	Glyma12g36600_43	12	39640075	+	A	G	intron_variant	c.-93-176A>G
Glyma12g36600	Glyma12g36600_46	12	39640220	+	T	C	intron_variant	c.-93-31T>C
Glyma12g36600	Glyma12g36600_48	12	39641718	+	C	T	missense_variant	c.1375C>T	p.Pro459Ser
Glyma12g36600	Glyma12g36600_49	12	39641786	+	C	A	synonymous_variant	c.1443C>A	p.Leu481Leu
Glyma12g36600	Glyma12g36600_57	12	39643165	+	T	A	3_prime_UTR_variant	c.*707T>A
Glyma13g28820	Glyma13g28820_43	13	31791856	-	G	A	upstream_gene_variant	c.-1192C>T
Glyma13g31033	Glyma13g31033_37	13	33502945	+	T	C	upstream_gene_variant	c.-355T>C
Glyma13g31033	Glyma13g31033_44	13	33505991	+	G	A	intron_variant	c.716-1234G>A
Glyma13g44045	Glyma13g44045_11	13	43601953	+	G	A	upstream_gene_variant	c.-630G>A
Glyma14g14171	Glyma14g14171_7	14	13875191	+	C	T	upstream_gene_variant	c.-6527C>T
Glyma14g14171	Glyma14g14171_9	14	13875236	+	C	T	upstream_gene_variant	c.-6482C>T
Glyma14g39391	Glyma14g39391_25	14	48497735	-	T	A	upstream_gene_variant	c.-314A>T
Glyma15g08331	Glyma15g08331_73	15	5888892	-	T	A	missense_variant	c.320A>T	p.Glu107Val
Glyma15g13480	Glyma15g13480_10	15	10089924	+	C	G	synonymous_variant	c.180C>G	p.Ala60Ala
Glyma15g13480	Glyma15g13480_32	15	10092752	+	T	C	intron_variant	c.780-1123T>C
Glyma15g30265	Glyma15g30265_87	15	33367174	+	G	A	intron_variant	c.1167+2900G>A
Glyma15g39220	Glyma15g39220_28	15	45822683	+	A	T	intron_variant	c.516+30A>T
Glyma15g39220	Glyma15g39220_32	15	45823080	+	C	A	intron_variant	c.681+182C>A
Glyma15g42750	Glyma15g42750_41	15	50184703	+	T	C	intron_variant	c.*157+346T>C
Glyma15g42750	Glyma15g42750_45	15	50185187	+	C	T	intron_variant	c.*157+830C>T
Glyma15g42750	Glyma15g42750_47	15	50185544	+	C	T	intron_variant	c.*157+1187C>T
Glyma15g42820	Glyma15g42820_1	15	50249616	-	A	T	3_prime_UTR_variant	c.*337T>A
Glyma15g42820	Glyma15g42820_2	15	50249630	-	T	A	3_prime_UTR_variant	c.*323A>T
Glyma15g42820	Glyma15g42820_9	15	50251090	-	G	A	intron_variant	c.916-691C>T
Glyma15g42820	Glyma15g42820_18	15	50252390	-	G	A	intron_variant	c.915+1117C>T
Glyma15g42820	Glyma15g42820_22	15	50252952	-	A	G	intron_variant	c.915+555T>C
Glyma15g42820	Glyma15g42820_25	15	50253223	-	A	G	intron_variant	c.915+284T>C
Glyma15g42820	Glyma15g42820_27	15	50253600	-	C	T	intron_variant	c.846-24G>A
Glyma15g42820	Glyma15g42820_36	15	50254858	-	T	G	splice_region_variant&intron_variant	c.87+4A>C
Glyma15g42820	Glyma15g42820_37	15	50255034	-	G	C	intron_variant	c.12-97C>G
Glyma16g32370	Glyma16g32370_58	16	35565461	-	C	T	upstream_gene_variant	c.-1095G>A
Glyma17g02720	Glyma17g02720_8	17	1787800	-	C	T	intron_variant	c.1057-982G>A
Glyma17g02720	Glyma17g02720_17	17	1790019	-	C	T	5_prime_UTR_variant	c.-86G>A
Glyma17g02720	Glyma17g02720_24	17	1791704	-	T	A	upstream_gene_variant	c.-927A>T
Glyma17g02720	Glyma17g02720_26	17	1792867	-	T	C	upstream_gene_variant	c.-2090A>G
Glyma17g12510	Glyma17g12510_12	17	9454412	-	A	G	intron_variant	c.72+92T>C
Glyma17g12510	Glyma17g12510_13	17	9454441	-	G	A	intron_variant	c.72+63C>T
Glyma17g12510	Glyma17g12510_26	17	9456291	-	G	A	upstream_gene_variant	c.-1716C>T
Glyma17g12560	Glyma17g12560_18	17	9480609	-	C	T	upstream_gene_variant	c.-1438G>A
Glyma17g12560	Glyma17g12560_24	17	9480951	-	A	G	upstream_gene_variant	c.-1780T>C
Glyma18g47660	Glyma18g47660_68	18	57266788	-	C	T	upstream_gene_variant	c.-2277G>A
Glyma19g36150	Glyma19g36150_15	19	43505139	+	G	A	intron_variant	c.243+19G>A
Glyma20g36140	Glyma20g36140_68	20	44363809	+	G	A	intron_variant	c.388-106G>A
Glyma20g36140	Glyma20g36140_69	20	44363816	+	A	G	intron_variant	c.388-99A>G
Glyma20g36140	Glyma20g36140_70	20	44363836	+	G	A	intron_variant	c.388-79G>A
Glyma20g36140	Glyma20g36140_93	20	44366986	+	G	A	3_prime_UTR_variant	c.*903G>A
