# Supplementary material for: The CCCH zinc finger family of soybean (Glycine max L.): genome-wide identification, expression, domestication, GWAS and haplotype analysis
Source: BMC Genomics. 2021 Jul 7;22:511. doi: 10.1186/s12864-021-07787-9 (PMC8261996; doi:10.1186/s12864-021-07787-9)
Supplement: Supplementary file 1 — Additional file 1. [file 12864_2021_7787_MOESM1_ESM.zip › Table S2.xlsx]

## Sheet: Sheet1
Table S2 The specific gene list of each category
Gene	Trascript	Group
Glyma13g27280	Glyma13g27280.1	Group 17
Glyma12g36600	Glyma12g36600.1	Group 17
Glyma09g15600	Glyma09g15600.1	Group 17
Glyma15g43030	Glyma15g43030.1	Group 17
Glyma03g29500	Glyma03g29500.2	Group 17
Glyma19g32340	Glyma19g32340.2	Group 17
Glyma10g21950	Glyma10g21950.1	Group 17
Glyma14g37330	Glyma14g37330.1	Group 17
Glyma02g39210	Glyma02g39210.1	Group 17
Glyma11g27130	Glyma11g27130.1	Group 17
Glyma18g06980	Glyma18g06980.1	Group 17
Glyma14g01990	Glyma14g01990.1	Group 17
Glyma02g46610	Glyma02g46610.1	Group 17
Glyma05g36110	Glyma05g36110.1	Group 17
Glyma08g03540	Glyma08g03540.1	Group 17
Glyma07g15240	Glyma07g15240.1	Group 17
Glyma01g00820	Glyma01g00820.1	Group 17
Glyma04g05290	Glyma04g05290.1	Group 17
Glyma06g05300	Glyma06g05300.1	Group 17
Glyma06g44440	Glyma06g44440.1	Group 17
Glyma12g13300	Glyma12g13300.1	Group 17
Glyma13g37101	Glyma13g37101.1	Group 17
Glyma12g33320	Glyma12g33320.1	Group 17
Glyma09g02570	Glyma09g02570.1	Group 17
Glyma15g13480	Glyma15g13480.1	Group 17
Glyma03g30020	Glyma03g30020.1	Group 16
Glyma03g30030	Glyma03g30030.1	Group 16
Glyma02g29360	Glyma02g29360.1	Group 16
Glyma10g44330	Glyma10g44330.1	Group 16
Glyma20g39160	Glyma20g39160.1	Group 16
Glyma19g32910	Glyma19g32910.1	Group 16
Glyma11g08041	Glyma11g08041.1	Group 16
Glyma01g10610	Glyma01g10610.1	Group 15
Glyma05g08450	Glyma05g08450.1	Group 15
Glyma17g12560	Glyma17g12560.2	Group 15
Glyma10g41531	Glyma10g41531.1	Group 14
Glyma20g25712	Glyma20g25712.1	Group 14
Glyma07g37980	Glyma07g37980.1	Group 13
Glyma17g02720	Glyma17g02720.3	Group 13
Glyma13g28820	Glyma13g28820.1	Group 13
Glyma15g10230	Glyma15g10230.1	Group 13
Glyma02g17250	Glyma02g17250.1	Group 13
Glyma10g02540	Glyma10g02540.1	Group 13
Glyma10g02550	Glyma10g02550.1	Group 13
Glyma02g17260	Glyma02g17260.1	Group 13
Glyma10g31370	Glyma10g31370.2	Group 13
Glyma20g36140	Glyma20g36140.1	Group 13
Glyma09g38650	Glyma09g38650.1	Group 13
Glyma18g47660	Glyma18g47660.1	Group 13
Glyma02g43510	Glyma02g43510.1	Group 13
Glyma14g05460	Glyma14g05460.1	Group 13
Glyma15g30265	Glyma15g30265.1	Group 13
Glyma08g25050	Glyma08g25050.1	Group 13
Glyma17g13580	Glyma17g13580.1	Group 13
Glyma05g02920	Glyma05g02920.1	Group 13
Glyma04g36670	Glyma04g36670.1	Group 13
Glyma06g18253	Glyma06g18253.1	Group 13
Glyma10g28540	Glyma10g28540.1	Group 13
Glyma20g22611	Glyma20g22611.1	Group 13
Glyma05g32395	Glyma05g32395.1	Group 13
Glyma04g00940	Glyma04g00940.2	Group 13
Glyma03g02920	Glyma03g02920.1	Group 12
Glyma08g39400	Glyma08g39400.1	Group 12
Glyma13g44045	Glyma13g44045.1	Group 11
Glyma16g01296	Glyma16g01296.1	Group 10
Glyma07g04721	Glyma07g04721.1	Group 10
Glyma03g02020	Glyma03g02020.1	Group 10
Glyma14g24710	Glyma14g24710.2	Group 10
Glyma02g46761	Glyma02g46761.1	Group 9
Glyma14g01930	Glyma14g01930.1	Group 9
Glyma08g43790	Glyma08g43790.2	Group 9
Glyma09g35990	Glyma09g35990.3	Group 9
Glyma09g35980	Glyma09g35980.2	Group 9
Glyma12g01340	Glyma12g01340.3	Group 9
Glyma12g01350	Glyma12g01350.1	Group 9
Glyma01g43700	Glyma01g43700.1	Group 9
Glyma11g01780	Glyma11g01780.1	Group 9
Glyma17g12510	Glyma17g12510.2	Group 8
Glyma05g08496	Glyma05g08496.1	Group 8
Glyma11g11630	Glyma11g11630.1	Group 7
Glyma12g01905	Glyma12g01905.1	Group 7
Glyma05g26620	Glyma05g26620.1	Group 6
Glyma08g09630	Glyma08g09630.1	Group 6
Glyma09g27300	Glyma09g27300.1	Group 5
Glyma16g32370	Glyma16g32370.1	Group 5
Glyma12g07300	Glyma12g07300.3	Group 5
Glyma11g20660	Glyma11g20660.2	Group 5
Glyma07g13680	Glyma07g13680.1	Group 5
Glyma08g16340	Glyma08g16340.1	Group 4
Glyma15g42750	Glyma15g42750.1	Group 4
Glyma08g16360	Glyma08g16360.1	Group 4
Glyma15g42820	Glyma15g42820.1	Group 4
Glyma03g02000	Glyma03g02000.3	Group 4
Glyma14g39391	Glyma14g39391.1	Group 4
Glyma08g43274	Glyma08g43274.1	Group 4
Glyma13g16390	Glyma13g16390.2	Group 4
Glyma17g06240	Glyma17g06240.1	Group 4
Glyma06g15720	Glyma06g15720.1	Group 4
Glyma04g39221	Glyma04g39221.1	Group 4
Glyma04g32251	Glyma04g32251.1	Group 4
Glyma13g31033	Glyma13g31033.1	Group 4
Glyma15g08331	Glyma15g08331.1	Group 4
Glyma07g20090	Glyma07g20090.3	Group 4
Glyma20g00950	Glyma20g00950.1	Group 4
Glyma12g30590	Glyma12g30590.3	Group 4
Glyma19g37530	Glyma19g37530.1	Group 4
Glyma03g34840	Glyma03g34840.1	Group 4
Glyma08g17310	Glyma08g17310.2	Grpop 3
Glyma15g39220	Glyma15g39220.2	Grpop 3
Glyma05g37521	Glyma05g37521.1
Glyma14g14171	Glyma14g14171.1	Group 2
Glyma14g37180	Glyma14g37180.1	Group 2
Glyma08g24875	Glyma08g24875.1	Group 2
Glyma02g39100	Glyma02g39100.1	Group 2
Glyma03g33420	Glyma03g33420.1	Group 1
Glyma19g36150	Glyma19g36150.2
