# Supplementary material for: The CCCH zinc finger family of soybean (Glycine max L.): genome-wide identification, expression, domestication, GWAS and haplotype analysis
Source: BMC Genomics. 2021 Jul 7;22:511. doi: 10.1186/s12864-021-07787-9 (PMC8261996; doi:10.1186/s12864-021-07787-9)
Supplement: Supplementary file 1 — Additional file 1. [file 12864_2021_7787_MOESM1_ESM.zip › Table S3.xlsx]

## Sheet: Sheet1
Table S3 List of tandem repeat and segmental repeat Gm_zfCCCH genes
GeneID1	chr	start	end	GeneID2	chr	start	end
Tandem duplications
Glyma02g17250	Gm02	15572433	15575326	Glyma02g17260	Gm02	15577134	15581286
Glyma10g02550	Gm10	1783644	1788306	Glyma10g02540	Gm10	1777833	1781862
Glyma03g30020	Gm03	38013811	38017381	Glyma03g30030	Gm03	38025009	38028835
Glyma09g35980	Gm09	41844266	41850146	Glyma09g35990	Gm09	41865464	41871378
Glyma12g01350	Gm12	797891	803801	Glyma12g01340	Gm12	784457	789812
Segmental duplications
Glyma01g00820	Gm01	464652	466721	Glyma05g36110	Gm05	40012275	40014206
Glyma01g00820	Gm01	464652	466721	Glyma07g15240	Gm07	15102769	15104702
Glyma01g00820	Gm01	464652	466721	Glyma08g03540	Gm08	2477368	2479014
Glyma01g43700	Gm01	54651115	54656637	Glyma11g01780	Gm11	1062139	1067959
Glyma02g17250	Gm02	15572433	15575326	Glyma10g02550	Gm10	1783644	1788306
Glyma02g17260	Gm02	15577134	15581286	Glyma10g02540	Gm10	1777833	1781862
Glyma02g29360	Gm02	30876862	30882307	Glyma03g30020	Gm03	38013811	38017381
Glyma02g29360	Gm02	30876862	30882307	Glyma19g32910	Gm19	40606427	40609805
Glyma02g39100	Gm02	44376684	44382562	Glyma14g37180	Gm14	46447731	46455140
Glyma02g39210	Gm02	44479265	44482443	Glyma11g27130	Gm11	26738601	26741577
Glyma02g39210	Gm02	44479265	44482443	Glyma14g37330	Gm14	46632830	46636073
Glyma02g39210	Gm02	44479265	44482443	Glyma18g06980	Gm18	5648000	5651135
Glyma02g43510	Gm02	48261810	48267002	Glyma14g05460	Gm14	3908460	3913092
Glyma02g46761	Gm02	50611361	50618002	Glyma14g01930	Gm14	1127860	1135034
Glyma03g29500	Gm03	37534595	37537800	Glyma10g21950	Gm10	27813347	27817504
Glyma03g29500	Gm03	37534595	37537800	Glyma19g32340	Gm19	40092668	40096432
Glyma03g30020	Gm03	38013811	38017381	Glyma19g32910	Gm19	40606427	40609805
Glyma03g33420	Gm03	40993124	40996340	Glyma19g36150	Gm19	43504754	43507442
Glyma03g34840	Gm03	42138835	42141614	Glyma19g37530	Gm19	44644764	44647467
Glyma04g36670	Gm04	43162531	43168367	Glyma05g02920	Gm05	2242876	2247668
Glyma04g36670	Gm04	43162531	43168367	Glyma06g18253	Gm06	14608796	14615258
Glyma04g36670	Gm04	43162531	43168367	Glyma17g13580	Gm17	10408984	10413756
Glyma04g39221	Gm04	45459812	45469648	Glyma05g32395	Gm05	37322349	37328684
Glyma04g39221	Gm04	45459812	45469648	Glyma06g15720	Gm06	12362957	12372586
Glyma05g02920	Gm05	2242876	2247668	Glyma06g18253	Gm06	14608796	14615258
Glyma05g02920	Gm05	2242876	2247668	Glyma17g13580	Gm17	10408984	10413756
Glyma05g08450	Gm05	8347931	8350593	Glyma17g12560	Gm17	9476809	9479460
Glyma05g08496	Gm05	8367682	8371138	Glyma17g12510	Gm17	9451804	9454758
Glyma05g26620	Gm05	32544734	32549138	Glyma08g09630	Gm08	6838531	6842699
Glyma05g36110	Gm05	40012275	40014206	Glyma07g15240	Gm07	15102769	15104702
Glyma05g36110	Gm05	40012275	40014206	Glyma08g03540	Gm08	2477368	2479014
Glyma06g18253	Gm06	14608796	14615258	Glyma17g13580	Gm17	10408984	10413756
Glyma06g44440	Gm06	47366203	47367824	Glyma12g13300	Gm12	11639206	11640734
Glyma06g44440	Gm06	47366203	47367824	Glyma12g33320	Gm12	36643833	36645408
Glyma06g44440	Gm06	47366203	47367824	Glyma13g37101	Gm13	38277892	38278797
Glyma07g04721	Gm07	3486069	3489009	Glyma16g01296	Gm16	934884	939586
Glyma07g15240	Gm07	15102769	15104702	Glyma08g03540	Gm08	2477368	2479014
Glyma07g20090	Gm07	20357062	20362539	Glyma20g00950	Gm20	661999	665765
Glyma07g37980	Gm07	42860171	42865463	Glyma13g28820	Gm13	31783668	31791009
Glyma07g37980	Gm07	42860171	42865463	Glyma15g10230	Gm15	7435836	7443151
Glyma07g37980	Gm07	42860171	42865463	Glyma17g02720	Gm17	1785609	1791086
Glyma08g16340	Gm08	11943869	11952902	Glyma15g42820	Gm15	50249588	50255783
Glyma08g25050	Gm08	19303901	19311135	Glyma15g30265	Gm15	33357351	33373946
Glyma08g43790	Gm08	43585099	43590319	Glyma14g01930	Gm14	1127860	1135034
Glyma09g02570	Gm09	1753575	1763262	Glyma15g13480	Gm15	10089567	10099775
Glyma09g35980	Gm09	41844266	41850146	Glyma12g01350	Gm12	797891	803801
Glyma09g35990	Gm09	41865464	41871378	Glyma12g01340	Gm12	784457	789812
Glyma09g38650	Gm09	43963539	43972011	Glyma18g47660	Gm18	57255885	57264866
Glyma10g28540	Gm10	37425786	37427243	Glyma20g22611	Gm20	32551616	32552480
Glyma10g31370	Gm10	39874016	39879238	Glyma20g36140	Gm20	44361445	44367040
Glyma10g41531	Gm10	48575826	48579061	Glyma20g25712	Gm20	35343272	35347269
Glyma10g44330	Gm10	50746080	50750924	Glyma20g39160	Gm20	46563616	46569147
Glyma11g11630	Gm11	8297616	8303699	Glyma12g01905	Gm12	1157446	1163506
Glyma11g20660	Gm11	17455830	17461624	Glyma12g07300	Gm12	5003244	5008950
Glyma11g27130	Gm11	26738601	26741577	Glyma14g37330	Gm14	46632830	46636073
Glyma11g27130	Gm11	26738601	26741577	Glyma18g06980	Gm18	5648000	5651135
Glyma12g13300	Gm12	11639206	11640734	Glyma12g33320	Gm12	36643833	36645408
Glyma12g13300	Gm12	11639206	11640734	Glyma13g37101	Gm13	38277892	38278797
Glyma12g33320	Gm12	36643833	36645408	Glyma13g37101	Gm13	38277892	38278797
Glyma12g36600	Gm12	39639349	39643231	Glyma13g27280	Gm13	30454195	30457917
Glyma12g36600	Gm12	39639349	39643231	Glyma15g43030	Gm15	50494042	50498486
Glyma13g16390	Gm13	20350397	20355063	Glyma17g06240	Gm17	4434226	4437288
Glyma13g27280	Gm13	30454195	30457917	Glyma15g43030	Gm15	50494042	50498486
Glyma13g28820	Gm13	31783668	31791009	Glyma15g10230	Gm15	7435836	7443151
Glyma13g28820	Gm13	31783668	31791009	Glyma17g02720	Gm17	1785609	1791086
Glyma13g31033	Gm13	33503057	33517379	Glyma15g08331	Gm15	5882717	5889492
Glyma14g37330	Gm14	46632830	46636073	Glyma18g06980	Gm18	5648000	5651135
Glyma15g10230	Gm15	7435836	7443151	Glyma17g02720	Gm17	1785609	1791086
