# Supplementary material for: The CCCH zinc finger family of soybean (Glycine max L.): genome-wide identification, expression, domestication, GWAS and haplotype analysis
Source: BMC Genomics. 2021 Jul 7;22:511. doi: 10.1186/s12864-021-07787-9 (PMC8261996; doi:10.1186/s12864-021-07787-9)
Supplement: Supplementary file 1 — Additional file 1. [file 12864_2021_7787_MOESM1_ESM.zip › Table S4.xlsx]

## Sheet: Sheet1
Table S4: Collinear gene pairs and their Ka, Ks value and estimated divergence time
GeneID1	GeneID2	Ka	Ks	Ka/Ks	PS	MYA	WGD events
Glyma01g00820.1	Glyma05g36110.1	0.189876	1.08279	0.175358	Y	88.7531	legume WGD
Glyma01g00820.1	Glyma07g15240.1	0.0474258	0.273563	0.173364	Y	22.4232	Glycine genus WGD
Glyma01g00820.1	Glyma08g03540.1	0.183882	1.10484	0.166433	Y	90.5605	legume WGD
Glyma01g43700.1	Glyma11g01780.1	0.026344	0.10739	0.24531	Y	8.8025	Glycine genus WGD
Glyma02g17250.1	Glyma10g02550.1	0.0251896	0.118007	0.213458	Y	9.67273	Glycine genus WGD
Glyma02g17260.1	Glyma10g02540.1	0.0461432	0.108321	0.425984	Y	8.87879	Glycine genus WGD
Glyma02g29360.1	Glyma03g30020.1	0.0666932	0.548166	0.121666	Y	44.9316	legume WGD
Glyma02g29360.1	Glyma19g32910.1	0.0687494	0.588912	0.11674	Y	48.2715	legume WGD
Glyma02g39100.1	Glyma14g37180.1	0.0538303	0.103716	0.519015	Y	8.50133	Glycine genus WGD
Glyma02g39210.1	Glyma11g27130.1	0.163321	0.566006	0.288549	Y	46.3939	legume WGD
Glyma02g39210.1	Glyma14g37330.1	0.0354249	0.13103	0.270358	Y	10.7401	Glycine genus WGD
Glyma02g39210.1	Glyma18g06980.1	0.176622	0.550061	0.321095	Y	45.087	legume WGD
Glyma02g43510.1	Glyma14g05460.1	0.0176668	0.113117	0.156181	Y	9.2719	Glycine genus WGD
Glyma02g46761.1	Glyma14g01930.1	0.0370949	0.103917	0.356968	Y	8.51775	Glycine genus WGD
Glyma03g29500.2	Glyma10g21950.1	0.145921	0.84463	0.172763	Y	69.232	legume WGD
Glyma03g29500.2	Glyma19g32340.2	0.0537434	0.211465	0.254148	Y	17.3332	Glycine genus WGD
Glyma03g30020.1	Glyma19g32910.1	0.0210672	0.0973647	0.216374	Y	7.98071	Glycine genus WGD
Glyma03g33420.1	Glyma19g36150.2	0.098998	0.235915	0.419635	Y	19.3373	Glycine genus WGD
Glyma03g34840.1	Glyma19g37530.1	0.0149852	0.185731	0.0806821	Y	15.2239	Glycine genus WGD
Glyma04g36670.1	Glyma05g02920.1	0.207537	0.50687	0.409449	Y	41.5467	legume WGD
Glyma04g36670.1	Glyma06g18253.1	0.049234	0.118557	0.415275	Y	9.71783	Glycine genus WGD
Glyma04g36670.1	Glyma17g13580.1	0.200504	0.492962	0.406733	Y	40.4067	legume WGD
Glyma04g39221.1	Glyma05g32395.1	0.278247	0.420579	0.66158	Y	34.4737	legume WGD
Glyma04g39221.1	Glyma06g15720.1	0.0410137	0.086362	0.474904	Y	7.07886	Glycine genus WGD
Glyma05g02920.1	Glyma06g18253.1	0.185806	0.512941	0.362237	Y	42.0443	legume WGD
Glyma05g02920.1	Glyma17g13580.1	0.0402084	0.0806889	0.498313	Y	6.61384	Glycine genus WGD
Glyma05g08450.1	Glyma17g12560.2	0.0322903	0.126188	0.255891	Y	10.3432	Glycine genus WGD
Glyma05g08496.1	Glyma17g12510.2	0.0531647	0.0851024	0.624715	Y	6.9756	Glycine genus WGD
Glyma05g26620.1	Glyma08g09630.1	0.0414953	0.139647	0.297143	Y	11.4465	Glycine genus WGD
Glyma05g36110.1	Glyma07g15240.1	0.153739	1.15981	0.132555	Y	95.0665	legume WGD
Glyma05g36110.1	Glyma08g03540.1	0.0285658	0.215844	0.132345	Y	17.6921	Glycine genus WGD
Glyma06g18253.1	Glyma17g13580.1	0.204576	0.522694	0.391388	Y	42.8438	legume WGD
Glyma06g44440.1	Glyma12g13300.1	0.0360352	0.205997	0.174931	Y	16.885	Glycine genus WGD
Glyma06g44440.1	Glyma12g33320.1	0.26642	1.26686	0.210299	Y	103.841	legume WGD
Glyma06g44440.1	Glyma13g37101.1	0.2818	1.469	0.191831	Y	120.41	legume WGD
Glyma07g04721.1	Glyma16g01296.1	0.153236	0.175964	0.870838	Y	14.4232	Glycine genus WGD
Glyma07g15240.1	Glyma08g03540.1	0.144351	1.1652	0.123885	Y	95.5085	legume WGD
Glyma07g20090.3	Glyma20g00950.1	0.0305785	0.424138	0.0720958	Y	34.7654	legume WGD
Glyma07g37980.1	Glyma13g28820.1	0.151123	0.46613	0.324209	Y	38.2074	legume WGD
Glyma07g37980.1	Glyma15g10230.1	0.14554	0.440315	0.330535	Y	36.0914	legume WGD
Glyma07g37980.1	Glyma17g02720.3	0.0305143	0.0888694	0.343361	Y	7.28438	Glycine genus WGD
Glyma08g16340.1	Glyma15g42820.1	0.341014	1.13158	0.301362	Y	92.7524	legume WGD
Glyma08g25050.1	Glyma15g30265.1	0.0321344	0.144344	0.222623	Y	11.8315	Glycine genus WGD
Glyma08g43790.2	Glyma14g01930.1	0.184937	0.72666	0.254502	Y	59.5623	legume WGD
Glyma09g02570.1	Glyma15g13480.1	0.0121733	0.118163	0.103021	Y	9.68548	Glycine genus WGD
Glyma09g35980.2	Glyma12g01350.1	0.0269856	0.123452	0.218593	Y	10.119	Glycine genus WGD
Glyma09g35990.3	Glyma12g01340.3	0.0369325	0.128596	0.287198	Y	10.5407	Glycine genus WGD
Glyma09g38650.1	Glyma18g47660.1	0.01141	0.0505952	0.225516	Y	4.14715	Glycine genus WGD
Glyma10g28540.1	Glyma20g22611.1	0.102627	0.277637	0.369643	Y	22.7572	Glycine genus WGD
Glyma10g31370.2	Glyma20g36140.1	0.0223459	0.0977579	0.228584	Y	8.01295	Glycine genus WGD
Glyma10g41531.1	Glyma20g25712.1	0.0916199	0.235057	0.389777	Y	19.267	Glycine genus WGD
Glyma10g44330.1	Glyma20g39160.1	0.0103094	0.0760787	0.13551	Y	6.23596	Glycine genus WGD
Glyma11g11630.1	Glyma12g01905.1	0.0413722	0.0993725	0.416335	Y	8.14529	Glycine genus WGD
Glyma11g20660.2	Glyma12g07300.3	0.0322671	0.126831	0.254409	Y	10.396	Glycine genus WGD
Glyma11g27130.1	Glyma14g37330.1	0.167226	0.56092	0.298127	Y	45.9771	legume WGD
Glyma11g27130.1	Glyma18g06980.1	0.0345875	0.16175	0.213833	Y	13.2582	Glycine genus WGD
Glyma12g13300.1	Glyma12g33320.1	0.249701	1.40443	0.177795	Y	115.117	legume WGD
Glyma12g13300.1	Glyma13g37101.1	0.266778	1.86927	0.142717	Y	153.219	γ WGD
Glyma12g33320.1	Glyma13g37101.1	0.0421737	0.201292	0.209515	Y	16.4993	Glycine genus WGD
Glyma12g36600.1	Glyma13g27280.1	0.0255779	0.190021	0.134606	Y	15.5755	Glycine genus WGD
Glyma12g36600.1	Glyma15g43030.1	0.108254	0.749489	0.144438	Y	61.4335	legume WGD
Glyma13g16390.2	Glyma17g06240.1	0.0207252	0.141076	0.146908	Y	11.5636	Glycine genus WGD
Glyma13g27280.1	Glyma15g43030.1	0.110227	0.699013	0.157689	Y	57.2961	legume WGD
Glyma13g28820.1	Glyma15g10230.1	0.0307071	0.0741514	0.414114	Y	6.07798	Glycine genus WGD
Glyma13g28820.1	Glyma17g02720.3	0.151682	0.465129	0.326107	Y	38.1253	legume WGD
Glyma13g31033.1	Glyma15g08331.1	0.063994	0.188322	0.339812	Y	15.4362	Glycine genus WGD
Glyma14g37330.1	Glyma18g06980.1	0.178278	0.562318	0.317042	Y	46.0917	legume WGD
Glyma15g10230.1	Glyma17g02720.3	0.148946	0.441895	0.337062	Y	36.2209	legume WGD
