# Supplementary material for: The CCCH zinc finger family of soybean (Glycine max L.): genome-wide identification, expression, domestication, GWAS and haplotype analysis
Source: BMC Genomics. 2021 Jul 7;22:511. doi: 10.1186/s12864-021-07787-9 (PMC8261996; doi:10.1186/s12864-021-07787-9)
Supplement: Supplementary file 1 — Additional file 1. [file 12864_2021_7787_MOESM1_ESM.zip › Table S5.xlsx]

## Sheet: Sheet1
Table S5 The 20 conserved motifs detected among the Gmzf-CCCH gene
Num.	Logo	E-value	Sites	Width
1		1.1e-923	22	50
2		3.1e-824	116	15
3		1.6e-420	78	15
4		1.4e-420	29	29
5		2.0e-317	20	29
6		5.4e-313	13	50
7		6.0e-314	19	37
8		4.2e-330	13	50
9		5.6e-306	9	50
10		8.6e-229	23	21
11		2.6e-203	11	50
12		1.6e-184	23	11
13		1.1e-176	20	21
14		1.5e-168	13	29
15		7.6e-153	6	50
16		4.2e-147	12	29
17		1e-171	9	40
18		1.3e-144	24	21
19		3e-117	9	29
20		3.6e-118	11	29
