# Supplementary material for: The CCCH zinc finger family of soybean (Glycine max L.): genome-wide identification, expression, domestication, GWAS and haplotype analysis
Source: BMC Genomics. 2021 Jul 7;22:511. doi: 10.1186/s12864-021-07787-9 (PMC8261996; doi:10.1186/s12864-021-07787-9)
Supplement: Supplementary file 1 — Additional file 1. [file 12864_2021_7787_MOESM1_ESM.zip › Table S6.xlsx]

## Sheet: Sheet1
Table S6 Cis-acting regulatory elements in the promoter regions of Gmzf-CCCHs genes
GeneID	Element	motif_sequence	Position	Matrix score.	Strand	Organism	function
Glyma01g00820	WUN-motif	AAATTACTA	75	9	+	Nicotiana glutinosa
Glyma01g00820	AAGAA-motif	GAAAGAA	251	7	+	Avena sativa
Glyma01g00820	AAGAA-motif	gGTAAAGAAA	319	9	+	Avena sativa
Glyma01g00820	AAGAA-motif	GAAAGAA	868	7	+	Avena sativa
Glyma01g00820	ARE	AAACCA	893	6	+	Zea mays	cis-acting regulatory element essential for the anaerobic induction
Glyma01g00820	AT1-motif	AATTATTTTTTATT	1866	13	-	Solanum tuberosum	part of a light responsive module
Glyma01g00820	I-box	GTATAAGGCC	1450	9	+	Larix laricina	part of a light responsive element
Glyma01g00820	WRE3	CCACCT	1613	6	+	Pisum sativum
Glyma01g00820	TATA	TATAAAAT	1699	8	+	Arabidopsis thaliana
Glyma01g00820	TGA-element	AACGAC	463	6	-	Brassica oleracea	auxin-responsive element
Glyma01g00820	TGA-element	AACGAC	497	6	-	Brassica oleracea	auxin-responsive element
Glyma01g00820	CAAT-box	CAAT	1	4	-	Nicotiana glutinosa
Glyma01g00820	CAAT-box	CAAT	20	4	-	Nicotiana glutinosa
Glyma01g00820	CAAT-box	CAAT	141	4	-	Nicotiana glutinosa
Glyma01g00820	CAAT-box	CAAT	172	4	+	Nicotiana glutinosa
Glyma01g00820	CAAT-box	CAAAT	191	5	+	Pisum sativum	common cis-acting element in promoter and enhancer regions
Glyma01g00820	CAAT-box	CAAT	215	4	+	Nicotiana glutinosa
Glyma01g00820	CAAT-box	CAAT	340	4	-	Nicotiana glutinosa
Glyma01g00820	CAAT-box	CAAT	388	4	-	Nicotiana glutinosa
Glyma01g00820	CAAT-box	CAAT	422	4	+	Nicotiana glutinosa
Glyma01g00820	CAAT-box	CAAT	512	4	+	Nicotiana glutinosa
Glyma01g00820	CAAT-box	CAAT	560	4	+	Nicotiana glutinosa
Glyma01g00820	CAAT-box	CAAT	592	4	+	Nicotiana glutinosa
Glyma01g00820	CAAT-box	CCAAT	704	5	+	Arabidopsis thaliana	common cis-acting element in promoter and enhancer regions
Glyma01g00820	CAAT-box	CAAT	705	4	+	Nicotiana glutinosa
Glyma01g00820	CAAT-box	CAAAT	775	5	-	Pisum sativum	common cis-acting element in promoter and enhancer regions
Glyma01g00820	CAAT-box	CAAT	788	4	-	Nicotiana glutinosa
Glyma01g00820	CAAT-box	CAAAT	899	5	+	Pisum sativum	common cis-acting element in promoter and enhancer regions
Glyma01g00820	CAAT-box	CAAT	1025	4	-	Nicotiana glutinosa
Glyma01g00820	CAAT-box	CAAAT	1048	5	-	Pisum sativum	common cis-acting element in promoter and enhancer regions
Glyma01g00820	CAAT-box	CAAT	1117	4	-	Nicotiana glutinosa
Glyma01g00820	CAAT-box	CAAAT	1190	5	+	Pisum sativum	common cis-acting element in promoter and enhancer regions
Glyma01g00820	CAAT-box	CAAT	1222	4	+	Nicotiana glutinosa
Glyma01g00820	CAAT-box	CCAAT	1289	5	-	Arabidopsis thaliana	common cis-acting element in promoter and enhancer regions
Glyma01g00820	CAAT-box	CAAAT	1305	5	+	Pisum sativum	common cis-acting element in promoter and enhancer regions
Glyma01g00820	CAAT-box	CAAT	1371	4	+	Nicotiana glutinosa
Glyma01g00820	CAAT-box	CAAT	1496	4	+	Nicotiana glutinosa
Glyma01g00820	CAAT-box	CAAT	1522	4	+	Nicotiana glutinosa
Glyma01g00820	CAAT-box	CCAAT	1543	5	-	Arabidopsis thaliana	common cis-acting element in promoter and enhancer regions
Glyma01g00820	CAAT-box	CAAT	1550	4	+	Nicotiana glutinosa
Glyma01g00820	CAAT-box	CAAT	1565	4	-	Nicotiana glutinosa
Glyma01g00820	CAAT-box	CAAAT	1603	5	+	Pisum sativum	common cis-acting element in promoter and enhancer regions
Glyma01g00820	CAAT-box	CAAT	1683	4	-	Nicotiana glutinosa
Glyma01g00820	CAAT-box	CAAT	1789	4	+	Nicotiana glutinosa
Glyma01g00820	CAAT-box	CAAT	1856	4	+	Nicotiana glutinosa
Glyma01g00820	Myb	TAACTG	1101	6	-	Arabidopsis thaliana
Glyma01g00820	Myb	TAACTG	1728	6	+	Arabidopsis thaliana
Glyma01g00820	Unnamed__6	taTAAATATct	1146	10	+	Zea mays
Glyma01g00820	W box	TTGACC	1473	6	-	Arabidopsis thaliana
Glyma01g00820		motif_sequence	134	4	+	organism	short_function
Glyma01g00820		motif_sequence	144	4	-	organism	short_function
Glyma01g00820		motif_sequence	243	4	+	organism	short_function
Glyma01g00820		motif_sequence	369	4	+	organism	short_function
Glyma01g00820		motif_sequence	650	4	+	organism	short_function
Glyma01g00820		motif_sequence	719	4	-	organism	short_function
Glyma01g00820		motif_sequence	960	4	+	organism	short_function
Glyma01g00820		motif_sequence	1402	4	+	organism	short_function
Glyma01g00820		motif_sequence	1535	4	+	organism	short_function
Glyma01g00820		motif_sequence	1577	4	+	organism	short_function
Glyma01g00820		motif_sequence	1654	4	+	organism	short_function
Glyma01g00820	Box 4	ATTAAT	348	6	+	Petroselinum crispum	part of a conserved DNA module involved in light responsiveness
Glyma01g00820	Box 4	ATTAAT	1752	6	-	Petroselinum crispum	part of a conserved DNA module involved in light responsiveness
Glyma01g00820	Box 4	ATTAAT	1873	6	-	Petroselinum crispum	part of a conserved DNA module involved in light responsiveness
Glyma01g00820	TCT-motif	TCTTAC	1331	6	-	Arabidopsis thaliana	part of a light responsive element
Glyma01g00820	GA-motif	ATAGATAA	547	8	-	Arabidopsis thaliana	part of a light responsive element
Glyma01g00820	ERE	ATTTCATA	523	8	-	Nicotiana glutinos
Glyma01g00820	ERE	ATTTTAAA	595	8	-	Nicotiana glutinos
Glyma01g00820	ERE	ATTTTAAA	1062	8	+	Nicotiana glutinos
Glyma01g00820	ERE	ATTTTAAA	1759	8	-	Nicotiana glutinos
Glyma01g00820	ERE	ATTTCATA	1879	8	-	Nicotiana glutinos
Glyma01g00820	CAT-box	GCCACT	1478	6	-	Arabidopsis thaliana	cis-acting regulatory element related to meristem expression
Glyma01g00820	chs-CMA1a	TTACTTAA	858	8	+	Daucus carota	part of a light responsive element
Glyma01g00820	AT~TATA-box	TATATA	129	6	+	Arabidopsis thaliana
Glyma01g00820	AT~TATA-box	TATATA	178	6	+	Arabidopsis thaliana
Glyma01g00820	AT~TATA-box	TATATA	750	6	+	Arabidopsis thaliana
Glyma01g00820	AT~TATA-box	TATATA	1235	6	-	Arabidopsis thaliana
Glyma01g00820	AT~TATA-box	TATATA	1237	6	-	Arabidopsis thaliana
Glyma01g00820	AT~TATA-box	TATATA	1239	6	-	Arabidopsis thaliana
Glyma01g00820	AT~TATA-box	TATATA	1241	6	-	Arabidopsis thaliana
Glyma01g00820	AT~TATA-box	TATATA	1243	6	-	Arabidopsis thaliana
Glyma01g00820	AT~TATA-box	TATATA	1245	6	-	Arabidopsis thaliana
Glyma01g00820	AT~TATA-box	TATATA	1247	6	-	Arabidopsis thaliana
Glyma01g00820	AT~TATA-box	TATATA	1249	6	-	Arabidopsis thaliana
Glyma01g00820	AT~TATA-box	TATATA	1251	6	-	Arabidopsis thaliana
Glyma01g00820	AT~TATA-box	TATATA	1253	6	-	Arabidopsis thaliana
Glyma01g00820	AT~TATA-box	TATATA	1255	6	-	Arabidopsis thaliana
Glyma01g00820	AT~TATA-box	TATATA	1257	6	-	Arabidopsis thaliana
Glyma01g00820	AT~TATA-box	TATATA	1259	6	-	Arabidopsis thaliana
Glyma01g00820	AT~TATA-box	TATATA	1261	6	-	Arabidopsis thaliana
Glyma01g00820	AT~TATA-box	TATATA	1263	6	-	Arabidopsis thaliana
Glyma01g00820	AT~TATA-box	TATATA	1265	6	-	Arabidopsis thaliana
Glyma01g00820	AT~TATA-box	TATATA	1273	6	-	Arabidopsis thaliana
Glyma01g00820	AT~TATA-box	TATATA	1313	6	-	Arabidopsis thaliana
Glyma01g00820	AT~TATA-box	TATATA	1738	6	-	Arabidopsis thaliana
Glyma01g00820	AT~TATA-box	TATATA	1906	6	-	Arabidopsis thaliana
Glyma01g00820	TCA	TCATCTTCAT	284	9	+	Pisum sativum
Glyma01g00820	TATA-box	TATA	72	4	+	Arabidopsis thaliana	core promoter element around -30 of transcription start
Glyma01g00820	TATA-box	ATTATA	89	6	+	Brassica napus	core promoter element around -30 of transcription start
Glyma01g00820	TATA-box	TATAA	90	5	-	Arabidopsis thaliana	core promoter element around -30 of transcription start
Glyma01g00820	TATA-box	TATA	91	4	+	Arabidopsis thaliana	core promoter element around -30 of transcription start
Glyma01g00820	TATA-box	ATATAT	128	6	+	Brassica napus	core promoter element around -30 of transcription start
Glyma01g00820	TATA-box	TATATA	129	6	+	Arabidopsis thaliana	core promoter element around -30 of transcription start
Glyma01g00820	TATA-box	ATATAT	130	6	+	Brassica napus	core promoter element around -30 of transcription start
Glyma01g00820	TATA-box	TATA	131	4	+	Arabidopsis thaliana	core promoter element around -30 of transcription start
Glyma01g00820	TATA-box	TATATAA	177	7	-	Arabidopsis thaliana	core promoter element around -30 of transcription start
Glyma01g00820	TATA-box	TATATA	178	6	+	Arabidopsis thaliana	core promoter element around -30 of transcription start
Glyma01g00820	TATA-box	ATATAA	179	6	+	Brassica oleracea	core promoter element around -30 of transcription start
Glyma01g00820	TATA-box	TATA	180	4	+	Arabidopsis thaliana	core promoter element around -30 of transcription start
Glyma01g00820	TATA-box	TATAAAT	518	7	-	Brassica juncea	core promoter element around -30 of transcription start
Glyma01g00820	TATA-box	TATAAA	519	6	-	Helianthus annuus	core promoter element around -30 of transcription start
Glyma01g00820	TATA-box	TATAA	520	5	-	Arabidopsis thaliana	core promoter element around -30 of transcription start
Glyma01g00820	TATA-box	TATA	521	4	+	Arabidopsis thaliana	core promoter element around -30 of transcription start
Glyma01g00820	TATA-box	taTATAAAtc	544	9	-	Arabidopsis thaliana	core promoter element around -30 of transcription start
Glyma01g00820	TATA-box	TATATTTATATTT	741	12	-	Avena sativa	core promoter element around -30 of transcription start
Glyma01g00820	TATA-box	ATATAT	749	6	+	Brassica napus	core promoter element around -30 of transcription start
Glyma01g00820	TATA-box	TATATA	750	6	+	Arabidopsis thaliana	core promoter element around -30 of transcription start
Glyma01g00820	TATA-box	TATA	752	4	+	Arabidopsis thaliana	core promoter element around -30 of transcription start
Glyma01g00820	TATA-box	ATATAT	784	6	+	Brassica napus	core promoter element around -30 of transcription start
Glyma01g00820	TATA-box	TATA	785	4	+	Arabidopsis thaliana	core promoter element around -30 of transcription start
Glyma01g00820	TATA-box	TATACA	828	6	-	Helianthus annuus	core promoter element around -30 of transcription start
Glyma01g00820	TATA-box	TATA	830	4	+	Arabidopsis thaliana	core promoter element around -30 of transcription start
Glyma01g00820	TATA-box	TATAAATA	910	8	-	Daucus carota	core promoter element around -30 of transcription start
Glyma01g00820	TATA-box	TATAAAT	911	7	-	Brassica juncea	core promoter element around -30 of transcription start
Glyma01g00820	TATA-box	TATAAA	912	6	-	Helianthus annuus	core promoter element around -30 of transcription start
Glyma01g00820	TATA-box	TATAA	913	5	-	Arabidopsis thaliana	core promoter element around -30 of transcription start
Glyma01g00820	TATA-box	TATA	914	4	+	Arabidopsis thaliana	core promoter element around -30 of transcription start
Glyma01g00820	TATA-box	TATA	944	4	+	Arabidopsis thaliana	core promoter element around -30 of transcription start
Glyma01g00820	TATA-box	TATAAATA	946	8	-	Daucus carota	core promoter element around -30 of transcription start
Glyma01g00820	TATA-box	TATAAAT	947	7	-	Brassica juncea	core promoter element around -30 of transcription start
Glyma01g00820	TATA-box	TATAAA	948	6	-	Helianthus annuus	core promoter element around -30 of transcription start
Glyma01g00820	TATA-box	TATAA	949	5	-	Arabidopsis thaliana	core promoter element around -30 of transcription start
Glyma01g00820	TATA-box	TATA	950	4	+	Arabidopsis thaliana	core promoter element around -30 of transcription start
Glyma01g00820	TATA-box	TATAAAA	980	7	-	Pisum sativum	core promoter element around -30 of transcription start
Glyma01g00820	TATA-box	TATAAA	981	6	-	Helianthus annuus	core promoter element around -30 of transcription start
Glyma01g00820	TATA-box	TATAA	982	5	-	Arabidopsis thaliana	core promoter element around -30 of transcription start
Glyma01g00820	TATA-box	TATA	983	4	+	Arabidopsis thaliana	core promoter element around -30 of transcription start
Glyma01g00820	TATA-box	ATTATA	991	6	+	Brassica napus	core promoter element around -30 of transcription start
Glyma01g00820	TATA-box	TATAA	992	5	-	Arabidopsis thaliana	core promoter element around -30 of transcription start
Glyma01g00820	TATA-box	TATA	993	4	+	Arabidopsis thaliana	core promoter element around -30 of transcription start
Glyma01g00820	TATA-box	TATTTAAA	1064	8	-	Arabidopsis thaliana	core promoter element around -30 of transcription start
Glyma01g00820	TATA-box	TATAA	1104	5	-	Arabidopsis thaliana	core promoter element around -30 of transcription start
Glyma01g00820	TATA-box	TATA	1105	4	-	Arabidopsis thaliana	core promoter element around -30 of transcription start
Glyma01g00820	TATA-box	TATATTTATATTT	1143	13	-	Avena sativa	core promoter element around -30 of transcription start
Glyma01g00820	TATA-box	ATATAA	1145	6	+	Brassica oleracea	core promoter element around -30 of transcription start
Glyma01g00820	TATA-box	TATA	1146	4	-	Arabidopsis thaliana	core promoter element around -30 of transcription start
Glyma01g00820	TATA-box	ATATAT	1151	6	-	Brassica napus	core promoter element around -30 of transcription start
Glyma01g00820	TATA-box	TATA	1152	4	-	Arabidopsis thaliana	core promoter element around -30 of transcription start
Glyma01g00820	TATA-box	TATAA	1165	5	-	Arabidopsis thaliana	core promoter element around -30 of transcription start
Glyma01g00820	TATA-box	TATA	1166	4	-	Arabidopsis thaliana	core promoter element around -30 of transcription start
Glyma01g00820	TATA-box	ATTATA	1171	6	+	Brassica napus	core promoter element around -30 of transcription start
Glyma01g00820	TATA-box	TATAA	1172	5	-	Arabidopsis thaliana	core promoter element around -30 of transcription start
Glyma01g00820	TATA-box	TATA	1173	4	-	Arabidopsis thaliana	core promoter element around -30 of transcription start
Glyma01g00820	TATA-box	TATATA	1235	6	-	Arabidopsis thaliana	core promoter element around -30 of transcription start
Glyma01g00820	TATA-box	ATATAT	1236	6	-	Brassica napus	core promoter element around -30 of transcription start
Glyma01g00820	TATA-box	TATATA	1237	6	-	Arabidopsis thaliana	core promoter element around -30 of transcription start
Glyma01g00820	TATA-box	ATATAT	1238	6	-	Brassica napus	core promoter element around -30 of transcription start
Glyma01g00820	TATA-box	TATATA	1239	6	-	Arabidopsis thaliana	core promoter element around -30 of transcription start
Glyma01g00820	TATA-box	ATATAT	1240	6	-	Brassica napus	core promoter element around -30 of transcription start
Glyma01g00820	TATA-box	TATATA	1241	6	-	Arabidopsis thaliana	core promoter element around -30 of transcription start
Glyma01g00820	TATA-box	ATATAT	1242	6	-	Brassica napus	core promoter element around -30 of transcription start
Glyma01g00820	TATA-box	TATATA	1243	6	-	Arabidopsis thaliana	core promoter element around -30 of transcription start
Glyma01g00820	TATA-box	ATATAT	1244	6	-	Brassica napus	core promoter element around -30 of transcription start
Glyma01g00820	TATA-box	TATATA	1245	6	-	Arabidopsis thaliana	core promoter element around -30 of transcription start
Glyma01g00820	TATA-box	ATATAT	1246	6	-	Brassica napus	core promoter element around -30 of transcription start
Glyma01g00820	TATA-box	TATATA	1247	6	-	Arabidopsis thaliana	core promoter element around -30 of transcription start
Glyma01g00820	TATA-box	ATATAT	1248	6	-	Brassica napus	core promoter element around -30 of transcription start
Glyma01g00820	TATA-box	TATATA	1249	6	-	Arabidopsis thaliana	core promoter element around -30 of transcription start
Glyma01g00820	TATA-box	ATATAT	1250	6	-	Brassica napus	core promoter element around -30 of transcription start
Glyma01g00820	TATA-box	TATATA	1251	6	-	Arabidopsis thaliana	core promoter element around -30 of transcription start
Glyma01g00820	TATA-box	ATATAT	1252	6	-	Brassica napus	core promoter element around -30 of transcription start
Glyma01g00820	TATA-box	TATATA	1253	6	-	Arabidopsis thaliana	core promoter element around -30 of transcription start
Glyma01g00820	TATA-box	ATATAT	1254	6	-	Brassica napus	core promoter element around -30 of transcription start
Glyma01g00820	TATA-box	TATATA	1255	6	-	Arabidopsis thaliana	core promoter element around -30 of transcription start
Glyma01g00820	TATA-box	ATATAT	1256	6	-	Brassica napus	core promoter element around -30 of transcription start
Glyma01g00820	TATA-box	TATATA	1257	6	-	Arabidopsis thaliana	core promoter element around -30 of transcription start
Glyma01g00820	TATA-box	ATATAT	1258	6	-	Brassica napus	core promoter element around -30 of transcription start
Glyma01g00820	TATA-box	TATATA	1259	6	-	Arabidopsis thaliana	core promoter element around -30 of transcription start
Glyma01g00820	TATA-box	ATATAT	1260	6	-	Brassica napus	core promoter element around -30 of transcription start
Glyma01g00820	TATA-box	TATATA	1261	6	-	Arabidopsis thaliana	core promoter element around -30 of transcription start
Glyma01g00820	TATA-box	ATATAT	1262	6	-	Brassica napus	core promoter element around -30 of transcription start
Glyma01g00820	TATA-box	TATATA	1263	6	-	Arabidopsis thaliana	core promoter element around -30 of transcription start
Glyma01g00820	TATA-box	ATATAT	1264	6	-	Brassica napus	core promoter element around -30 of transcription start
Glyma01g00820	TATA-box	TATATA	1265	6	-	Arabidopsis thaliana	core promoter element around -30 of transcription start
Glyma01g00820	TATA-box	TATA	1267	4	-	Arabidopsis thaliana	core promoter element around -30 of transcription start
Glyma01g00820	TATA-box	ATATAT	1272	6	-	Brassica napus	core promoter element around -30 of transcription start
Glyma01g00820	TATA-box	TATATA	1273	6	-	Arabidopsis thaliana	core promoter element around -30 of transcription start
Glyma01g00820	TATA-box	ATATAT	1274	6	-	Brassica napus	core promoter element around -30 of transcription start
Glyma01g00820	TATA-box	TATA	1275	4	-	Arabidopsis thaliana	core promoter element around -30 of transcription start
Glyma01g00820	TATA-box	TATA	1301	4	-	Arabidopsis thaliana	core promoter element around -30 of transcription start
Glyma01g00820	TATA-box	ATATAT	1312	6	-	Brassica napus	core promoter element around -30 of transcription start
Glyma01g00820	TATA-box	TATATA	1313	6	-	Arabidopsis thaliana	core promoter element around -30 of transcription start
Glyma01g00820	TATA-box	TATA	1315	4	-	Arabidopsis thaliana	core promoter element around -30 of transcription start
Glyma01g00820	TATA-box	TATAAATA	1320	8	-	Daucus carota	core promoter element around -30 of transcription start
Glyma01g00820	TATA-box	TATAAAT	1321	7	-	Brassica juncea	core promoter element around -30 of transcription start
Glyma01g00820	TATA-box	TATAAA	1322	6	-	Helianthus annuus	core promoter element around -30 of transcription start
Glyma01g00820	TATA-box	TATAA	1323	5	-	Arabidopsis thaliana	core promoter element around -30 of transcription start
Glyma01g00820	TATA-box	TATA	1324	4	-	Arabidopsis thaliana	core promoter element around -30 of transcription start
Glyma01g00820	TATA-box	TATA	1385	4	-	Arabidopsis thaliana	core promoter element around -30 of transcription start
Glyma01g00820	TATA-box	TATA	1416	4	-	Arabidopsis thaliana	core promoter element around -30 of transcription start
Glyma01g00820	TATA-box	TATA	1451	4	-	Arabidopsis thaliana	core promoter element around -30 of transcription start
Glyma01g00820	TATA-box	TATA	1699	4	-	Arabidopsis thaliana	core promoter element around -30 of transcription start
Glyma01g00820	TATA-box	ATATAT	1737	6	-	Brassica napus	core promoter element around -30 of transcription start
Glyma01g00820	TATA-box	TATATA	1738	6	-	Arabidopsis thaliana	core promoter element around -30 of transcription start
Glyma01g00820	TATA-box	ATATAA	1739	6	+	Brassica oleracea	core promoter element around -30 of transcription start
Glyma01g00820	TATA-box	TATA	1740	4	-	Arabidopsis thaliana	core promoter element around -30 of transcription start
Glyma01g00820	TATA-box	ATTATA	1824	6	+	Brassica napus	core promoter element around -30 of transcription start
Glyma01g00820	TATA-box	TATAA	1825	5	-	Arabidopsis thaliana	core promoter element around -30 of transcription start
Glyma01g00820	TATA-box	TATA	1826	4	-	Arabidopsis thaliana	core promoter element around -30 of transcription start
Glyma01g00820	TATA-box	TATA	1837	4	-	Arabidopsis thaliana	core promoter element around -30 of transcription start
Glyma01g00820	TATA-box	ATATAT	1905	6	-	Brassica napus	core promoter element around -30 of transcription start
Glyma01g00820	TATA-box	TATATA	1906	6	-	Arabidopsis thaliana	core promoter element around -30 of transcription start
Glyma01g00820	TATA-box	ATATAA	1907	6	+	Brassica oleracea	core promoter element around -30 of transcription start
Glyma01g00820	TATA-box	TATA	1908	4	-	Arabidopsis thaliana	core promoter element around -30 of transcription start
Glyma01g00820	TATA-box	ATTATA	1912	6	+	Brassica napus	core promoter element around -30 of transcription start
Glyma01g00820	TATA-box	TATAA	1913	5	-	Arabidopsis thaliana	core promoter element around -30 of transcription start
Glyma01g00820	TATA-box	TATA	1914	4	-	Arabidopsis thaliana	core promoter element around -30 of transcription start
Glyma01g00820	TATA-box	ATATAA	1949	6	+	Brassica oleracea	core promoter element around -30 of transcription start
Glyma01g00820	TATA-box	TATA	1950	4	-	Arabidopsis thaliana	core promoter element around -30 of transcription start
Glyma01g00820	O2-site	GATGA(C/T)(A/G)TG(A/G)	264	8.5	-	Zea mays	cis-acting regulatory element involved in zein metabolism regulation
Glyma01g00820	Unnamed__4	CTCC	150	4	-	Petroselinum hortense
Glyma01g00820	Unnamed__4	CTCC	374	4	+	Petroselinum hortense
Glyma01g00820	Unnamed__4	CTCC	664	4	-	Petroselinum hortense
Glyma01g00820	Unnamed__4	CTCC	1584	4	+	Petroselinum hortense
Glyma01g10610	TATA	TATAAAAT	1239	8	+	Arabidopsis thaliana
Glyma01g10610	CAAT-box	CAAT	31	4	-	Nicotiana glutinosa
Glyma01g10610	CAAT-box	CAAT	57	4	+	Nicotiana glutinosa
Glyma01g10610	CAAT-box	CAAT	200	4	-	Nicotiana glutinosa
Glyma01g10610	CAAT-box	CAAAT	352	5	+	Pisum sativum	common cis-acting element in promoter and enhancer regions
Glyma01g10610	CAAT-box	CAAT	380	4	-	Nicotiana glutinosa
Glyma01g10610	CAAT-box	CAAT	454	4	+	Nicotiana glutinosa
Glyma01g10610	CAAT-box	CAAT	556	4	-	Nicotiana glutinosa
Glyma01g10610	CAAT-box	CAAT	563	4	-	Nicotiana glutinosa
Glyma01g10610	CAAT-box	CAAT	580	4	+	Nicotiana glutinosa
Glyma01g10610	CAAT-box	CAAAT	600	5	-	Pisum sativum	common cis-acting element in promoter and enhancer regions
Glyma01g10610	CAAT-box	CAAAT	664	5	-	Pisum sativum	common cis-acting element in promoter and enhancer regions
Glyma01g10610	CAAT-box	CAAT	693	4	-	Nicotiana glutinosa
Glyma01g10610	CAAT-box	CAAT	796	4	+	Nicotiana glutinosa
Glyma01g10610	CAAT-box	CAAAT	829	5	-	Pisum sativum	common cis-acting element in promoter and enhancer regions
Glyma01g10610	CAAT-box	CAAT	846	4	-	Nicotiana glutinosa
Glyma01g10610	CAAT-box	CAAAT	895	5	+	Pisum sativum	common cis-acting element in promoter and enhancer regions
Glyma01g10610	CAAT-box	CAAT	950	4	-	Nicotiana glutinosa
Glyma01g10610	CAAT-box	CAAT	1085	4	+	Nicotiana glutinosa
Glyma01g10610	CAAT-box	CAAT	1138	4	+	Nicotiana glutinosa
Glyma01g10610	CAAT-box	CAAAT	1174	5	-	Pisum sativum	common cis-acting element in promoter and enhancer regions
Glyma01g10610	CAAT-box	CAAT	1207	4	+	Nicotiana glutinosa
Glyma01g10610	CAAT-box	CCCAATTT	1295	8	-	Arabidopsis thaliana	common cis-acting element in promoter and enhancer regions
Glyma01g10610	CAAT-box	CCAAT	1297	5	-	Arabidopsis thaliana	common cis-acting element in promoter and enhancer regions
Glyma01g10610	CAAT-box	CAAT	1308	4	+	Nicotiana glutinosa
Glyma01g10610	CAAT-box	CAAAT	1314	5	+	Pisum sativum	common cis-acting element in promoter and enhancer regions
Glyma01g10610	CAAT-box	CAAT	1459	4	+	Nicotiana glutinosa
Glyma01g10610	CAAT-box	CAAT	1482	4	-	Nicotiana glutinosa
Glyma01g10610	CAAT-box	CAAT	1543	4	+	Nicotiana glutinosa
Glyma01g10610	CAAT-box	CAAAT	1608	5	-	Pisum sativum	common cis-acting element in promoter and enhancer regions
Glyma01g10610	CAAT-box	CCAAT	1639	5	-	Arabidopsis thaliana	common cis-acting element in promoter and enhancer regions
Glyma01g10610	CAAT-box	CAAT	1645	4	+	Nicotiana glutinosa
Glyma01g10610	CAAT-box	CAAAT	1650	5	-	Pisum sativum	common cis-acting element in promoter and enhancer regions
Glyma01g10610	CAAT-box	CAAT	1696	4	-	Nicotiana glutinosa
Glyma01g10610	CAAT-box	CAAT	1734	4	+	Nicotiana glutinosa
Glyma01g10610	CAAT-box	CAAT	1782	4	+	Nicotiana glutinosa
Glyma01g10610	CAAT-box	CAAT	1879	4	-	Nicotiana glutinosa
Glyma01g10610	CAAT-box	CAAT	1887	4	-	Nicotiana glutinosa
Glyma01g10610	CAAT-box	CAAT	1899	4	+	Nicotiana glutinosa
Glyma01g10610	CAAT-box	CAAAT	1925	5	-	Pisum sativum	common cis-acting element in promoter and enhancer regions
Glyma01g10610	G-Box	CACGTT	208	6	+	Pisum sativum	cis-acting regulatory element involved in light responsiveness
Glyma01g10610	ABRE4	CACGTA	1253	6	+	Zea mays
Glyma01g10610	ARE	AAACCA	331	6	-	Zea mays	cis-acting regulatory element essential for the anaerobic induction
Glyma01g10610	ARE	AAACCA	573	6	+	Zea mays	cis-acting regulatory element essential for the anaerobic induction
Glyma01g10610	ARE	AAACCA	603	6	-	Zea mays	cis-acting regulatory element essential for the anaerobic induction
Glyma01g10610	ARE	AAACCA	621	6	+	Zea mays	cis-acting regulatory element essential for the anaerobic induction
Glyma01g10610	ARE	AAACCA	857	6	+	Zea mays	cis-acting regulatory element essential for the anaerobic induction
Glyma01g10610	ABRE3a	TACGTG	1253	6	-	Zea mays
Glyma01g10610	AAGAA-motif	GAAAGAA	722	7	-	Avena sativa
Glyma01g10610	AAGAA-motif	GAAAGAA	1820	7	-	Avena sativa
Glyma01g10610		motif_sequence	84	4	+	organism	short_function
Glyma01g10610		motif_sequence	1030	4	+	organism	short_function
Glyma01g10610		motif_sequence	1224	4	-	organism	short_function
Glyma01g10610		motif_sequence	1281	4	+	organism	short_function
Glyma01g10610		motif_sequence	1324	4	-	organism	short_function
Glyma01g10610		motif_sequence	1654	4	-	organism	short_function
Glyma01g10610		motif_sequence	1937	4	+	organism	short_function
Glyma01g10610	ACE	CTAACGTATT	339	9	+	Petroselinum crispum	cis-acting element involved in light responsiveness
Glyma01g10610	ABRE	ACGTG	208	5	-	Arabidopsis thaliana	cis-acting element involved in the abscisic acid responsiveness
Glyma01g10610	ABRE	ACGTG	1253	5	-	Arabidopsis thaliana	cis-acting element involved in the abscisic acid responsiveness
Glyma01g10610	Myc	TCTCTTA	1466	7	+	Arabidopsis thaliana
Glyma01g10610	W box	TTGACC	960	6	+	Arabidopsis thaliana
Glyma01g10610	W box	TTGACC	1642	6	-	Arabidopsis thaliana
Glyma01g10610	circadian	CAAAGATATC	1709	9	+	Lycopersicon esculentum	cis-acting regulatory element involved in circadian control
Glyma01g10610	circadian	CAAAGATATC	1807	9	+	Lycopersicon esculentum	cis-acting regulatory element involved in circadian control
Glyma01g10610	G-box	TACGTG	1253	6	-	Arabidopsis thaliana	cis-acting regulatory element involved in light responsiveness
Glyma01g10610	TC-rich repeats	GTTTTCTTAC	1418	9	+	Nicotiana tabacum	cis-acting element involved in defense and stress responsiveness
Glyma01g10610	Box 4	ATTAAT	589	6	+	Petroselinum crispum	part of a conserved DNA module involved in light responsiveness
Glyma01g10610	Box 4	ATTAAT	785	6	+	Petroselinum crispum	part of a conserved DNA module involved in light responsiveness
Glyma01g10610	Box 4	ATTAAT	869	6	+	Petroselinum crispum	part of a conserved DNA module involved in light responsiveness
Glyma01g10610	Box 4	ATTAAT	898	6	+	Petroselinum crispum	part of a conserved DNA module involved in light responsiveness
Glyma01g10610	Box 4	ATTAAT	934	6	+	Petroselinum crispum	part of a conserved DNA module involved in light responsiveness
Glyma01g10610	Box 4	ATTAAT	1127	6	-	Petroselinum crispum	part of a conserved DNA module involved in light responsiveness
Glyma01g10610	Box 4	ATTAAT	1245	6	-	Petroselinum crispum	part of a conserved DNA module involved in light responsiveness
Glyma01g10610	Box 4	ATTAAT	1557	6	-	Petroselinum crispum	part of a conserved DNA module involved in light responsiveness
Glyma01g10610	Box 4	ATTAAT	1578	6	-	Petroselinum crispum	part of a conserved DNA module involved in light responsiveness
Glyma01g10610	Box 4	ATTAAT	1755	6	-	Petroselinum crispum	part of a conserved DNA module involved in light responsiveness
Glyma01g10610	Box 4	ATTAAT	1875	6	-	Petroselinum crispum	part of a conserved DNA module involved in light responsiveness
Glyma01g10610	Box 4	ATTAAT	1883	6	-	Petroselinum crispum	part of a conserved DNA module involved in light responsiveness
Glyma01g10610	TCT-motif	TCTTAC	1422	6	+	Arabidopsis thaliana	part of a light responsive element
Glyma01g10610	ERE	ATTTTAAA	540	8	-	Nicotiana glutinos
Glyma01g10610	ERE	ATTTTAAA	1405	8	+	Nicotiana glutinos
Glyma01g10610	ERE	ATTTTAAA	1526	8	-	Nicotiana glutinos
Glyma01g10610	ERE	ATTTTAAA	1594	8	+	Nicotiana glutinos
Glyma01g10610	STRE	AGGGG	148	5	-	Arabidopsis thaliana
Glyma01g10610	STRE	AGGGG	258	5	+	Arabidopsis thaliana
Glyma01g10610	MYC	CATTTG	663	6	+	Arabidopsis thaliana
Glyma01g10610	MYC	CATGTG	1029	6	+	Arabidopsis thaliana
Glyma01g10610	TCA	TCATCTTCAT	626	9	-	Pisum sativum
Glyma01g10610	TCA	TCATCTTCAT	971	9	-	Pisum sativum
Glyma01g10610	TATA-box	TACAAAA	10	7	-	Oryza sativa	core promoter element around -30 of transcription start
Glyma01g10610	TATA-box	ATATAT	35	6	+	Brassica napus	core promoter element around -30 of transcription start
Glyma01g10610	TATA-box	TATA	36	4	+	Arabidopsis thaliana	core promoter element around -30 of transcription start
Glyma01g10610	TATA-box	TATATTTATATTT	166	12	-	Avena sativa	core promoter element around -30 of transcription start
Glyma01g10610	TATA-box	ATATAA	168	6	+	Brassica oleracea	core promoter element around -30 of transcription start
Glyma01g10610	TATA-box	TATA	169	4	+	Arabidopsis thaliana	core promoter element around -30 of transcription start
Glyma01g10610	TATA-box	ATATAA	176	6	+	Brassica oleracea	core promoter element around -30 of transcription start
Glyma01g10610	TATA-box	TATA	177	4	+	Arabidopsis thaliana	core promoter element around -30 of transcription start
Glyma01g10610	TATA-box	TATA	497	4	+	Arabidopsis thaliana	core promoter element around -30 of transcription start
Glyma01g10610	TATA-box	TATAAAA	606	7	-	Pisum sativum	core promoter element around -30 of transcription start
Glyma01g10610	TATA-box	TATAAA	607	6	-	Helianthus annuus	core promoter element around -30 of transcription start
Glyma01g10610	TATA-box	TATAA	608	5	-	Arabidopsis thaliana	core promoter element around -30 of transcription start
Glyma01g10610	TATA-box	TATA	609	4	+	Arabidopsis thaliana	core promoter element around -30 of transcription start
Glyma01g10610	TATA-box	TATA	729	4	+	Arabidopsis thaliana	core promoter element around -30 of transcription start
Glyma01g10610	TATA-box	ATATAT	941	6	+	Brassica napus	core promoter element around -30 of transcription start
Glyma01g10610	TATA-box	TATA	942	4	+	Arabidopsis thaliana	core promoter element around -30 of transcription start
Glyma01g10610	TATA-box	TATACA	952	6	-	Helianthus annuus	core promoter element around -30 of transcription start
Glyma01g10610	TATA-box	TATA	954	4	+	Arabidopsis thaliana	core promoter element around -30 of transcription start
Glyma01g10610	TATA-box	TATAAA	1061	6	-	Helianthus annuus	core promoter element around -30 of transcription start
Glyma01g10610	TATA-box	TATAA	1062	5	-	Arabidopsis thaliana	core promoter element around -30 of transcription start
Glyma01g10610	TATA-box	TATA	1063	4	-	Arabidopsis thaliana	core promoter element around -30 of transcription start
Glyma01g10610	TATA-box	ATATAA	1148	6	+	Brassica oleracea	core promoter element around -30 of transcription start
Glyma01g10610	TATA-box	TATA	1149	4	-	Arabidopsis thaliana	core promoter element around -30 of transcription start
Glyma01g10610	TATA-box	TATA	1239	4	-	Arabidopsis thaliana	core promoter element around -30 of transcription start
Glyma01g10610	TATA-box	TATAAAT	1317	7	-	Brassica juncea	core promoter element around -30 of transcription start
Glyma01g10610	TATA-box	TATAAA	1318	6	-	Helianthus annuus	core promoter element around -30 of transcription start
Glyma01g10610	TATA-box	TATAA	1319	5	-	Arabidopsis thaliana	core promoter element around -30 of transcription start
Glyma01g10610	TATA-box	TATA	1320	4	-	Arabidopsis thaliana	core promoter element around -30 of transcription start
Glyma01g10610	TATA-box	TATA	1357	4	-	Arabidopsis thaliana	core promoter element around -30 of transcription start
Glyma01g10610	TATA-box	TATATTTATATTT	1514	12	+	Avena sativa	core promoter element around -30 of transcription start
Glyma01g10610	TATA-box	TATAAATA	1516	8	-	Daucus carota	core promoter element around -30 of transcription start
Glyma01g10610	TATA-box	TATAAAT	1517	7	-	Brassica juncea	core promoter element around -30 of transcription start
Glyma01g10610	TATA-box	TATAAA	1518	6	-	Helianthus annuus	core promoter element around -30 of transcription start
Glyma01g10610	TATA-box	TATAA	1519	5	-	Arabidopsis thaliana	core promoter element around -30 of transcription start
Glyma01g10610	TATA-box	TATA	1520	4	-	Arabidopsis thaliana	core promoter element around -30 of transcription start
Glyma01g10610	TATA-box	ATTATA	1561	6	+	Brassica napus	core promoter element around -30 of transcription start
Glyma01g10610	TATA-box	TATAA	1562	5	-	Arabidopsis thaliana	core promoter element around -30 of transcription start
Glyma01g10610	TATA-box	TATA	1563	4	-	Arabidopsis thaliana	core promoter element around -30 of transcription start
Glyma01g10610	TATA-box	TATTTAAA	1596	8	-	Arabidopsis thaliana	core promoter element around -30 of transcription start
Glyma01g10610	TATA-box	ATATAA	1714	6	+	Brassica oleracea	core promoter element around -30 of transcription start
Glyma01g10610	TATA-box	TATA	1715	4	-	Arabidopsis thaliana	core promoter element around -30 of transcription start
Glyma01g10610	TATA-box	ATATAA	1797	6	+	Brassica oleracea	core promoter element around -30 of transcription start
Glyma01g10610	TATA-box	TATA	1798	4	-	Arabidopsis thaliana	core promoter element around -30 of transcription start
Glyma01g10610	TATA-box	ATATAA	1812	6	+	Brassica oleracea	core promoter element around -30 of transcription start
Glyma01g10610	TATA-box	TATA	1813	4	-	Arabidopsis thaliana	core promoter element around -30 of transcription start
Glyma01g10610	TATA-box	TATACA	1829	6	-	Helianthus annuus	core promoter element around -30 of transcription start
Glyma01g10610	TATA-box	TATA	1831	4	-	Arabidopsis thaliana	core promoter element around -30 of transcription start
Glyma01g10610	TATA-box	TAAAGATT	1862	8	-	Arabidopsis thaliana	core promoter element around -30 of transcription start
Glyma01g10610	TATA-box	ATATAT	1960	6	-	Brassica napus	core promoter element around -30 of transcription start
Glyma01g10610	TATA-box	TATA	1961	4	-	Arabidopsis thaliana	core promoter element around -30 of transcription start
Glyma01g10610	Unnamed__4	CTCC	134	4	-	Petroselinum hortense
Glyma01g10610	Unnamed__4	CTCC	276	4	+	Petroselinum hortense
Glyma01g10610	Unnamed__4	CTCC	372	4	+	Petroselinum hortense
Glyma01g10610	Unnamed__4	CTCC	392	4	-	Petroselinum hortense
Glyma01g10610	Unnamed__4	CTCC	1224	4	-	Petroselinum hortense
Glyma01g10610	Unnamed__4	CTCC	1301	4	-	Petroselinum hortense
Glyma01g10610	Unnamed__4	CTCC	1324	4	-	Petroselinum hortense
Glyma01g10610	Unnamed__4	CTCC	1913	4	+	Petroselinum hortense
Glyma01g10610	Unnamed__2	AACCTAACCT	440	9	-	Petroselinum hortense
Glyma01g10610	3-AF1 binding site	TAAGAGAGGAA	1462	10	-	Solanum tuberosum	light responsive element
Glyma01g10610	GCN4_motif	TGAGTCA	406	7	-	Oryza sativa	cis-regulatory element involved in endosperm expression
Glyma01g43700	AT~TATA-box	TATATA	55	6	+	Arabidopsis thaliana
Glyma01g43700	AT~TATA-box	TATATAAA	967	8	-	Arabidopsis thaliana
Glyma01g43700	AT~TATA-box	TATATA	969	6	+	Arabidopsis thaliana
Glyma01g43700	AT~TATA-box	TATATA	971	6	+	Arabidopsis thaliana
Glyma01g43700	AT~TATA-box	TATATA	973	6	+	Arabidopsis thaliana
Glyma01g43700	AT~TATA-box	TATATAAA	1521	8	-	Arabidopsis thaliana
Glyma01g43700	AT~TATA-box	TATATA	1523	6	-	Arabidopsis thaliana
Glyma01g43700	GATA-motif	AAGATAAGATT	1570	10	+	Arabidopsis thaliana	part of a light responsive element
Glyma01g43700	MYC	CAATTG	499	6	+	Arabidopsis thaliana
Glyma01g43700	TATA-box	ATATAT	54	6	+	Brassica napus	core promoter element around -30 of transcription start
Glyma01g43700	TATA-box	TATATA	55	6	+	Arabidopsis thaliana	core promoter element around -30 of transcription start
Glyma01g43700	TATA-box	ATATAA	56	6	+	Brassica oleracea	core promoter element around -30 of transcription start
Glyma01g43700	TATA-box	TATA	57	4	+	Arabidopsis thaliana	core promoter element around -30 of transcription start
Glyma01g43700	TATA-box	TATTTAAA	65	8	-	Arabidopsis thaliana	core promoter element around -30 of transcription start
Glyma01g43700	TATA-box	TATAA	282	5	-	Arabidopsis thaliana	core promoter element around -30 of transcription start
Glyma01g43700	TATA-box	TATA	283	4	+	Arabidopsis thaliana	core promoter element around -30 of transcription start
Glyma01g43700	TATA-box	TATAAAA	383	7	-	Pisum sativum	core promoter element around -30 of transcription start
Glyma01g43700	TATA-box	TATAAA	384	6	-	Helianthus annuus	core promoter element around -30 of transcription start
Glyma01g43700	TATA-box	TATAA	385	5	-	Arabidopsis thaliana	core promoter element around -30 of transcription start
Glyma01g43700	TATA-box	TATA	386	4	+	Arabidopsis thaliana	core promoter element around -30 of transcription start
Glyma01g43700	TATA-box	TATAAAA	647	7	-	Pisum sativum	core promoter element around -30 of transcription start
Glyma01g43700	TATA-box	TATAAA	648	6	-	Helianthus annuus	core promoter element around -30 of transcription start
Glyma01g43700	TATA-box	TATAA	649	5	-	Arabidopsis thaliana	core promoter element around -30 of transcription start
Glyma01g43700	TATA-box	TATA	650	4	+	Arabidopsis thaliana	core promoter element around -30 of transcription start
Glyma01g43700	TATA-box	TATA	742	4	+	Arabidopsis thaliana	core promoter element around -30 of transcription start
Glyma01g43700	TATA-box	ATTATA	751	6	+	Brassica napus	core promoter element around -30 of transcription start
Glyma01g43700	TATA-box	TATAA	752	5	-	Arabidopsis thaliana	core promoter element around -30 of transcription start
Glyma01g43700	TATA-box	TATA	753	4	+	Arabidopsis thaliana	core promoter element around -30 of transcription start
Glyma01g43700	TATA-box	ATTATA	756	6	+	Brassica napus	core promoter element around -30 of transcription start
Glyma01g43700	TATA-box	TATAA	757	5	-	Arabidopsis thaliana	core promoter element around -30 of transcription start
Glyma01g43700	TATA-box	TATA	758	4	+	Arabidopsis thaliana	core promoter element around -30 of transcription start
Glyma01g43700	TATA-box	ATTATA	761	6	+	Brassica napus	core promoter element around -30 of transcription start
Glyma01g43700	TATA-box	TATAA	762	5	-	Arabidopsis thaliana	core promoter element around -30 of transcription start
Glyma01g43700	TATA-box	TATA	763	4	+	Arabidopsis thaliana	core promoter element around -30 of transcription start
Glyma01g43700	TATA-box	taTATAAAtc	965	9	-	Arabidopsis thaliana	core promoter element around -30 of transcription start
Glyma01g43700	TATA-box	TATAAAT	966	7	-	Brassica juncea	core promoter element around -30 of transcription start
Glyma01g43700	TATA-box	TATAAA	967	6	-	Helianthus annuus	core promoter element around -30 of transcription start
Glyma01g43700	TATA-box	TATATAA	968	7	-	Arabidopsis thaliana	core promoter element around -30 of transcription start
Glyma01g43700	TATA-box	TATATTTATATTT	969	12	+	Avena sativa	core promoter element around -30 of transcription start
Glyma01g43700	TATA-box	ATATAT	970	6	+	Brassica napus	core promoter element around -30 of transcription start
Glyma01g43700	TATA-box	TATATA	971	6	+	Arabidopsis thaliana	core promoter element around -30 of transcription start
Glyma01g43700	TATA-box	ATATAT	972	6	+	Brassica napus	core promoter element around -30 of transcription start
Glyma01g43700	TATA-box	TATATA	973	6	+	Arabidopsis thaliana	core promoter element around -30 of transcription start
Glyma01g43700	TATA-box	ATATAT	974	6	+	Brassica napus	core promoter element around -30 of transcription start
Glyma01g43700	TATA-box	TATA	975	4	+	Arabidopsis thaliana	core promoter element around -30 of transcription start
Glyma01g43700	TATA-box	TACAAAA	986	7	-	Oryza sativa	core promoter element around -30 of transcription start
Glyma01g43700	TATA-box	ATTATA	999	6	+	Brassica napus	core promoter element around -30 of transcription start
Glyma01g43700	TATA-box	TATAA	1000	5	-	Arabidopsis thaliana	core promoter element around -30 of transcription start
Glyma01g43700	TATA-box	TATA	1001	4	-	Arabidopsis thaliana	core promoter element around -30 of transcription start
Glyma01g43700	TATA-box	TACAAAA	1029	7	+	Oryza sativa	core promoter element around -30 of transcription start
Glyma01g43700	TATA-box	TATAA	1055	5	-	Arabidopsis thaliana	core promoter element around -30 of transcription start
Glyma01g43700	TATA-box	TATA	1056	4	-	Arabidopsis thaliana	core promoter element around -30 of transcription start
Glyma01g43700	TATA-box	ATATAT	1098	6	-	Brassica napus	core promoter element around -30 of transcription start
Glyma01g43700	TATA-box	TATA	1099	4	-	Arabidopsis thaliana	core promoter element around -30 of transcription start
Glyma01g43700	TATA-box	ATTATA	1102	6	+	Brassica napus	core promoter element around -30 of transcription start
Glyma01g43700	TATA-box	TATAA	1103	5	-	Arabidopsis thaliana	core promoter element around -30 of transcription start
Glyma01g43700	TATA-box	TATA	1104	4	-	Arabidopsis thaliana	core promoter element around -30 of transcription start
Glyma01g43700	TATA-box	TATA	1248	4	-	Arabidopsis thaliana	core promoter element around -30 of transcription start
Glyma01g43700	TATA-box	TATA	1291	4	-	Arabidopsis thaliana	core promoter element around -30 of transcription start
Glyma01g43700	TATA-box	TATAAAA	1383	7	-	Pisum sativum	core promoter element around -30 of transcription start
Glyma01g43700	TATA-box	TATAAA	1384	6	-	Helianthus annuus	core promoter element around -30 of transcription start
Glyma01g43700	TATA-box	TATAA	1385	5	-	Arabidopsis thaliana	core promoter element around -30 of transcription start
Glyma01g43700	TATA-box	TATA	1386	4	-	Arabidopsis thaliana	core promoter element around -30 of transcription start
Glyma01g43700	TATA-box	ccTATAAAaa	1409	9	+	Arabidopsis thaliana	core promoter element around -30 of transcription start
Glyma01g43700	TATA-box	TATA	1411	4	-	Arabidopsis thaliana	core promoter element around -30 of transcription start
Glyma01g43700	TATA-box	TATAA	1424	5	-	Arabidopsis thaliana	core promoter element around -30 of transcription start
Glyma01g43700	TATA-box	TATA	1425	4	-	Arabidopsis thaliana	core promoter element around -30 of transcription start
Glyma01g43700	TATA-box	TATAA	1433	5	-	Arabidopsis thaliana	core promoter element around -30 of transcription start
Glyma01g43700	TATA-box	TATA	1434	4	-	Arabidopsis thaliana	core promoter element around -30 of transcription start
Glyma01g43700	TATA-box	TATTTAAA	1457	8	-	Arabidopsis thaliana	core promoter element around -30 of transcription start
Glyma01g43700	TATA-box	TAAAGATT	1490	8	-	Arabidopsis thaliana	core promoter element around -30 of transcription start
Glyma01g43700	TATA-box	TATAAA	1494	6	-	Helianthus annuus	core promoter element around -30 of transcription start
Glyma01g43700	TATA-box	TATAA	1495	5	-	Arabidopsis thaliana	core promoter element around -30 of transcription start
Glyma01g43700	TATA-box	TATA	1496	4	-	Arabidopsis thaliana	core promoter element around -30 of transcription start
Glyma01g43700	TATA-box	TATAAAA	1520	7	-	Pisum sativum	core promoter element around -30 of transcription start
Glyma01g43700	TATA-box	TATAAA	1521	6	-	Helianthus annuus	core promoter element around -30 of transcription start
Glyma01g43700	TATA-box	TATATAA	1522	7	-	Arabidopsis thaliana	core promoter element around -30 of transcription start
Glyma01g43700	TATA-box	TATATA	1523	6	-	Arabidopsis thaliana	core promoter element around -30 of transcription start
Glyma01g43700	TATA-box	ATATAT	1524	6	-	Brassica napus	core promoter element around -30 of transcription start
Glyma01g43700	TATA-box	TATA	1525	4	-	Arabidopsis thaliana	core promoter element around -30 of transcription start
Glyma01g43700	TATA-box	ATATAT	1690	6	-	Brassica napus	core promoter element around -30 of transcription start
Glyma01g43700	TATA-box	TATA	1691	4	-	Arabidopsis thaliana	core promoter element around -30 of transcription start
Glyma01g43700	TATA-box	TATAA	1717	5	-	Arabidopsis thaliana	core promoter element around -30 of transcription start
Glyma01g43700	TATA-box	TATA	1718	4	-	Arabidopsis thaliana	core promoter element around -30 of transcription start
Glyma01g43700	TATA-box	TACAAAA	1819	7	+	Oryza sativa	core promoter element around -30 of transcription start
Glyma01g43700	TATA-box	TATA	1829	4	-	Arabidopsis thaliana	core promoter element around -30 of transcription start
Glyma01g43700	TATA-box	TATTTAAA	1835	8	+	Arabidopsis thaliana	core promoter element around -30 of transcription start
Glyma01g43700	TATA-box	TATTTAAA	1862	8	+	Arabidopsis thaliana	core promoter element around -30 of transcription start
Glyma01g43700	TATA-box	TATTTAAA	1864	8	-	Arabidopsis thaliana	core promoter element around -30 of transcription start
Glyma01g43700	TATA-box	ccTATAAAaa	1889	9	-	Arabidopsis thaliana	core promoter element around -30 of transcription start
Glyma01g43700	TATA-box	TATAAAA	1890	7	-	Pisum sativum	core promoter element around -30 of transcription start
Glyma01g43700	TATA-box	TATAAA	1891	6	-	Helianthus annuus	core promoter element around -30 of transcription start
Glyma01g43700	TATA-box	TATAA	1892	5	-	Arabidopsis thaliana	core promoter element around -30 of transcription start
Glyma01g43700	TATA-box	TATA	1893	4	-	Arabidopsis thaliana	core promoter element around -30 of transcription start
Glyma01g43700	TGACG-motif	TGACG	1366	5	+	Hordeum vulgare	cis-acting regulatory element involved in the MeJA-responsiveness
Glyma01g43700	TGACG-motif	TGACG	1419	5	+	Hordeum vulgare	cis-acting regulatory element involved in the MeJA-responsiveness
Glyma01g43700	Unnamed__4	CTCC	204	4	-	Petroselinum hortense
Glyma01g43700	Unnamed__4	CTCC	579	4	-	Petroselinum hortense
Glyma01g43700	Unnamed__4	CTCC	1604	4	+	Petroselinum hortense
Glyma01g43700	Box 4	ATTAAT	1039	6	-	Petroselinum crispum	part of a conserved DNA module involved in light responsiveness
Glyma01g43700	Box 4	ATTAAT	1082	6	-	Petroselinum crispum	part of a conserved DNA module involved in light responsiveness
Glyma01g43700	Box 4	ATTAAT	1303	6	-	Petroselinum crispum	part of a conserved DNA module involved in light responsiveness
Glyma01g43700	Box II	ACACGTTGT	717	9	-	Sinapis alba	part of a light responsive element
Glyma01g43700	Box II	TGGTAATAA	1654	9	+	Solanum tuberosum	part of a light responsive element
Glyma01g43700	ERE	ATTTTAAA	1086	8	+	Nicotiana glutinos
Glyma01g43700	ERE	ATTTTAAA	1589	8	+	Nicotiana glutinos
Glyma01g43700	ERE	ATTTTAAA	1680	8	+	Nicotiana glutinos
Glyma01g43700	STRE	AGGGG	276	5	+	Arabidopsis thaliana
Glyma01g43700	CGTCA-motif	CGTCA	1366	5	-	Hordeum vulgare	cis-acting regulatory element involved in the MeJA-responsiveness
Glyma01g43700	CGTCA-motif	CGTCA	1419	5	-	Hordeum vulgare	cis-acting regulatory element involved in the MeJA-responsiveness
Glyma01g43700	GT1-motif	GGTTAA	1478	6	+	Arabidopsis thaliana	light responsive element
Glyma01g43700	GT1-motif	GGTTAA	1761	6	+	Arabidopsis thaliana	light responsive element
Glyma01g43700	ABRE	ACGTG	720	5	+	Arabidopsis thaliana	cis-acting element involved in the abscisic acid responsiveness
Glyma01g43700	ATCT-motif	AATCTAATCC	1744	9	+	Pisum sativum	part of a conserved DNA module involved in light responsiveness
Glyma01g43700	MRE	AACCTAA	1758	7	-	Petroselinum crispum	MYB binding site involved in light responsiveness
Glyma01g43700	AT-rich sequence	TAAAATACT	807	9	+	Pisum sativum	element for maximal elicitor-mediated activation (2copies)
Glyma01g43700		motif_sequence	253	4	+	organism	short_function
Glyma01g43700		motif_sequence	554	4	-	organism	short_function
Glyma01g43700		motif_sequence	1026	4	+	organism	short_function
Glyma01g43700		motif_sequence	1296	4	+	organism	short_function
Glyma01g43700		motif_sequence	1403	4	+	organism	short_function
Glyma01g43700		motif_sequence	1502	4	-	organism	short_function
Glyma01g43700		motif_sequence	1539	4	+	organism	short_function
Glyma01g43700		motif_sequence	1916	4	-	organism	short_function
Glyma01g43700	WUN-motif	AAATTACTA	1011	9	+	Nicotiana glutinosa
Glyma01g43700	WUN-motif	AAATTACT	1769	8	+	Nicotiana glutinosa
Glyma01g43700	WUN-motif	AAATTTCTT	1787	9	+	Nicotiana glutinosa
Glyma01g43700	WUN-motif	AAATTACT	1943	8	-	Nicotiana glutinosa
Glyma01g43700	G-Box	CACGTT	719	6	-	Pisum sativum	cis-acting regulatory element involved in light responsiveness
Glyma01g43700	AT1-motif	AATTATTTTTTATT	150	13	+	Solanum tuberosum	part of a light responsive module
Glyma01g43700	ARE	AAACCA	866	6	-	Zea mays	cis-acting regulatory element essential for the anaerobic induction
Glyma01g43700	ARE	AAACCA	876	6	-	Zea mays	cis-acting regulatory element essential for the anaerobic induction
Glyma01g43700	ARE	AAACCA	992	6	+	Zea mays	cis-acting regulatory element essential for the anaerobic induction
Glyma01g43700	TCA-element	CCATCTTTTT	1171	9	-	Nicotiana tabacum	cis-acting element involved in salicylic acid responsiveness
Glyma01g43700	as-1	TGACG	1366	5	+	Arabidopsis thaliana
Glyma01g43700	as-1	TGACG	1419	5	+	Arabidopsis thaliana
Glyma01g43700	TATA	TATAAAAT	1519	8	-	Arabidopsis thaliana
Glyma01g43700	MYB	CAACCA	1178	6	-	Arabidopsis thaliana
Glyma01g43700	MYB	CAACCA	1340	6	-	Arabidopsis thaliana
Glyma01g43700	CAAT-box	CAAT	138	4	+	Nicotiana glutinosa
Glyma01g43700	CAAT-box	CAAT	149	4	+	Nicotiana glutinosa
Glyma01g43700	CAAT-box	CAAT	175	4	-	Nicotiana glutinosa
Glyma01g43700	CAAT-box	CAAAT	237	5	+	Pisum sativum	common cis-acting element in promoter and enhancer regions
Glyma01g43700	CAAT-box	CAAT	499	4	+	Nicotiana glutinosa
Glyma01g43700	CAAT-box	CAAT	501	4	-	Nicotiana glutinosa
Glyma01g43700	CAAT-box	CAAT	682	4	+	Nicotiana glutinosa
Glyma01g43700	CAAT-box	CAAT	691	4	-	Nicotiana glutinosa
Glyma01g43700	CAAT-box	CAAT	747	4	+	Nicotiana glutinosa
Glyma01g43700	CAAT-box	CAAT	838	4	+	Nicotiana glutinosa
Glyma01g43700	CAAT-box	CAAAT	873	5	-	Pisum sativum	common cis-acting element in promoter and enhancer regions
Glyma01g43700	CAAT-box	CAAAT	903	5	+	Pisum sativum	common cis-acting element in promoter and enhancer regions
Glyma01g43700	CAAT-box	CAAAT	996	5	+	Pisum sativum	common cis-acting element in promoter and enhancer regions
Glyma01g43700	CAAT-box	CAAAT	1043	5	-	Pisum sativum	common cis-acting element in promoter and enhancer regions
Glyma01g43700	CAAT-box	CAAAT	1067	5	-	Pisum sativum	common cis-acting element in promoter and enhancer regions
Glyma01g43700	CAAT-box	CAAAT	1095	5	+	Pisum sativum	common cis-acting element in promoter and enhancer regions
Glyma01g43700	CAAT-box	CAAAT	1143	5	-	Pisum sativum	common cis-acting element in promoter and enhancer regions
Glyma01g43700	CAAT-box	CAAAT	1266	5	-	Pisum sativum	common cis-acting element in promoter and enhancer regions
Glyma01g43700	CAAT-box	CCAAT	1325	5	-	Arabidopsis thaliana	common cis-acting element in promoter and enhancer regions
Glyma01g43700	CAAT-box	CAAAT	1353	5	-	Pisum sativum	common cis-acting element in promoter and enhancer regions
Glyma01g43700	CAAT-box	CAAAT	1389	5	-	Pisum sativum	common cis-acting element in promoter and enhancer regions
Glyma01g43700	CAAT-box	CAAT	1499	4	-	Nicotiana glutinosa
Glyma01g43700	CAAT-box	CAAT	1530	4	+	Nicotiana glutinosa
Glyma01g43700	CAAT-box	CAAT	1557	4	-	Nicotiana glutinosa
Glyma01g43700	CAAT-box	CAAT	1735	4	-	Nicotiana glutinosa
Glyma01g43700	CAAT-box	CAAAT	1747	5	+	Pisum sativum	common cis-acting element in promoter and enhancer regions
Glyma02g17250	ERE	ATTTTAAA	418	8	-	Nicotiana glutinos
Glyma02g17250	ERE	ATTTTAAA	517	8	+	Nicotiana glutinos
Glyma02g17250	ERE	ATTTTAAA	832	8	+	Nicotiana glutinos
Glyma02g17250	ERE	ATTTTAAA	914	8	+	Nicotiana glutinos
Glyma02g17250	ERE	ATTTCATA	1051	8	+	Nicotiana glutinos
Glyma02g17250	ERE	ATTTTAAA	1684	8	-	Nicotiana glutinos
Glyma02g17250	Unnamed__1	GAATTTAATTAA	1786	11	+	Glycine max	60K protein binding site
Glyma02g17250	TCT-motif	TCTTAC	218	6	+	Arabidopsis thaliana	part of a light responsive element
Glyma02g17250	TCT-motif	TCTTAC	277	6	+	Arabidopsis thaliana	part of a light responsive element
Glyma02g17250	TCT-motif	TCTTAC	626	6	-	Arabidopsis thaliana	part of a light responsive element
Glyma02g17250	Box 4	ATTAAT	451	6	+	Petroselinum crispum	part of a conserved DNA module involved in light responsiveness
Glyma02g17250	Box 4	ATTAAT	491	6	+	Petroselinum crispum	part of a conserved DNA module involved in light responsiveness
Glyma02g17250	Box 4	ATTAAT	635	6	+	Petroselinum crispum	part of a conserved DNA module involved in light responsiveness
Glyma02g17250	Box 4	ATTAAT	866	6	+	Petroselinum crispum	part of a conserved DNA module involved in light responsiveness
Glyma02g17250	GARE-motif	TCTGTTG	1133	7	+	Brassica oleracea	gibberellin-responsive element
Glyma02g17250	GT1-motif	GGTTAA	1979	6	-	Arabidopsis thaliana	light responsive element
Glyma02g17250	CCAAT-box	CAACGG	348	6	-	Hordeum vulgare	MYBHv1 binding site
Glyma02g17250	CGTCA-motif	CGTCA	1626	5	-	Hordeum vulgare	cis-acting regulatory element involved in the MeJA-responsiveness
Glyma02g17250	AT~TATA-box	TATATA	1192	6	-	Arabidopsis thaliana
Glyma02g17250	AT~TATA-box	TATATAAA	1479	8	-	Arabidopsis thaliana
Glyma02g17250	AT~TATA-box	TATATA	1481	6	-	Arabidopsis thaliana
Glyma02g17250	AT~TATA-box	TATATA	1483	6	-	Arabidopsis thaliana
Glyma02g17250	AT~TATA-box	TATATA	1485	6	-	Arabidopsis thaliana
Glyma02g17250	AT-rich element	ATAGAAATCAA	430	10	+	Glycine max	binding site of AT-rich DNA binding protein (ATBP-1)
Glyma02g17250	AT-rich element	ATAGAAATCAA	464	10	+	Glycine max	binding site of AT-rich DNA binding protein (ATBP-1)
Glyma02g17250	Unnamed__4	CTCC	289	4	-	Petroselinum hortense
Glyma02g17250	Unnamed__4	CTCC	971	4	+	Petroselinum hortense
Glyma02g17250	Unnamed__4	CTCC	1986	4	+	Petroselinum hortense
Glyma02g17250	O2-site	GATGA(C/T)(A/G)TG(A/G)	885	8	-	Zea mays	cis-acting regulatory element involved in zein metabolism regulation
Glyma02g17250	MYC	CAATTG	905	6	+	Arabidopsis thaliana
Glyma02g17250	MYC	CATGTG	1168	6	+	Arabidopsis thaliana
Glyma02g17250	MYC	CATTTG	1385	6	+	Arabidopsis thaliana
Glyma02g17250	TATA-box	ATTATA	34	6	+	Brassica napus	core promoter element around -30 of transcription start
Glyma02g17250	TATA-box	TATAA	35	5	-	Arabidopsis thaliana	core promoter element around -30 of transcription start
Glyma02g17250	TATA-box	TATA	36	4	+	Arabidopsis thaliana	core promoter element around -30 of transcription start
Glyma02g17250	TATA-box	ATTATA	63	6	+	Brassica napus	core promoter element around -30 of transcription start
Glyma02g17250	TATA-box	TATAA	64	5	-	Arabidopsis thaliana	core promoter element around -30 of transcription start
Glyma02g17250	TATA-box	TATA	65	4	+	Arabidopsis thaliana	core promoter element around -30 of transcription start
Glyma02g17250	TATA-box	TATAA	189	5	-	Arabidopsis thaliana	core promoter element around -30 of transcription start
Glyma02g17250	TATA-box	TATA	190	4	+	Arabidopsis thaliana	core promoter element around -30 of transcription start
Glyma02g17250	TATA-box	TATAA	245	5	-	Arabidopsis thaliana	core promoter element around -30 of transcription start
Glyma02g17250	TATA-box	TATA	246	4	+	Arabidopsis thaliana	core promoter element around -30 of transcription start
Glyma02g17250	TATA-box	TATA	357	4	+	Arabidopsis thaliana	core promoter element around -30 of transcription start
Glyma02g17250	TATA-box	ccTATAAAaa	406	9	+	Arabidopsis thaliana	core promoter element around -30 of transcription start
Glyma02g17250	TATA-box	TATA	408	4	+	Arabidopsis thaliana	core promoter element around -30 of transcription start
Glyma02g17250	TATA-box	TATTTAAA	416	8	+	Arabidopsis thaliana	core promoter element around -30 of transcription start
Glyma02g17250	TATA-box	TACAAAA	483	7	+	Oryza sativa	core promoter element around -30 of transcription start
Glyma02g17250	TATA-box	TATAAA	558	6	-	Helianthus annuus	core promoter element around -30 of transcription start
Glyma02g17250	TATA-box	TATAA	559	5	-	Arabidopsis thaliana	core promoter element around -30 of transcription start
Glyma02g17250	TATA-box	TATA	560	4	+	Arabidopsis thaliana	core promoter element around -30 of transcription start
Glyma02g17250	TATA-box	TATAAAA	645	7	-	Pisum sativum	core promoter element around -30 of transcription start
Glyma02g17250	TATA-box	TATAAA	646	6	-	Helianthus annuus	core promoter element around -30 of transcription start
Glyma02g17250	TATA-box	TATAA	647	5	-	Arabidopsis thaliana	core promoter element around -30 of transcription start
Glyma02g17250	TATA-box	TATA	648	4	+	Arabidopsis thaliana	core promoter element around -30 of transcription start
Glyma02g17250	TATA-box	ATTATA	673	6	+	Brassica napus	core promoter element around -30 of transcription start
Glyma02g17250	TATA-box	TATAA	674	5	-	Arabidopsis thaliana	core promoter element around -30 of transcription start
Glyma02g17250	TATA-box	TATA	675	4	+	Arabidopsis thaliana	core promoter element around -30 of transcription start
Glyma02g17250	TATA-box	ATATAA	734	6	+	Brassica oleracea	core promoter element around -30 of transcription start
Glyma02g17250	TATA-box	TATA	735	4	+	Arabidopsis thaliana	core promoter element around -30 of transcription start
Glyma02g17250	TATA-box	ATTATA	750	6	+	Brassica napus	core promoter element around -30 of transcription start
Glyma02g17250	TATA-box	TATAA	751	5	-	Arabidopsis thaliana	core promoter element around -30 of transcription start
Glyma02g17250	TATA-box	TATA	752	4	+	Arabidopsis thaliana	core promoter element around -30 of transcription start
Glyma02g17250	TATA-box	ccTATAAAaa	850	9	-	Arabidopsis thaliana	core promoter element around -30 of transcription start
Glyma02g17250	TATA-box	TATAAAA	851	7	-	Pisum sativum	core promoter element around -30 of transcription start
Glyma02g17250	TATA-box	TATAAA	852	6	-	Helianthus annuus	core promoter element around -30 of transcription start
Glyma02g17250	TATA-box	TATAA	853	5	-	Arabidopsis thaliana	core promoter element around -30 of transcription start
Glyma02g17250	TATA-box	TATA	854	4	+	Arabidopsis thaliana	core promoter element around -30 of transcription start
Glyma02g17250	TATA-box	TACAAAA	923	7	-	Oryza sativa	core promoter element around -30 of transcription start
Glyma02g17250	TATA-box	ATATAT	1009	6	-	Brassica napus	core promoter element around -30 of transcription start
Glyma02g17250	TATA-box	TATA	1010	4	-	Arabidopsis thaliana	core promoter element around -30 of transcription start
Glyma02g17250	TATA-box	TACAAAA	1026	7	-	Oryza sativa	core promoter element around -30 of transcription start
Glyma02g17250	TATA-box	TATATTTATATTT	1042	12	+	Avena sativa	core promoter element around -30 of transcription start
Glyma02g17250	TATA-box	TATTTAAA	1044	8	+	Arabidopsis thaliana	core promoter element around -30 of transcription start
Glyma02g17250	TATA-box	TATA	1060	4	-	Arabidopsis thaliana	core promoter element around -30 of transcription start
Glyma02g17250	TATA-box	ATTATA	1063	6	+	Brassica napus	core promoter element around -30 of transcription start
Glyma02g17250	TATA-box	TATAA	1064	5	-	Arabidopsis thaliana	core promoter element around -30 of transcription start
Glyma02g17250	TATA-box	TATA	1065	4	-	Arabidopsis thaliana	core promoter element around -30 of transcription start
Glyma02g17250	TATA-box	ATATAT	1191	6	-	Brassica napus	core promoter element around -30 of transcription start
Glyma02g17250	TATA-box	TATATA	1192	6	-	Arabidopsis thaliana	core promoter element around -30 of transcription start
Glyma02g17250	TATA-box	ATATAA	1193	6	+	Brassica oleracea	core promoter element around -30 of transcription start
Glyma02g17250	TATA-box	TATA	1194	4	-	Arabidopsis thaliana	core promoter element around -30 of transcription start
Glyma02g17250	TATA-box	ATATAA	1205	6	+	Brassica oleracea	core promoter element around -30 of transcription start
Glyma02g17250	TATA-box	TATA	1206	4	-	Arabidopsis thaliana	core promoter element around -30 of transcription start
Glyma02g17250	TATA-box	tcTATAAATAgg	1233	11	-	Nicotiana tabacum	core promoter element around -30 of transcription start
Glyma02g17250	TATA-box	TATAAATA	1235	8	-	Daucus carota	core promoter element around -30 of transcription start
Glyma02g17250	TATA-box	TATAAAT	1236	7	-	Brassica juncea	core promoter element around -30 of transcription start
Glyma02g17250	TATA-box	TATAAA	1237	6	-	Helianthus annuus	core promoter element around -30 of transcription start
Glyma02g17250	TATA-box	TATAA	1238	5	-	Arabidopsis thaliana	core promoter element around -30 of transcription start
Glyma02g17250	TATA-box	TATA	1239	4	-	Arabidopsis thaliana	core promoter element around -30 of transcription start
Glyma02g17250	TATA-box	TATAAAA	1478	7	-	Pisum sativum	core promoter element around -30 of transcription start
Glyma02g17250	TATA-box	TATAAA	1479	6	-	Helianthus annuus	core promoter element around -30 of transcription start
Glyma02g17250	TATA-box	TATATAA	1480	7	-	Arabidopsis thaliana	core promoter element around -30 of transcription start
Glyma02g17250	TATA-box	TATATA	1481	6	-	Arabidopsis thaliana	core promoter element around -30 of transcription start
Glyma02g17250	TATA-box	ATATAT	1482	6	-	Brassica napus	core promoter element around -30 of transcription start
Glyma02g17250	TATA-box	TATATA	1483	6	-	Arabidopsis thaliana	core promoter element around -30 of transcription start
Glyma02g17250	TATA-box	ATATAT	1484	6	-	Brassica napus	core promoter element around -30 of transcription start
Glyma02g17250	TATA-box	TATATA	1485	6	-	Arabidopsis thaliana	core promoter element around -30 of transcription start
Glyma02g17250	TATA-box	TATA	1487	4	-	Arabidopsis thaliana	core promoter element around -30 of transcription start
Glyma02g17250	TATA-box	TATTTAAA	1682	8	+	Arabidopsis thaliana	core promoter element around -30 of transcription start
Glyma02g17250	TATA-box	TACAAAA	1698	7	+	Oryza sativa	core promoter element around -30 of transcription start
Glyma02g17250	TATA-box	TATTTAAA	1878	8	-	Arabidopsis thaliana	core promoter element around -30 of transcription start
Glyma02g17250	TATA-box	ATATAA	1883	6	+	Brassica oleracea	core promoter element around -30 of transcription start
Glyma02g17250	TATA-box	TATA	1884	4	-	Arabidopsis thaliana	core promoter element around -30 of transcription start
Glyma02g17250	TATA-box	TATACA	1903	6	-	Helianthus annuus	core promoter element around -30 of transcription start
Glyma02g17250	TATA-box	TATA	1905	4	-	Arabidopsis thaliana	core promoter element around -30 of transcription start
Glyma02g17250	TATA-box	TATA	1967	4	-	Arabidopsis thaliana	core promoter element around -30 of transcription start
Glyma02g17250	TCA	TCATCTTCAT	890	9	+	Pisum sativum
Glyma02g17250	TGACG-motif	TGACG	1626	5	+	Hordeum vulgare	cis-acting regulatory element involved in the MeJA-responsiveness
Glyma02g17250	AE-box	AGAAACTT	1375	8	+	Arabidopsis thaliana	part of a module for light response
Glyma02g17250	ARE	AAACCA	149	6	-	Zea mays	cis-acting regulatory element essential for the anaerobic induction
Glyma02g17250	ARE	AAACCA	1841	6	+	Zea mays	cis-acting regulatory element essential for the anaerobic induction
Glyma02g17250	ARE	AAACCA	1897	6	+	Zea mays	cis-acting regulatory element essential for the anaerobic induction
Glyma02g17250	Myb-binding site	CAACAG	1134	6	-	Nicotiana tabacum
Glyma02g17250	AAGAA-motif	gGTAAAGAAA	875	9	-	Avena sativa
Glyma02g17250	AAGAA-motif	GAAAGAA	876	7	-	Avena sativa
Glyma02g17250	TCA-element	TCAGAAGAGG	16	9	-	Brassica oleracea	cis-acting element involved in salicylic acid responsiveness
Glyma02g17250	TCA-element	CCATCTTTTT	936	9	+	Nicotiana tabacum	cis-acting element involved in salicylic acid responsiveness
Glyma02g17250	G-Box	CACGTT	1090	6	+	Pisum sativum	cis-acting regulatory element involved in light responsiveness
Glyma02g17250	MYB	CAACAG	1134	6	-	Arabidopsis thaliana
Glyma02g17250	MYB	CAACCA	1279	6	-	Arabidopsis thaliana
Glyma02g17250	MYB	TAACCA	1409	6	+	Arabidopsis thaliana
Glyma02g17250	MYB	TAACCA	1980	6	+	Arabidopsis thaliana
Glyma02g17250	CAAT-box	CAAT	1	4	-	Nicotiana glutinosa
Glyma02g17250	CAAT-box	CAAAT	261	5	+	Pisum sativum	common cis-acting element in promoter and enhancer regions
Glyma02g17250	CAAT-box	CAAAT	271	5	-	Pisum sativum	common cis-acting element in promoter and enhancer regions
Glyma02g17250	CAAT-box	CAAT	363	4	+	Nicotiana glutinosa
Glyma02g17250	CAAT-box	CAAAT	379	5	-	Pisum sativum	common cis-acting element in promoter and enhancer regions
Glyma02g17250	CAAT-box	CAAT	387	4	-	Nicotiana glutinosa
Glyma02g17250	CAAT-box	CAAAT	392	5	+	Pisum sativum	common cis-acting element in promoter and enhancer regions
Glyma02g17250	CAAT-box	CAAT	438	4	+	Nicotiana glutinosa
Glyma02g17250	CAAT-box	CAAAT	455	5	-	Pisum sativum	common cis-acting element in promoter and enhancer regions
Glyma02g17250	CAAT-box	CAAT	511	4	+	Nicotiana glutinosa
Glyma02g17250	CAAT-box	CCAAT	550	5	-	Arabidopsis thaliana	common cis-acting element in promoter and enhancer regions
Glyma02g17250	CAAT-box	CAAT	576	4	+	Nicotiana glutinosa
Glyma02g17250	CAAT-box	CAAAT	580	5	-	Pisum sativum	common cis-acting element in promoter and enhancer regions
Glyma02g17250	CAAT-box	CAAT	616	4	+	Nicotiana glutinosa
Glyma02g17250	CAAT-box	CAAAT	658	5	-	Pisum sativum	common cis-acting element in promoter and enhancer regions
Glyma02g17250	CAAT-box	CAAAT	782	5	+	Pisum sativum	common cis-acting element in promoter and enhancer regions
Glyma02g17250	CAAT-box	CAAT	905	4	+	Nicotiana glutinosa
Glyma02g17250	CAAT-box	CAAT	907	4	-	Nicotiana glutinosa
Glyma02g17250	CAAT-box	CAAT	1119	4	+	Nicotiana glutinosa
Glyma02g17250	CAAT-box	CAAT	1160	4	-	Nicotiana glutinosa
Glyma02g17250	CAAT-box	CAAT	1211	4	+	Nicotiana glutinosa
Glyma02g17250	CAAT-box	CAAT	1222	4	+	Nicotiana glutinosa
Glyma02g17250	CAAT-box	CAAT	1228	4	+	Nicotiana glutinosa
Glyma02g17250	CAAT-box	CAAT	1319	4	+	Nicotiana glutinosa
Glyma02g17250	CAAT-box	CAAT	1334	4	-	Nicotiana glutinosa
Glyma02g17250	CAAT-box	CAAAT	1386	5	-	Pisum sativum	common cis-acting element in promoter and enhancer regions
Glyma02g17250	CAAT-box	CAAT	1398	4	+	Nicotiana glutinosa
Glyma02g17250	CAAT-box	CAAAT	1432	5	+	Pisum sativum	common cis-acting element in promoter and enhancer regions
Glyma02g17250	CAAT-box	CAAT	1435	4	-	Nicotiana glutinosa
Glyma02g17250	CAAT-box	CAAAT	1548	5	+	Pisum sativum	common cis-acting element in promoter and enhancer regions
Glyma02g17250	CAAT-box	CAAT	1569	4	-	Nicotiana glutinosa
Glyma02g17250	CAAT-box	CCAAT	1633	5	+	Arabidopsis thaliana	common cis-acting element in promoter and enhancer regions
Glyma02g17250	CAAT-box	CAAT	1634	4	+	Nicotiana glutinosa
Glyma02g17250	CAAT-box	CAAT	1678	4	-	Nicotiana glutinosa
Glyma02g17250	CAAT-box	CAAT	1786	4	+	Nicotiana glutinosa
Glyma02g17250	CAAT-box	CAAAT	1804	5	+	Pisum sativum	common cis-acting element in promoter and enhancer regions
Glyma02g17250	CAAT-box	CAAT	1821	4	-	Nicotiana glutinosa
Glyma02g17250	CAAT-box	CAAAT	1828	5	-	Pisum sativum	common cis-acting element in promoter and enhancer regions
Glyma02g17250	CAAT-box	CAAAT	1836	5	+	Pisum sativum	common cis-acting element in promoter and enhancer regions
Glyma02g17250	CAAT-box	CAAT	1943	4	-	Nicotiana glutinosa
Glyma02g17250	CAAT-box	CAAAT	1992	5	+	Pisum sativum	common cis-acting element in promoter and enhancer regions
Glyma02g17250	as-1	TGACG	1626	5	+	Arabidopsis thaliana
Glyma02g17250	TATA	TATAAAAT	644	8	-	Arabidopsis thaliana
Glyma02g17250	I-box	GATAAGGGT	1572	9	+	Arabidopsis thaliana	part of a light responsive element
Glyma02g17250	W box	TTGACC	932	6	+	Arabidopsis thaliana
Glyma02g17250	Myc	TCTCTTA	241	7	+	Arabidopsis thaliana
Glyma02g17250	ABRE	ACGTG	1090	5	-	Arabidopsis thaliana	cis-acting element involved in the abscisic acid responsiveness
Glyma02g17250	Unnamed__6	taTAAATATct	560	10	+	Zea mays
Glyma02g17250	Myb	TAACTG	181	6	+	Arabidopsis thaliana
Glyma02g17250	Myb	TAACTG	1642	6	+	Arabidopsis thaliana
Glyma02g17250	ATCT-motif	AATCTAATCC	250	9	+	Pisum sativum	part of a conserved DNA module involved in light responsiveness
Glyma02g17250	MYB-like sequence	TAACCA	1409	6	+	Arabidopsis thaliana
Glyma02g17250	MYB-like sequence	TAACCA	1980	6	+	Arabidopsis thaliana
Glyma02g17250		motif_sequence	17	4	+	organism	short_function
Glyma02g17250		motif_sequence	370	4	-	organism	short_function
Glyma02g17250		motif_sequence	910	4	-	organism	short_function
Glyma02g17250		motif_sequence	1139	4	-	organism	short_function
Glyma02g17250		motif_sequence	1309	4	-	organism	short_function
Glyma02g17250		motif_sequence	1392	4	-	organism	short_function
Glyma02g17250		motif_sequence	1447	4	+	organism	short_function
Glyma02g17250		motif_sequence	1772	4	+	organism	short_function
Glyma02g17250		motif_sequence	1952	4	-	organism	short_function
Glyma02g17250	MYB recognition site	CCGTTG	348	6	+	Arabidopsis thaliana
Glyma02g17250	MRE	AACCTAA	1294	7	-	Petroselinum crispum	MYB binding site involved in light responsiveness
Glyma02g17250	AT-rich sequence	TAAAATACT	1125	9	+	Pisum sativum	element for maximal elicitor-mediated activation (2copies)
Glyma02g17250	SARE	TTCGACCATCTT	931	11	+	Nicotiana tabacum	cis-acting element involved in salicylic acid responsiveness
Glyma02g17260	TATA-box	TATA	364	4	+	Arabidopsis thaliana	core promoter element around -30 of transcription start
Glyma02g17260	TATA-box	TACATAAA	438	8	+	Oryza sativa	core promoter element around -30 of transcription start
Glyma02g17260	TATA-box	ATATAT	490	6	+	Brassica napus	core promoter element around -30 of transcription start
Glyma02g17260	TATA-box	TATA	491	4	+	Arabidopsis thaliana	core promoter element around -30 of transcription start
Glyma02g17260	TATA-box	TATAA	641	5	-	Arabidopsis thaliana	core promoter element around -30 of transcription start
Glyma02g17260	TATA-box	TATA	642	4	+	Arabidopsis thaliana	core promoter element around -30 of transcription start
Glyma02g17260	TATA-box	taTATAAAg	668	9	-	Lycopersicon esculentum	core promoter element around -30 of transcription start
Glyma02g17260	TATA-box	TATAAA	669	6	-	Helianthus annuus	core promoter element around -30 of transcription start
Glyma02g17260	TATA-box	TATATAA	670	7	-	Arabidopsis thaliana	core promoter element around -30 of transcription start
Glyma02g17260	TATA-box	TATATA	671	6	+	Arabidopsis thaliana	core promoter element around -30 of transcription start
Glyma02g17260	TATA-box	ATATAA	672	6	+	Brassica oleracea	core promoter element around -30 of transcription start
Glyma02g17260	TATA-box	TATA	673	4	+	Arabidopsis thaliana	core promoter element around -30 of transcription start
Glyma02g17260	TATA-box	TATAAAA	684	7	-	Pisum sativum	core promoter element around -30 of transcription start
Glyma02g17260	TATA-box	TATAAA	685	6	-	Helianthus annuus	core promoter element around -30 of transcription start
Glyma02g17260	TATA-box	TATAA	686	5	-	Arabidopsis thaliana	core promoter element around -30 of transcription start
Glyma02g17260	TATA-box	TATA	687	4	+	Arabidopsis thaliana	core promoter element around -30 of transcription start
Glyma02g17260	TATA-box	ccTATAAAaa	856	9	-	Arabidopsis thaliana	core promoter element around -30 of transcription start
Glyma02g17260	TATA-box	ccTATAAAaa	979	9	+	Arabidopsis thaliana	core promoter element around -30 of transcription start
Glyma02g17260	TATA-box	TATAAAA	1024	7	-	Pisum sativum	core promoter element around -30 of transcription start
Glyma02g17260	TATA-box	TATAAA	1025	6	-	Helianthus annuus	core promoter element around -30 of transcription start
Glyma02g17260	TATA-box	TATAA	1026	5	-	Arabidopsis thaliana	core promoter element around -30 of transcription start
Glyma02g17260	TATA-box	TATA	1027	4	-	Arabidopsis thaliana	core promoter element around -30 of transcription start
Glyma02g17260	TATA-box	ccTATAAAaa	1082	9	+	Arabidopsis thaliana	core promoter element around -30 of transcription start
Glyma02g17260	TATA-box	ATATAA	1083	6	+	Brassica oleracea	core promoter element around -30 of transcription start
Glyma02g17260	TATA-box	TATA	1084	4	-	Arabidopsis thaliana	core promoter element around -30 of transcription start
Glyma02g17260	TATA-box	ATATAA	1137	6	+	Brassica oleracea	core promoter element around -30 of transcription start
Glyma02g17260	TATA-box	TATA	1138	4	-	Arabidopsis thaliana	core promoter element around -30 of transcription start
Glyma02g17260	TATA-box	ATTATA	1226	6	+	Brassica napus	core promoter element around -30 of transcription start
Glyma02g17260	TATA-box	TATAA	1227	5	-	Arabidopsis thaliana	core promoter element around -30 of transcription start
Glyma02g17260	TATA-box	TATA	1228	4	-	Arabidopsis thaliana	core promoter element around -30 of transcription start
Glyma02g17260	TATA-box	ATATAT	1285	6	-	Brassica napus	core promoter element around -30 of transcription start
Glyma02g17260	TATA-box	TATA	1286	4	-	Arabidopsis thaliana	core promoter element around -30 of transcription start
Glyma02g17260	TATA-box	TATAAAA	1294	7	-	Pisum sativum	core promoter element around -30 of transcription start
Glyma02g17260	TATA-box	TATAAA	1295	6	-	Helianthus annuus	core promoter element around -30 of transcription start
Glyma02g17260	TATA-box	TATAA	1296	5	-	Arabidopsis thaliana	core promoter element around -30 of transcription start
Glyma02g17260	TATA-box	TATA	1297	4	-	Arabidopsis thaliana	core promoter element around -30 of transcription start
Glyma02g17260	TATA-box	ATTATA	1416	6	+	Brassica napus	core promoter element around -30 of transcription start
Glyma02g17260	TATA-box	TATAA	1417	5	-	Arabidopsis thaliana	core promoter element around -30 of transcription start
Glyma02g17260	TATA-box	TATA	1418	4	-	Arabidopsis thaliana	core promoter element around -30 of transcription start
Glyma02g17260	TATA-box	TATACA	1499	6	-	Helianthus annuus	core promoter element around -30 of transcription start
Glyma02g17260	TATA-box	TATA	1501	4	-	Arabidopsis thaliana	core promoter element around -30 of transcription start
Glyma02g17260	TATA-box	ATATAA	1762	6	+	Brassica oleracea	core promoter element around -30 of transcription start
Glyma02g17260	TATA-box	TATA	1763	4	-	Arabidopsis thaliana	core promoter element around -30 of transcription start
Glyma02g17260	TATA-box	TACAAAA	1962	7	+	Oryza sativa	core promoter element around -30 of transcription start
Glyma02g17260	TCA	TCATCTTCAT	256	9	+	Pisum sativum
Glyma02g17260	TGACG-motif	TGACG	1814	5	-	Hordeum vulgare	cis-acting regulatory element involved in the MeJA-responsiveness
Glyma02g17260	TGACG-motif	TGACG	1930	5	-	Hordeum vulgare	cis-acting regulatory element involved in the MeJA-responsiveness
Glyma02g17260	MYC	CATTTG	14	6	-	Arabidopsis thaliana
Glyma02g17260	MYC	CATTTG	287	6	-	Arabidopsis thaliana
Glyma02g17260	MYC	CATGTG	338	6	-	Arabidopsis thaliana
Glyma02g17260	MYC	CATTTG	1808	6	+	Arabidopsis thaliana
Glyma02g17260	Unnamed__4	CTCC	24	4	+	Petroselinum hortense
Glyma02g17260	Unnamed__4	CTCC	99	4	-	Petroselinum hortense
Glyma02g17260	Unnamed__4	CTCC	321	4	-	Petroselinum hortense
Glyma02g17260	Unnamed__4	CTCC	1572	4	+	Petroselinum hortense
Glyma02g17260	Unnamed__4	CTCC	1593	4	+	Petroselinum hortense
Glyma02g17260	AT-rich element	ATAGAAATCAA	1139	10	+	Glycine max	binding site of AT-rich DNA binding protein (ATBP-1)
Glyma02g17260	AT~TATA-box	TATATAAA	669	8	-	Arabidopsis thaliana
Glyma02g17260	AT~TATA-box	TATATA	671	6	+	Arabidopsis thaliana
Glyma02g17260	G-box	ACACGTGT	308	8	+	Brassica napus	cis-acting regulatory element involved in light responsiveness
Glyma02g17260	G-box	CACGTG	309	6	+	Arabidopsis thaliana	cis-acting regulatory element involved in light responsiveness
Glyma02g17260	CGTCA-motif	CGTCA	1814	5	+	Hordeum vulgare	cis-acting regulatory element involved in the MeJA-responsiveness
Glyma02g17260	CGTCA-motif	CGTCA	1930	5	+	Hordeum vulgare	cis-acting regulatory element involved in the MeJA-responsiveness
Glyma02g17260	GARE-motif	TCTGTTG	816	7	-	Brassica oleracea	gibberellin-responsive element
Glyma02g17260	GT1-motif	GGTTAA	53	6	+	Arabidopsis thaliana	light responsive element
Glyma02g17260	GT1-motif	GGTTAA	864	6	+	Arabidopsis thaliana	light responsive element
Glyma02g17260	TCT-motif	TCTTAC	945	6	+	Arabidopsis thaliana	part of a light responsive element
Glyma02g17260	Box 4	ATTAAT	403	6	+	Petroselinum crispum	part of a conserved DNA module involved in light responsiveness
Glyma02g17260	Box 4	ATTAAT	407	6	+	Petroselinum crispum	part of a conserved DNA module involved in light responsiveness
Glyma02g17260	Box 4	ATTAAT	953	6	+	Petroselinum crispum	part of a conserved DNA module involved in light responsiveness
Glyma02g17260	Box 4	ATTAAT	962	6	+	Petroselinum crispum	part of a conserved DNA module involved in light responsiveness
Glyma02g17260	Box 4	ATTAAT	1095	6	-	Petroselinum crispum	part of a conserved DNA module involved in light responsiveness
Glyma02g17260	Box 4	ATTAAT	1583	6	-	Petroselinum crispum	part of a conserved DNA module involved in light responsiveness
Glyma02g17260	Box 4	ATTAAT	1953	6	-	Petroselinum crispum	part of a conserved DNA module involved in light responsiveness
Glyma02g17260	Box 4	ATTAAT	1957	6	-	Petroselinum crispum	part of a conserved DNA module involved in light responsiveness
Glyma02g17260	TC-rich repeats	ATTCTCTAAC	566	9	-	Nicotiana tabacum	cis-acting element involved in defense and stress responsiveness
Glyma02g17260	Unnamed__1	GAATTTAATTAA	955	11	+	Glycine max	60K protein binding site
Glyma02g17260	Unnamed__1	CGTGG	1775	5	+	Zea mays
Glyma02g17260	Unnamed__1	GAATTTAATTAA	1950	11	+	Glycine max	60K protein binding site
Glyma02g17260	ERE	ATTTTAAA	501	8	-	Nicotiana glutinos
Glyma02g17260	ERE	ATTTTAAA	924	8	-	Nicotiana glutinos
Glyma02g17260	STRE	AGGGG	1825	5	+	Arabidopsis thaliana
Glyma02g17260	MRE	AACCTAA	861	7	-	Petroselinum crispum	MYB binding site involved in light responsiveness
Glyma02g17260	CAG-motif	GAAAGGCAGAC	1513	10	+	Arabidopsis thaliana	part of a light response element
Glyma02g17260	MBS	CAACTG	1197	6	-	Arabidopsis thaliana	MYB binding site involved in drought-inducibility
Glyma02g17260		motif_sequence	22	4	+	organism	short_function
Glyma02g17260		motif_sequence	258	4	+	organism	short_function
Glyma02g17260		motif_sequence	519	4	+	organism	short_function
Glyma02g17260		motif_sequence	729	4	+	organism	short_function
Glyma02g17260		motif_sequence	1518	4	-	organism	short_function
Glyma02g17260		motif_sequence	1559	4	-	organism	short_function
Glyma02g17260		motif_sequence	1591	4	+	organism	short_function
Glyma02g17260		motif_sequence	1598	4	+	organism	short_function
Glyma02g17260		motif_sequence	1653	4	-	organism	short_function
Glyma02g17260		motif_sequence	1669	4	+	organism	short_function
Glyma02g17260		motif_sequence	1829	4	-	organism	short_function
Glyma02g17260	ACE	GACACGTATG	307	9	-	Petroselinum crispum	cis-acting element involved in light responsiveness
Glyma02g17260	HD-Zip 1	CAAT(A/T)ATTG	481	8.5	+	Arabidopsis thaliana	element involved in differentiation of the palisade mesophyll cells
Glyma02g17260	LTR	CCGAAA	49	6	-	Hordeum vulgare	cis-acting element involved in low-temperature responsiveness
Glyma02g17260	Myb	CAACTG	1197	6	-	Arabidopsis thaliana
Glyma02g17260	W box	TTGACC	421	6	-	Arabidopsis thaliana
Glyma02g17260	Myc	TCTCTTA	943	7	+	Arabidopsis thaliana
Glyma02g17260	ABRE	ACGTG	272	5	-	Arabidopsis thaliana	cis-acting element involved in the abscisic acid responsiveness
Glyma02g17260	ABRE	CGCACGTGTC	307	9	+	Hordeum vulgare	cis-acting element involved in the abscisic acid responsiveness
Glyma02g17260	ABRE	CACGTG	309	6	+	Arabidopsis thaliana	cis-acting element involved in the abscisic acid responsiveness
Glyma02g17260	ABRE	ACGTG	310	5	+	Arabidopsis thaliana	cis-acting element involved in the abscisic acid responsiveness
Glyma02g17260	TATA	TATAAAAT	1293	8	-	Arabidopsis thaliana
Glyma02g17260	as-1	TGACG	1814	5	-	Arabidopsis thaliana
Glyma02g17260	as-1	TGACG	1930	5	-	Arabidopsis thaliana
Glyma02g17260	WRE3	CCACCT	1604	6	+	Pisum sativum
Glyma02g17260	CAAT-box	CAAAT	14	5	+	Pisum sativum	common cis-acting element in promoter and enhancer regions
Glyma02g17260	CAAT-box	CAAAT	110	5	-	Pisum sativum	common cis-acting element in promoter and enhancer regions
Glyma02g17260	CAAT-box	CCAAT	192	5	+	Arabidopsis thaliana	common cis-acting element in promoter and enhancer regions
Glyma02g17260	CAAT-box	CAAT	193	4	+	Nicotiana glutinosa
Glyma02g17260	CAAT-box	CAAAT	220	5	+	Pisum sativum	common cis-acting element in promoter and enhancer regions
Glyma02g17260	CAAT-box	CAAAT	227	5	+	Pisum sativum	common cis-acting element in promoter and enhancer regions
Glyma02g17260	CAAT-box	CAAT	251	4	+	Nicotiana glutinosa
Glyma02g17260	CAAT-box	CAAAT	287	5	+	Pisum sativum	common cis-acting element in promoter and enhancer regions
Glyma02g17260	CAAT-box	CCCAATTT	415	8	-	Arabidopsis thaliana	common cis-acting element in promoter and enhancer regions
Glyma02g17260	CAAT-box	CCAAT	417	5	-	Arabidopsis thaliana	common cis-acting element in promoter and enhancer regions
Glyma02g17260	CAAT-box	CCAAT	480	5	+	Arabidopsis thaliana	common cis-acting element in promoter and enhancer regions
Glyma02g17260	CAAT-box	CAAT	481	4	+	Nicotiana glutinosa
Glyma02g17260	CAAT-box	CAAT	486	4	-	Nicotiana glutinosa
Glyma02g17260	CAAT-box	CAAT	543	4	-	Nicotiana glutinosa
Glyma02g17260	CAAT-box	CAAAT	554	5	-	Pisum sativum	common cis-acting element in promoter and enhancer regions
Glyma02g17260	CAAT-box	CAAAT	607	5	-	Pisum sativum	common cis-acting element in promoter and enhancer regions
Glyma02g17260	CAAT-box	CAAT	629	4	-	Nicotiana glutinosa
Glyma02g17260	CAAT-box	CAAAT	774	5	-	Pisum sativum	common cis-acting element in promoter and enhancer regions
Glyma02g17260	CAAT-box	CAAT	786	4	-	Nicotiana glutinosa
Glyma02g17260	CAAT-box	CCAAT	908	5	-	Arabidopsis thaliana	common cis-acting element in promoter and enhancer regions
Glyma02g17260	CAAT-box	CAAT	993	4	-	Nicotiana glutinosa
Glyma02g17260	CAAT-box	CAAT	1052	4	-	Nicotiana glutinosa
Glyma02g17260	CAAT-box	CCAAT	1070	5	-	Arabidopsis thaliana	common cis-acting element in promoter and enhancer regions
Glyma02g17260	CAAT-box	CAAAT	1160	5	+	Pisum sativum	common cis-acting element in promoter and enhancer regions
Glyma02g17260	CAAT-box	CAAAT	1238	5	+	Pisum sativum	common cis-acting element in promoter and enhancer regions
Glyma02g17260	CAAT-box	CAAAT	1241	5	-	Pisum sativum	common cis-acting element in promoter and enhancer regions
Glyma02g17260	CAAT-box	CAAT	1349	4	+	Nicotiana glutinosa
Glyma02g17260	CAAT-box	CAAAT	1364	5	-	Pisum sativum	common cis-acting element in promoter and enhancer regions
Glyma02g17260	CAAT-box	CAAAT	1575	5	+	Pisum sativum	common cis-acting element in promoter and enhancer regions
Glyma02g17260	CAAT-box	CAAT	1636	4	+	Nicotiana glutinosa
Glyma02g17260	CAAT-box	CAAAT	1649	5	-	Pisum sativum	common cis-acting element in promoter and enhancer regions
Glyma02g17260	CAAT-box	CAAT	1698	4	-	Nicotiana glutinosa
Glyma02g17260	CAAT-box	CAAAT	1809	5	-	Pisum sativum	common cis-acting element in promoter and enhancer regions
Glyma02g17260	CAAT-box	CAAAT	1903	5	-	Pisum sativum	common cis-acting element in promoter and enhancer regions
Glyma02g17260	CAAT-box	CAAAT	1925	5	+	Pisum sativum	common cis-acting element in promoter and enhancer regions
Glyma02g17260	MYB	CAACAG	816	6	+	Arabidopsis thaliana
Glyma02g17260	WUN-motif	AAATTTCTT	228	9	+	Nicotiana glutinosa
Glyma02g17260	G-Box	CACGTT	272	6	+	Pisum sativum	cis-acting regulatory element involved in light responsiveness
Glyma02g17260	G-Box	CACGTG	309	6	+	Pisum sativum	cis-acting regulatory element involved in light responsiveness
Glyma02g17260	DRE core	GCCGAC	635	6	+	Arabidopsis thaliana
Glyma02g17260	AAGAA-motif	GAAAGAA	1304	7	-	Avena sativa
Glyma02g17260	AAGAA-motif	GAAAGAA	1434	7	+	Avena sativa
Glyma02g17260	AAGAA-motif	GAAAGAA	1448	7	-	Avena sativa
Glyma02g17260	AAGAA-motif	GAAAGAA	1613	7	+	Avena sativa
Glyma02g17260	AAGAA-motif	GAAAGAA	1626	7	+	Avena sativa
Glyma02g17260	TCA-element	CCATCTTTTT	1167	9	-	Nicotiana tabacum	cis-acting element involved in salicylic acid responsiveness
Glyma02g17260	AT1-motif	AATTATTTTTTATT	597	13	-	Solanum tuberosum	part of a light responsive module
Glyma02g17260	AE-box	AGAAACAA	1243	8	-	Arabidopsis thaliana	part of a module for light response
Glyma02g17260	AE-box	AGAAACTT	1546	8	-	Arabidopsis thaliana	part of a module for light response
Glyma02g17260	Myb-binding site	CAACAG	816	6	+	Nicotiana tabacum
Glyma02g17260	ARE	AAACCA	1874	6	-	Zea mays	cis-acting regulatory element essential for the anaerobic induction
Glyma02g29360	MYC	CAATTG	746	6	+	Arabidopsis thaliana
Glyma02g29360	MYC	CAATTG	1258	6	-	Arabidopsis thaliana
Glyma02g29360	MYC	CATTTG	1435	6	-	Arabidopsis thaliana
Glyma02g29360	GATA-motif	AAGGATAAGG	1923	9	-	Solanum tuberosum	part of a light responsive element
Glyma02g29360	TATA-box	ATTATA	38	6	+	Brassica napus	core promoter element around -30 of transcription start
Glyma02g29360	TATA-box	TATAA	39	5	-	Arabidopsis thaliana	core promoter element around -30 of transcription start
Glyma02g29360	TATA-box	TATA	40	4	+	Arabidopsis thaliana	core promoter element around -30 of transcription start
Glyma02g29360	TATA-box	ATATAT	113	6	+	Brassica napus	core promoter element around -30 of transcription start
Glyma02g29360	TATA-box	TATA	114	4	+	Arabidopsis thaliana	core promoter element around -30 of transcription start
Glyma02g29360	TATA-box	TACAAAA	482	7	+	Oryza sativa	core promoter element around -30 of transcription start
Glyma02g29360	TATA-box	taTATAAAtc	658	9	-	Arabidopsis thaliana	core promoter element around -30 of transcription start
Glyma02g29360	TATA-box	TATAAAA	661	7	-	Pisum sativum	core promoter element around -30 of transcription start
Glyma02g29360	TATA-box	TATAAA	662	6	-	Helianthus annuus	core promoter element around -30 of transcription start
Glyma02g29360	TATA-box	TATAA	663	5	-	Arabidopsis thaliana	core promoter element around -30 of transcription start
Glyma02g29360	TATA-box	TATA	664	4	+	Arabidopsis thaliana	core promoter element around -30 of transcription start
Glyma02g29360	TATA-box	TATATTTATATTT	859	12	-	Avena sativa	core promoter element around -30 of transcription start
Glyma02g29360	TATA-box	ATATAT	867	6	+	Brassica napus	core promoter element around -30 of transcription start
Glyma02g29360	TATA-box	TATATA	868	6	+	Arabidopsis thaliana	core promoter element around -30 of transcription start
Glyma02g29360	TATA-box	ATATAT	869	6	+	Brassica napus	core promoter element around -30 of transcription start
Glyma02g29360	TATA-box	TATA	870	4	+	Arabidopsis thaliana	core promoter element around -30 of transcription start
Glyma02g29360	TATA-box	ATTATA	939	6	+	Brassica napus	core promoter element around -30 of transcription start
Glyma02g29360	TATA-box	TATAA	940	5	-	Arabidopsis thaliana	core promoter element around -30 of transcription start
Glyma02g29360	TATA-box	TATA	941	4	+	Arabidopsis thaliana	core promoter element around -30 of transcription start
Glyma02g29360	TATA-box	ATATAT	990	6	+	Brassica napus	core promoter element around -30 of transcription start
Glyma02g29360	TATA-box	TATA	991	4	+	Arabidopsis thaliana	core promoter element around -30 of transcription start
Glyma02g29360	TATA-box	TATA	1020	4	-	Arabidopsis thaliana	core promoter element around -30 of transcription start
Glyma02g29360	TATA-box	TACAAAA	1085	7	+	Oryza sativa	core promoter element around -30 of transcription start
Glyma02g29360	TATA-box	TATA	1101	4	-	Arabidopsis thaliana	core promoter element around -30 of transcription start
Glyma02g29360	TATA-box	TACAAAA	1171	7	+	Oryza sativa	core promoter element around -30 of transcription start
Glyma02g29360	TATA-box	TACAAAA	1379	7	+	Oryza sativa	core promoter element around -30 of transcription start
Glyma02g29360	TATA-box	ATATAA	1401	6	+	Brassica oleracea	core promoter element around -30 of transcription start
Glyma02g29360	TATA-box	TATA	1402	4	-	Arabidopsis thaliana	core promoter element around -30 of transcription start
Glyma02g29360	TATA-box	ATATAA	1469	6	+	Brassica oleracea	core promoter element around -30 of transcription start
Glyma02g29360	TATA-box	TATA	1470	4	-	Arabidopsis thaliana	core promoter element around -30 of transcription start
Glyma02g29360	TATA-box	TATAAAA	1499	7	-	Pisum sativum	core promoter element around -30 of transcription start
Glyma02g29360	TATA-box	TATAAA	1500	6	-	Helianthus annuus	core promoter element around -30 of transcription start
Glyma02g29360	TATA-box	TATAA	1501	5	-	Arabidopsis thaliana	core promoter element around -30 of transcription start
Glyma02g29360	TATA-box	TATA	1502	4	-	Arabidopsis thaliana	core promoter element around -30 of transcription start
Glyma02g29360	TATA-box	ATTATA	1545	6	+	Brassica napus	core promoter element around -30 of transcription start
Glyma02g29360	TATA-box	TATAA	1546	5	-	Arabidopsis thaliana	core promoter element around -30 of transcription start
Glyma02g29360	TATA-box	TATA	1547	4	-	Arabidopsis thaliana	core promoter element around -30 of transcription start
Glyma02g29360	TATA-box	ATATAT	1578	6	-	Brassica napus	core promoter element around -30 of transcription start
Glyma02g29360	TATA-box	TATATA	1579	6	-	Arabidopsis thaliana	core promoter element around -30 of transcription start
Glyma02g29360	TATA-box	ATATAT	1580	6	-	Brassica napus	core promoter element around -30 of transcription start
Glyma02g29360	TATA-box	TATA	1581	4	-	Arabidopsis thaliana	core promoter element around -30 of transcription start
Glyma02g29360	TATA-box	ATTATA	1584	6	+	Brassica napus	core promoter element around -30 of transcription start
Glyma02g29360	TATA-box	TATATAA	1585	7	-	Arabidopsis thaliana	core promoter element around -30 of transcription start
Glyma02g29360	TATA-box	TATATA	1586	6	-	Arabidopsis thaliana	core promoter element around -30 of transcription start
Glyma02g29360	TATA-box	ATATAT	1587	6	-	Brassica napus	core promoter element around -30 of transcription start
Glyma02g29360	TATA-box	TATA	1588	4	-	Arabidopsis thaliana	core promoter element around -30 of transcription start
Glyma02g29360	TATA-box	TATATAA	1594	7	-	Arabidopsis thaliana	core promoter element around -30 of transcription start
Glyma02g29360	TATA-box	TATATA	1595	6	-	Arabidopsis thaliana	core promoter element around -30 of transcription start
Glyma02g29360	TATA-box	ATATAT	1596	6	-	Brassica napus	core promoter element around -30 of transcription start
Glyma02g29360	TATA-box	TATATA	1597	6	-	Arabidopsis thaliana	core promoter element around -30 of transcription start
Glyma02g29360	TATA-box	ATATAA	1598	6	+	Brassica oleracea	core promoter element around -30 of transcription start
Glyma02g29360	TATA-box	TATA	1599	4	-	Arabidopsis thaliana	core promoter element around -30 of transcription start
Glyma02g29360	TATA-box	TATA	1667	4	-	Arabidopsis thaliana	core promoter element around -30 of transcription start
Glyma02g29360	TATA-box	TATA	1749	4	-	Arabidopsis thaliana	core promoter element around -30 of transcription start
Glyma02g29360	TATA-box	TATA	1780	4	-	Arabidopsis thaliana	core promoter element around -30 of transcription start
Glyma02g29360	Unnamed__4	CTCC	267	4	-	Petroselinum hortense
Glyma02g29360	Unnamed__4	CTCC	359	4	-	Petroselinum hortense
Glyma02g29360	Unnamed__4	CTCC	389	4	+	Petroselinum hortense
Glyma02g29360	Unnamed__4	CTCC	605	4	-	Petroselinum hortense
Glyma02g29360	Unnamed__4	CTCC	617	4	-	Petroselinum hortense
Glyma02g29360	Unnamed__4	CTCC	1273	4	+	Petroselinum hortense
Glyma02g29360	Unnamed__4	CTCC	1876	4	+	Petroselinum hortense
Glyma02g29360	AT~TATA-box	TATATA	868	6	+	Arabidopsis thaliana
Glyma02g29360	AT~TATA-box	TATATA	1579	6	-	Arabidopsis thaliana
Glyma02g29360	AT~TATA-box	TATATA	1586	6	-	Arabidopsis thaliana
Glyma02g29360	AT~TATA-box	TATATA	1595	6	-	Arabidopsis thaliana
Glyma02g29360	AT~TATA-box	TATATA	1597	6	-	Arabidopsis thaliana
Glyma02g29360	G-box	CACGTG	1808	6	-	Arabidopsis thaliana	cis-acting regulatory element involved in light responsiveness
Glyma02g29360	GT1-motif	GGTTAA	59	6	-	Arabidopsis thaliana	light responsive element
Glyma02g29360	GT1-motif	GGTTAAT	148	7	-	Avena sativa	light responsive element
Glyma02g29360	GT1-motif	GGTTAA	149	6	-	Arabidopsis thaliana	light responsive element
Glyma02g29360	GT1-motif	GGTTAA	844	6	+	Arabidopsis thaliana	light responsive element
Glyma02g29360	GT1-motif	GGTTAA	1694	6	-	Arabidopsis thaliana	light responsive element
Glyma02g29360	Unnamed__1	CGTGG	264	5	+	Zea mays
Glyma02g29360	Unnamed__1	CGTGG	391	5	-	Zea mays
Glyma02g29360	Unnamed__1	CGTGG	832	5	-	Zea mays
Glyma02g29360	Unnamed__1	CGTGG	1303	5	+	Zea mays
Glyma02g29360	Box 4	ATTAAT	1626	6	-	Petroselinum crispum	part of a conserved DNA module involved in light responsiveness
Glyma02g29360	STRE	AGGGG	682	5	+	Arabidopsis thaliana
Glyma02g29360	STRE	AGGGG	739	5	-	Arabidopsis thaliana
Glyma02g29360	STRE	AGGGG	760	5	-	Arabidopsis thaliana
Glyma02g29360	STRE	AGGGG	1763	5	-	Arabidopsis thaliana
Glyma02g29360	ERE	ATTTTAAA	1032	8	+	Nicotiana glutinos
Glyma02g29360	ERE	ATTTTAAA	1937	8	+	Nicotiana glutinos
Glyma02g29360	P-box	CAACAAACCCCTT	753	12	+	Petroselinum crispum	gibberellin-responsive element and part of a light responsive element
Glyma02g29360	MBS	CAACTG	241	6	+	Arabidopsis thaliana	MYB binding site involved in drought-inducibility
Glyma02g29360	MBS	CAACTG	320	6	-	Arabidopsis thaliana	MYB binding site involved in drought-inducibility
Glyma02g29360	MRE	AACCTAA	692	7	-	Petroselinum crispum	MYB binding site involved in light responsiveness
Glyma02g29360	MRE	AACCTAA	1195	7	-	Petroselinum crispum	MYB binding site involved in light responsiveness
Glyma02g29360	MRE	AACCTAA	1833	7	-	Petroselinum crispum	MYB binding site involved in light responsiveness
Glyma02g29360		motif_sequence	549	4	-	organism	short_function
Glyma02g29360		motif_sequence	584	4	-	organism	short_function
Glyma02g29360		motif_sequence	617	4	-	organism	short_function
Glyma02g29360		motif_sequence	678	4	-	organism	short_function
Glyma02g29360		motif_sequence	964	4	+	organism	short_function
Glyma02g29360		motif_sequence	1827	4	-	organism	short_function
Glyma02g29360		motif_sequence	1844	4	-	organism	short_function
Glyma02g29360	LTR	CCGAAA	1228	6	-	Hordeum vulgare	cis-acting element involved in low-temperature responsiveness
Glyma02g29360	LTR	CCGAAA	1296	6	+	Hordeum vulgare	cis-acting element involved in low-temperature responsiveness
Glyma02g29360	MYB-like sequence	TAACCA	3	6	+	Arabidopsis thaliana
Glyma02g29360	MYB-like sequence	TAACCA	60	6	+	Arabidopsis thaliana
Glyma02g29360	MYB-like sequence	TAACCA	150	6	+	Arabidopsis thaliana
Glyma02g29360	ACE	GCGACGTACC	515	9	+	Petroselinum crispum	cis-acting element involved in light responsiveness
Glyma02g29360	ABRE	CACGTG	1808	6	-	Arabidopsis thaliana	cis-acting element involved in the abscisic acid responsiveness
Glyma02g29360	ABRE	ACGTG	1809	5	+	Arabidopsis thaliana	cis-acting element involved in the abscisic acid responsiveness
Glyma02g29360	AuxRR-core	GGTCCAT	1319	7	+	Nicotiana tabacum	cis-acting regulatory element involved in auxin responsiveness
Glyma02g29360	W box	TTGACC	1242	6	-	Arabidopsis thaliana
Glyma02g29360	W box	TTGACC	1724	6	-	Arabidopsis thaliana
Glyma02g29360	Myb	CAACTG	241	6	+	Arabidopsis thaliana
Glyma02g29360	Myb	CAACTG	320	6	-	Arabidopsis thaliana
Glyma02g29360	Myb	TAACTG	1830	6	-	Arabidopsis thaliana
Glyma02g29360	Myb	TAACTG	1908	6	+	Arabidopsis thaliana
Glyma02g29360	Unnamed__6	taTAAATATct	657	10	-	Zea mays
Glyma02g29360	TATA	TATAAAAT	1470	8	+	Arabidopsis thaliana
Glyma02g29360	WRE3	CCACCT	1879	6	+	Pisum sativum
Glyma02g29360	MYB	TAACCA	3	6	+	Arabidopsis thaliana
Glyma02g29360	MYB	TAACCA	60	6	+	Arabidopsis thaliana
Glyma02g29360	MYB	CAACCA	103	6	+	Arabidopsis thaliana
Glyma02g29360	MYB	TAACCA	150	6	+	Arabidopsis thaliana
Glyma02g29360	MYB	CAACCA	563	6	+	Arabidopsis thaliana
Glyma02g29360	CAAT-box	CAAAT	7	5	+	Pisum sativum	common cis-acting element in promoter and enhancer regions
Glyma02g29360	CAAT-box	CAAAT	110	5	+	Pisum sativum	common cis-acting element in promoter and enhancer regions
Glyma02g29360	CAAT-box	CAAAT	140	5	+	Pisum sativum	common cis-acting element in promoter and enhancer regions
Glyma02g29360	CAAT-box	CAAT	207	4	+	Nicotiana glutinosa
Glyma02g29360	CAAT-box	CAAT	231	4	-	Nicotiana glutinosa
Glyma02g29360	CAAT-box	CAAT	495	4	+	Nicotiana glutinosa
Glyma02g29360	CAAT-box	CAAAT	533	5	+	Pisum sativum	common cis-acting element in promoter and enhancer regions
Glyma02g29360	CAAT-box	CAAT	707	4	-	Nicotiana glutinosa
Glyma02g29360	CAAT-box	CAAT	724	4	+	Nicotiana glutinosa
Glyma02g29360	CAAT-box	CAAT	746	4	+	Nicotiana glutinosa
Glyma02g29360	CAAT-box	CAAT	748	4	-	Nicotiana glutinosa
Glyma02g29360	CAAT-box	TGCCAAC	750	7	+	Petunia hybrida	common cis-acting element in promoter and enhancer regions
Glyma02g29360	CAAT-box	CAAAT	873	5	-	Pisum sativum	common cis-acting element in promoter and enhancer regions
Glyma02g29360	CAAT-box	CAAT	909	4	+	Nicotiana glutinosa
Glyma02g29360	CAAT-box	CAAAT	929	5	-	Pisum sativum	common cis-acting element in promoter and enhancer regions
Glyma02g29360	CAAT-box	CAAT	1079	4	+	Nicotiana glutinosa
Glyma02g29360	CAAT-box	CAAT	1258	4	+	Nicotiana glutinosa
Glyma02g29360	CAAT-box	CAAT	1260	4	-	Nicotiana glutinosa
Glyma02g29360	CAAT-box	CAAT	1399	4	+	Nicotiana glutinosa
Glyma02g29360	CAAT-box	CAAAT	1406	5	-	Pisum sativum	common cis-acting element in promoter and enhancer regions
Glyma02g29360	CAAT-box	CAAT	1418	4	+	Nicotiana glutinosa
Glyma02g29360	CAAT-box	CAAAT	1427	5	+	Pisum sativum	common cis-acting element in promoter and enhancer regions
Glyma02g29360	CAAT-box	CAAAT	1435	5	+	Pisum sativum	common cis-acting element in promoter and enhancer regions
Glyma02g29360	CAAT-box	CAAT	1462	4	+	Nicotiana glutinosa
Glyma02g29360	CAAT-box	CAAAT	1479	5	-	Pisum sativum	common cis-acting element in promoter and enhancer regions
Glyma02g29360	CAAT-box	CAAAT	1487	5	+	Pisum sativum	common cis-acting element in promoter and enhancer regions
Glyma02g29360	CAAT-box	CAAT	1508	4	+	Nicotiana glutinosa
Glyma02g29360	CAAT-box	CAAT	1519	4	+	Nicotiana glutinosa
Glyma02g29360	CAAT-box	CAAAT	1525	5	-	Pisum sativum	common cis-acting element in promoter and enhancer regions
Glyma02g29360	CAAT-box	CAAAT	1539	5	-	Pisum sativum	common cis-acting element in promoter and enhancer regions
Glyma02g29360	CAAT-box	CAAT	1557	4	-	Nicotiana glutinosa
Glyma02g29360	CAAT-box	CAAAT	1623	5	+	Pisum sativum	common cis-acting element in promoter and enhancer regions
Glyma02g29360	CAAT-box	CCAAT	1653	5	+	Arabidopsis thaliana	common cis-acting element in promoter and enhancer regions
Glyma02g29360	CAAT-box	CAAT	1654	4	+	Nicotiana glutinosa
Glyma02g29360	CAAT-box	CAAAT	1672	5	-	Pisum sativum	common cis-acting element in promoter and enhancer regions
Glyma02g29360	CAAT-box	CCAAT	1689	5	+	Arabidopsis thaliana	common cis-acting element in promoter and enhancer regions
Glyma02g29360	CAAT-box	CAAT	1690	4	+	Nicotiana glutinosa
Glyma02g29360	CAAT-box	CAAAT	1700	5	+	Pisum sativum	common cis-acting element in promoter and enhancer regions
Glyma02g29360	CAAT-box	CAAAT	1707	5	+	Pisum sativum	common cis-acting element in promoter and enhancer regions
Glyma02g29360	CAAT-box	CAAT	1710	4	-	Nicotiana glutinosa
Glyma02g29360	CAAT-box	CAAT	1727	4	+	Nicotiana glutinosa
Glyma02g29360	CAAT-box	CAAT	1735	4	-	Nicotiana glutinosa
Glyma02g29360	CAAT-box	CAAT	1853	4	-	Nicotiana glutinosa
Glyma02g29360	CAAT-box	CAAT	1904	4	+	Nicotiana glutinosa
Glyma02g29360	CAAT-box	CCAAT	1960	5	-	Arabidopsis thaliana	common cis-acting element in promoter and enhancer regions
Glyma02g29360	CAAT-box	CAAT	1968	4	-	Nicotiana glutinosa
Glyma02g29360	G-Box	CACGTG	1808	6	-	Pisum sativum	cis-acting regulatory element involved in light responsiveness
Glyma02g29360	WUN-motif	AAATTTCTT	397	9	-	Nicotiana glutinosa
Glyma02g29360	WUN-motif	AAATTTCTT	441	9	+	Nicotiana glutinosa
Glyma02g29360	AT1-motif	AATTATTTTTTATT	1468	13	-	Solanum tuberosum	part of a light responsive module
Glyma02g39100	GT1-motif	GGTTAAT	248	7	-	Avena sativa	light responsive element
Glyma02g39100	GT1-motif	GGTTAA	249	6	-	Arabidopsis thaliana	light responsive element
Glyma02g39100	GT1-motif	GGTTAA	1812	6	+	Arabidopsis thaliana	light responsive element
Glyma02g39100	CGTCA-motif	CGTCA	71	5	-	Hordeum vulgare	cis-acting regulatory element involved in the MeJA-responsiveness
Glyma02g39100	ACTCATCCT sequence	ACTCATCCT	1262	9	+	Arabidopsis thaliana
Glyma02g39100	STRE	AGGGG	1155	5	+	Arabidopsis thaliana
Glyma02g39100	STRE	AGGGG	1178	5	+	Arabidopsis thaliana
Glyma02g39100	Box 4	ATTAAT	1862	6	-	Petroselinum crispum	part of a conserved DNA module involved in light responsiveness
Glyma02g39100	Box 4	ATTAAT	1876	6	-	Petroselinum crispum	part of a conserved DNA module involved in light responsiveness
Glyma02g39100	Box 4	ATTAAT	1951	6	-	Petroselinum crispum	part of a conserved DNA module involved in light responsiveness
Glyma02g39100	TCT-motif	TCTTAC	932	6	+	Arabidopsis thaliana	part of a light responsive element
Glyma02g39100	TC-rich repeats	GTTTTCTTAC	570	9	+	Nicotiana tabacum	cis-acting element involved in defense and stress responsiveness
Glyma02g39100	TC-rich repeats	ATTCTCTAAC	1097	9	+	Nicotiana tabacum	cis-acting element involved in defense and stress responsiveness
Glyma02g39100	TC-rich repeats	GTTTTCTTAC	1767	9	-	Nicotiana tabacum	cis-acting element involved in defense and stress responsiveness
Glyma02g39100	Unnamed__4	CTCC	340	4	-	Petroselinum hortense
Glyma02g39100	Unnamed__4	CTCC	856	4	-	Petroselinum hortense
Glyma02g39100	Unnamed__4	CTCC	1174	4	-	Petroselinum hortense
Glyma02g39100	Unnamed__4	CTCC	1247	4	-	Petroselinum hortense
Glyma02g39100	TGACG-motif	TGACG	71	5	+	Hordeum vulgare	cis-acting regulatory element involved in the MeJA-responsiveness
Glyma02g39100	TCA	TCATCTTCAT	504	9	+	Pisum sativum
Glyma02g39100	TATA-box	TATTTAAA	152	8	-	Arabidopsis thaliana	core promoter element around -30 of transcription start
Glyma02g39100	TATA-box	ATATAA	157	6	+	Brassica oleracea	core promoter element around -30 of transcription start
Glyma02g39100	TATA-box	TATA	158	4	+	Arabidopsis thaliana	core promoter element around -30 of transcription start
Glyma02g39100	TATA-box	TATAAGAA	290	8	-	Zea mays	core promoter element around -30 of transcription start
Glyma02g39100	TATA-box	TATAA	293	5	-	Arabidopsis thaliana	core promoter element around -30 of transcription start
Glyma02g39100	TATA-box	TATA	294	4	+	Arabidopsis thaliana	core promoter element around -30 of transcription start
Glyma02g39100	TATA-box	ccTATAAAaa	306	9	-	Arabidopsis thaliana	core promoter element around -30 of transcription start
Glyma02g39100	TATA-box	TATAA	309	5	-	Arabidopsis thaliana	core promoter element around -30 of transcription start
Glyma02g39100	TATA-box	TATA	310	4	+	Arabidopsis thaliana	core promoter element around -30 of transcription start
Glyma02g39100	TATA-box	TACAAAA	399	7	+	Oryza sativa	core promoter element around -30 of transcription start
Glyma02g39100	TATA-box	ccTATAAAaa	771	9	-	Arabidopsis thaliana	core promoter element around -30 of transcription start
Glyma02g39100	TATA-box	TATAA	774	5	-	Arabidopsis thaliana	core promoter element around -30 of transcription start
Glyma02g39100	TATA-box	TATA	775	4	+	Arabidopsis thaliana	core promoter element around -30 of transcription start
Glyma02g39100	TATA-box	TATAA	823	5	-	Arabidopsis thaliana	core promoter element around -30 of transcription start
Glyma02g39100	TATA-box	TATA	824	4	+	Arabidopsis thaliana	core promoter element around -30 of transcription start
Glyma02g39100	TATA-box	ATTATA	874	6	+	Brassica napus	core promoter element around -30 of transcription start
Glyma02g39100	TATA-box	TATAA	875	5	-	Arabidopsis thaliana	core promoter element around -30 of transcription start
Glyma02g39100	TATA-box	TATA	876	4	+	Arabidopsis thaliana	core promoter element around -30 of transcription start
Glyma02g39100	TATA-box	TATA	887	4	+	Arabidopsis thaliana	core promoter element around -30 of transcription start
Glyma02g39100	TATA-box	TATAAGAA	891	8	-	Zea mays	core promoter element around -30 of transcription start
Glyma02g39100	TATA-box	TATAA	894	5	-	Arabidopsis thaliana	core promoter element around -30 of transcription start
Glyma02g39100	TATA-box	TATA	895	4	+	Arabidopsis thaliana	core promoter element around -30 of transcription start
Glyma02g39100	TATA-box	TATAAAA	905	7	-	Pisum sativum	core promoter element around -30 of transcription start
Glyma02g39100	TATA-box	TATAAA	906	6	-	Helianthus annuus	core promoter element around -30 of transcription start
Glyma02g39100	TATA-box	TATAA	907	5	-	Arabidopsis thaliana	core promoter element around -30 of transcription start
Glyma02g39100	TATA-box	TATA	908	4	+	Arabidopsis thaliana	core promoter element around -30 of transcription start
Glyma02g39100	TATA-box	TATA	1459	4	-	Arabidopsis thaliana	core promoter element around -30 of transcription start
Glyma02g39100	TATA-box	ATATAT	1586	6	-	Brassica napus	core promoter element around -30 of transcription start
Glyma02g39100	TATA-box	TATATA	1587	6	-	Arabidopsis thaliana	core promoter element around -30 of transcription start
Glyma02g39100	TATA-box	ATATAT	1588	6	-	Brassica napus	core promoter element around -30 of transcription start
Glyma02g39100	TATA-box	TATA	1589	4	-	Arabidopsis thaliana	core promoter element around -30 of transcription start
Glyma02g39100	TATA-box	TATACA	1973	6	-	Helianthus annuus	core promoter element around -30 of transcription start
Glyma02g39100	TATA-box	TATA	1975	4	-	Arabidopsis thaliana	core promoter element around -30 of transcription start
Glyma02g39100	MYC	CATTTG	851	6	+	Arabidopsis thaliana
Glyma02g39100	MYC	CATTTG	1580	6	-	Arabidopsis thaliana
Glyma02g39100	AT~TATA-box	TATATA	1587	6	-	Arabidopsis thaliana
Glyma02g39100	CAT-box	GCCACT	445	6	-	Arabidopsis thaliana	cis-acting regulatory element related to meristem expression
Glyma02g39100	CAT-box	GCCACT	601	6	-	Arabidopsis thaliana	cis-acting regulatory element related to meristem expression
Glyma02g39100	CAAT-box	CAAAT	68	5	-	Pisum sativum	common cis-acting element in promoter and enhancer regions
Glyma02g39100	CAAT-box	CAAT	103	4	-	Nicotiana glutinosa
Glyma02g39100	CAAT-box	CAAT	125	4	-	Nicotiana glutinosa
Glyma02g39100	CAAT-box	CAAAT	230	5	-	Pisum sativum	common cis-acting element in promoter and enhancer regions
Glyma02g39100	CAAT-box	CAAT	246	4	+	Nicotiana glutinosa
Glyma02g39100	CAAT-box	CAAAT	267	5	-	Pisum sativum	common cis-acting element in promoter and enhancer regions
Glyma02g39100	CAAT-box	CAAAT	325	5	+	Pisum sativum	common cis-acting element in promoter and enhancer regions
Glyma02g39100	CAAT-box	CCAAT	337	5	-	Arabidopsis thaliana	common cis-acting element in promoter and enhancer regions
Glyma02g39100	CAAT-box	CAAT	427	4	-	Nicotiana glutinosa
Glyma02g39100	CAAT-box	CAAT	435	4	-	Nicotiana glutinosa
Glyma02g39100	CAAT-box	CAAAT	450	5	+	Pisum sativum	common cis-acting element in promoter and enhancer regions
Glyma02g39100	CAAT-box	CAAT	525	4	+	Nicotiana glutinosa
Glyma02g39100	CAAT-box	CAAT	538	4	-	Nicotiana glutinosa
Glyma02g39100	CAAT-box	CAAT	560	4	-	Nicotiana glutinosa
Glyma02g39100	CAAT-box	CAAT	637	4	+	Nicotiana glutinosa
Glyma02g39100	CAAT-box	CAAAT	699	5	-	Pisum sativum	common cis-acting element in promoter and enhancer regions
Glyma02g39100	CAAT-box	CAAAT	769	5	-	Pisum sativum	common cis-acting element in promoter and enhancer regions
Glyma02g39100	CAAT-box	CAAT	827	4	-	Nicotiana glutinosa
Glyma02g39100	CAAT-box	CAAAT	852	5	-	Pisum sativum	common cis-acting element in promoter and enhancer regions
Glyma02g39100	CAAT-box	CAAT	901	4	-	Nicotiana glutinosa
Glyma02g39100	CAAT-box	CAAT	939	4	+	Nicotiana glutinosa
Glyma02g39100	CAAT-box	CAAT	991	4	-	Nicotiana glutinosa
Glyma02g39100	CAAT-box	CAAAT	1024	5	-	Pisum sativum	common cis-acting element in promoter and enhancer regions
Glyma02g39100	CAAT-box	CAAT	1084	4	-	Nicotiana glutinosa
Glyma02g39100	CAAT-box	CAAAT	1148	5	-	Pisum sativum	common cis-acting element in promoter and enhancer regions
Glyma02g39100	CAAT-box	CAAAT	1212	5	+	Pisum sativum	common cis-acting element in promoter and enhancer regions
Glyma02g39100	CAAT-box	CAAT	1240	4	+	Nicotiana glutinosa
Glyma02g39100	CAAT-box	CAAAT	1281	5	-	Pisum sativum	common cis-acting element in promoter and enhancer regions
Glyma02g39100	CAAT-box	CCAAT	1368	5	-	Arabidopsis thaliana	common cis-acting element in promoter and enhancer regions
Glyma02g39100	CAAT-box	CAAAT	1465	5	-	Pisum sativum	common cis-acting element in promoter and enhancer regions
Glyma02g39100	CAAT-box	CAAAT	1580	5	+	Pisum sativum	common cis-acting element in promoter and enhancer regions
Glyma02g39100	CAAT-box	CAAT	1592	4	-	Nicotiana glutinosa
Glyma02g39100	CAAT-box	CAAT	1624	4	-	Nicotiana glutinosa
Glyma02g39100	CAAT-box	CCAAT	1715	5	-	Arabidopsis thaliana	common cis-acting element in promoter and enhancer regions
Glyma02g39100	CAAT-box	CAAAT	1748	5	-	Pisum sativum	common cis-acting element in promoter and enhancer regions
Glyma02g39100	CAAT-box	CCAAT	1789	5	-	Arabidopsis thaliana	common cis-acting element in promoter and enhancer regions
Glyma02g39100	CAAT-box	CAAAT	1808	5	-	Pisum sativum	common cis-acting element in promoter and enhancer regions
Glyma02g39100	CAAT-box	CAAT	1838	4	+	Nicotiana glutinosa
Glyma02g39100	CAAT-box	CAAT	1990	4	+	Nicotiana glutinosa
Glyma02g39100	CAAT-box	CAAT	1997	4	+	Nicotiana glutinosa
Glyma02g39100	TCCC-motif	TCTCCCT	1172	7	-	Spinacia oleracea	part of a light responsive element
Glyma02g39100	MYB	TAACCA	250	6	+	Arabidopsis thaliana
Glyma02g39100	MYB	CAACCA	663	6	+	Arabidopsis thaliana
Glyma02g39100	MYB	CAACCA	1042	6	+	Arabidopsis thaliana
Glyma02g39100	MYB	CAACAG	1192	6	-	Arabidopsis thaliana
Glyma02g39100	MYB	TAACCA	1811	6	-	Arabidopsis thaliana
Glyma02g39100	Box III	atCATTTTCACt	503	11	+	Pisum sativum	protein binding site
Glyma02g39100	as-1	TGACG	71	5	+	Arabidopsis thaliana
Glyma02g39100	AP-1	TGAGTTAG	1764	8	+	Arabidopsis thaliana
Glyma02g39100	AAGAA-motif	gGTAAAGAAA	571	9	-	Avena sativa
Glyma02g39100	AAGAA-motif	GAAAGAA	1327	7	-	Avena sativa
Glyma02g39100	AAGAA-motif	gGTAAAGAAA	1347	9	+	Avena sativa
Glyma02g39100	ARE	AAACCA	208	6	+	Zea mays	cis-acting regulatory element essential for the anaerobic induction
Glyma02g39100	Myb-binding site	CAACAG	1192	6	-	Nicotiana tabacum
Glyma02g39100	WUN-motif	AAATTACTA	1143	9	-	Nicotiana glutinosa
Glyma02g39100	WUN-motif	AAATTACT	1144	8	-	Nicotiana glutinosa
Glyma02g39100		motif_sequence	128	4	-	organism	short_function
Glyma02g39100		motif_sequence	340	4	-	organism	short_function
Glyma02g39100		motif_sequence	391	4	-	organism	short_function
Glyma02g39100		motif_sequence	506	4	+	organism	short_function
Glyma02g39100		motif_sequence	584	4	+	organism	short_function
Glyma02g39100		motif_sequence	703	4	-	organism	short_function
Glyma02g39100		motif_sequence	1078	4	+	organism	short_function
Glyma02g39100		motif_sequence	1080	4	-	organism	short_function
Glyma02g39100		motif_sequence	1174	4	-	organism	short_function
Glyma02g39100		motif_sequence	1573	4	+	organism	short_function
Glyma02g39100		motif_sequence	1614	4	+	organism	short_function
Glyma02g39100		motif_sequence	1793	4	-	organism	short_function
Glyma02g39100	Myc	TCTCTTA	21	7	+	Arabidopsis thaliana
Glyma02g39100	Myc	TCTCTTA	930	7	+	Arabidopsis thaliana
Glyma02g39100	W box	TTGACC	1237	6	-	Arabidopsis thaliana
Glyma02g39100	W box	TTGACC	1285	6	-	Arabidopsis thaliana
Glyma02g39100	MYB-like sequence	TAACCA	250	6	+	Arabidopsis thaliana
Glyma02g39100	MYB-like sequence	TAACCA	1811	6	-	Arabidopsis thaliana
Glyma02g39210	LTR	CCGAAA	1550	6	-	Hordeum vulgare	cis-acting element involved in low-temperature responsiveness
Glyma02g39210	W box	TTGACC	1937	6	+	Arabidopsis thaliana
Glyma02g39210	AT~TATA-box	TATATA	782	6	+	Arabidopsis thaliana
Glyma02g39210	AT~TATA-box	TATATAAA	873	8	-	Arabidopsis thaliana
Glyma02g39210	AT~TATA-box	TATATA	875	6	+	Arabidopsis thaliana
Glyma02g39210	AT~TATA-box	TATATA	893	6	+	Arabidopsis thaliana
Glyma02g39210	AT~TATA-box	TATATA	961	6	+	Arabidopsis thaliana
Glyma02g39210	AT~TATA-box	TATATA	1415	6	-	Arabidopsis thaliana
Glyma02g39210	AT~TATA-box	TATATA	1501	6	-	Arabidopsis thaliana
Glyma02g39210	AT~TATA-box	TATATA	1831	6	-	Arabidopsis thaliana
Glyma02g39210	AT~TATA-box	TATATA	1833	6	-	Arabidopsis thaliana
Glyma02g39210	AT~TATA-box	TATATA	1835	6	-	Arabidopsis thaliana
Glyma02g39210	AT~TATA-box	TATATA	1837	6	-	Arabidopsis thaliana
Glyma02g39210	AT~TATA-box	TATATA	1839	6	-	Arabidopsis thaliana
Glyma02g39210	AT~TATA-box	TATATA	1841	6	-	Arabidopsis thaliana
Glyma02g39210	AT~TATA-box	TATATA	1843	6	-	Arabidopsis thaliana
Glyma02g39210	AT~TATA-box	TATATA	1845	6	-	Arabidopsis thaliana
Glyma02g39210	AT~TATA-box	TATATA	1847	6	-	Arabidopsis thaliana
Glyma02g39210	MYC	CATTTG	195	6	-	Arabidopsis thaliana
Glyma02g39210	MYC	CAATTG	205	6	+	Arabidopsis thaliana
Glyma02g39210	MYC	CATGTG	923	6	-	Arabidopsis thaliana
Glyma02g39210	MYC	CATTTG	1626	6	+	Arabidopsis thaliana
Glyma02g39210	MRE	AACCTAA	1157	7	-	Petroselinum crispum	MYB binding site involved in light responsiveness
Glyma02g39210	TATA-box	TATA	80	4	+	Arabidopsis thaliana	core promoter element around -30 of transcription start
Glyma02g39210	TATA-box	ATTATA	780	6	+	Brassica napus	core promoter element around -30 of transcription start
Glyma02g39210	TATA-box	TATATAA	781	7	-	Arabidopsis thaliana	core promoter element around -30 of transcription start
Glyma02g39210	TATA-box	TATATA	782	6	+	Arabidopsis thaliana	core promoter element around -30 of transcription start
Glyma02g39210	TATA-box	ATATAA	783	6	+	Brassica oleracea	core promoter element around -30 of transcription start
Glyma02g39210	TATA-box	TATA	784	4	+	Arabidopsis thaliana	core promoter element around -30 of transcription start
Glyma02g39210	TATA-box	TATA	792	4	+	Arabidopsis thaliana	core promoter element around -30 of transcription start
Glyma02g39210	TATA-box	ATATAA	818	6	+	Brassica oleracea	core promoter element around -30 of transcription start
Glyma02g39210	TATA-box	TATA	819	4	+	Arabidopsis thaliana	core promoter element around -30 of transcription start
Glyma02g39210	TATA-box	ATATAT	826	6	+	Brassica napus	core promoter element around -30 of transcription start
Glyma02g39210	TATA-box	TATA	827	4	+	Arabidopsis thaliana	core promoter element around -30 of transcription start
Glyma02g39210	TATA-box	ccTATAAAaa	841	9	-	Arabidopsis thaliana	core promoter element around -30 of transcription start
Glyma02g39210	TATA-box	TATAAAA	842	7	-	Pisum sativum	core promoter element around -30 of transcription start
Glyma02g39210	TATA-box	TATAAA	843	6	-	Helianthus annuus	core promoter element around -30 of transcription start
Glyma02g39210	TATA-box	TATAA	844	5	-	Arabidopsis thaliana	core promoter element around -30 of transcription start
Glyma02g39210	TATA-box	TATA	845	4	+	Arabidopsis thaliana	core promoter element around -30 of transcription start
Glyma02g39210	TATA-box	ATTATA	858	6	+	Brassica napus	core promoter element around -30 of transcription start
Glyma02g39210	TATA-box	TATAA	859	5	-	Arabidopsis thaliana	core promoter element around -30 of transcription start
Glyma02g39210	TATA-box	TATA	860	4	+	Arabidopsis thaliana	core promoter element around -30 of transcription start
Glyma02g39210	TATA-box	TATA	865	4	+	Arabidopsis thaliana	core promoter element around -30 of transcription start
Glyma02g39210	TATA-box	taTATAAAg	872	9	-	Lycopersicon esculentum	core promoter element around -30 of transcription start
Glyma02g39210	TATA-box	TATAAA	873	6	-	Helianthus annuus	core promoter element around -30 of transcription start
Glyma02g39210	TATA-box	TATATAA	874	7	-	Arabidopsis thaliana	core promoter element around -30 of transcription start
Glyma02g39210	TATA-box	TATATA	875	6	+	Arabidopsis thaliana	core promoter element around -30 of transcription start
Glyma02g39210	TATA-box	ATATAA	876	6	+	Brassica oleracea	core promoter element around -30 of transcription start
Glyma02g39210	TATA-box	TATA	877	4	+	Arabidopsis thaliana	core promoter element around -30 of transcription start
Glyma02g39210	TATA-box	ATTATA	891	6	+	Brassica napus	core promoter element around -30 of transcription start
Glyma02g39210	TATA-box	TATATAA	892	7	-	Arabidopsis thaliana	core promoter element around -30 of transcription start
Glyma02g39210	TATA-box	TATATA	893	6	+	Arabidopsis thaliana	core promoter element around -30 of transcription start
Glyma02g39210	TATA-box	ATATAA	894	6	+	Brassica oleracea	core promoter element around -30 of transcription start
Glyma02g39210	TATA-box	TATA	895	4	+	Arabidopsis thaliana	core promoter element around -30 of transcription start
Glyma02g39210	TATA-box	TATACA	917	6	-	Helianthus annuus	core promoter element around -30 of transcription start
Glyma02g39210	TATA-box	TATA	919	4	+	Arabidopsis thaliana	core promoter element around -30 of transcription start
Glyma02g39210	TATA-box	ATATAT	932	6	+	Brassica napus	core promoter element around -30 of transcription start
Glyma02g39210	TATA-box	TATA	933	4	+	Arabidopsis thaliana	core promoter element around -30 of transcription start
Glyma02g39210	TATA-box	ATTATA	936	6	+	Brassica napus	core promoter element around -30 of transcription start
Glyma02g39210	TATA-box	TATAA	937	5	-	Arabidopsis thaliana	core promoter element around -30 of transcription start
Glyma02g39210	TATA-box	TATA	938	4	+	Arabidopsis thaliana	core promoter element around -30 of transcription start
Glyma02g39210	TATA-box	ATTATA	959	6	+	Brassica napus	core promoter element around -30 of transcription start
Glyma02g39210	TATA-box	TATATAA	960	7	-	Arabidopsis thaliana	core promoter element around -30 of transcription start
Glyma02g39210	TATA-box	TATATA	961	6	+	Arabidopsis thaliana	core promoter element around -30 of transcription start
Glyma02g39210	TATA-box	ATATAT	962	6	+	Brassica napus	core promoter element around -30 of transcription start
Glyma02g39210	TATA-box	TATA	963	4	+	Arabidopsis thaliana	core promoter element around -30 of transcription start
Glyma02g39210	TATA-box	ATTATA	1079	6	+	Brassica napus	core promoter element around -30 of transcription start
Glyma02g39210	TATA-box	TATAA	1080	5	-	Arabidopsis thaliana	core promoter element around -30 of transcription start
Glyma02g39210	TATA-box	TATA	1081	4	-	Arabidopsis thaliana	core promoter element around -30 of transcription start
Glyma02g39210	TATA-box	TATAA	1092	5	-	Arabidopsis thaliana	core promoter element around -30 of transcription start
Glyma02g39210	TATA-box	TATA	1093	4	-	Arabidopsis thaliana	core promoter element around -30 of transcription start
Glyma02g39210	TATA-box	TATAA	1224	5	-	Arabidopsis thaliana	core promoter element around -30 of transcription start
Glyma02g39210	TATA-box	TATA	1225	4	-	Arabidopsis thaliana	core promoter element around -30 of transcription start
Glyma02g39210	TATA-box	ATTATA	1322	6	+	Brassica napus	core promoter element around -30 of transcription start
Glyma02g39210	TATA-box	TATAA	1323	5	-	Arabidopsis thaliana	core promoter element around -30 of transcription start
Glyma02g39210	TATA-box	TATA	1324	4	-	Arabidopsis thaliana	core promoter element around -30 of transcription start
Glyma02g39210	TATA-box	TATA	1345	4	-	Arabidopsis thaliana	core promoter element around -30 of transcription start
Glyma02g39210	TATA-box	TAAAGATT	1356	8	+	Arabidopsis thaliana	core promoter element around -30 of transcription start
Glyma02g39210	TATA-box	ATATAT	1414	6	-	Brassica napus	core promoter element around -30 of transcription start
Glyma02g39210	TATA-box	TATATA	1415	6	-	Arabidopsis thaliana	core promoter element around -30 of transcription start
Glyma02g39210	TATA-box	TATA	1417	4	-	Arabidopsis thaliana	core promoter element around -30 of transcription start
Glyma02g39210	TATA-box	tcTATAAATAgg	1421	11	-	Nicotiana tabacum	core promoter element around -30 of transcription start
Glyma02g39210	TATA-box	TATAAATA	1423	8	-	Daucus carota	core promoter element around -30 of transcription start
Glyma02g39210	TATA-box	TATAAAT	1424	7	-	Brassica juncea	core promoter element around -30 of transcription start
Glyma02g39210	TATA-box	TATAAA	1425	6	-	Helianthus annuus	core promoter element around -30 of transcription start
Glyma02g39210	TATA-box	TATAA	1426	5	-	Arabidopsis thaliana	core promoter element around -30 of transcription start
Glyma02g39210	TATA-box	TATA	1427	4	-	Arabidopsis thaliana	core promoter element around -30 of transcription start
Glyma02g39210	TATA-box	ATATAT	1445	6	-	Brassica napus	core promoter element around -30 of transcription start
Glyma02g39210	TATA-box	TATA	1446	4	-	Arabidopsis thaliana	core promoter element around -30 of transcription start
Glyma02g39210	TATA-box	ATATAA	1464	6	+	Brassica oleracea	core promoter element around -30 of transcription start
Glyma02g39210	TATA-box	TATA	1465	4	-	Arabidopsis thaliana	core promoter element around -30 of transcription start
Glyma02g39210	TATA-box	ATTATA	1476	6	+	Brassica napus	core promoter element around -30 of transcription start
Glyma02g39210	TATA-box	TATAA	1477	5	-	Arabidopsis thaliana	core promoter element around -30 of transcription start
Glyma02g39210	TATA-box	TATA	1478	4	-	Arabidopsis thaliana	core promoter element around -30 of transcription start
Glyma02g39210	TATA-box	TACATAAA	1495	8	-	Oryza sativa	core promoter element around -30 of transcription start
Glyma02g39210	TATA-box	TATACA	1499	6	-	Helianthus annuus	core promoter element around -30 of transcription start
Glyma02g39210	TATA-box	TATATA	1501	6	-	Arabidopsis thaliana	core promoter element around -30 of transcription start
Glyma02g39210	TATA-box	ATATAA	1502	6	+	Brassica oleracea	core promoter element around -30 of transcription start
Glyma02g39210	TATA-box	TATA	1503	4	-	Arabidopsis thaliana	core promoter element around -30 of transcription start
Glyma02g39210	TATA-box	TATACA	1565	6	-	Helianthus annuus	core promoter element around -30 of transcription start
Glyma02g39210	TATA-box	TATA	1567	4	-	Arabidopsis thaliana	core promoter element around -30 of transcription start
Glyma02g39210	TATA-box	TATAAAA	1718	7	-	Pisum sativum	core promoter element around -30 of transcription start
Glyma02g39210	TATA-box	TATAAA	1719	6	-	Helianthus annuus	core promoter element around -30 of transcription start
Glyma02g39210	TATA-box	TATAA	1720	5	-	Arabidopsis thaliana	core promoter element around -30 of transcription start
Glyma02g39210	TATA-box	TATA	1721	4	-	Arabidopsis thaliana	core promoter element around -30 of transcription start
Glyma02g39210	TATA-box	ccTATAAAaa	1791	9	-	Arabidopsis thaliana	core promoter element around -30 of transcription start
Glyma02g39210	TATA-box	TATAAAA	1792	7	-	Pisum sativum	core promoter element around -30 of transcription start
Glyma02g39210	TATA-box	TATAAA	1793	6	-	Helianthus annuus	core promoter element around -30 of transcription start
Glyma02g39210	TATA-box	TATAA	1794	5	-	Arabidopsis thaliana	core promoter element around -30 of transcription start
Glyma02g39210	TATA-box	TATA	1795	4	-	Arabidopsis thaliana	core promoter element around -30 of transcription start
Glyma02g39210	TATA-box	TATTTAAA	1800	8	-	Arabidopsis thaliana	core promoter element around -30 of transcription start
Glyma02g39210	TATA-box	TATATTTATATTT	1828	12	-	Avena sativa	core promoter element around -30 of transcription start
Glyma02g39210	TATA-box	ATATAT	1830	6	-	Brassica napus	core promoter element around -30 of transcription start
Glyma02g39210	TATA-box	TATATA	1831	6	-	Arabidopsis thaliana	core promoter element around -30 of transcription start
Glyma02g39210	TATA-box	ATATAT	1832	6	-	Brassica napus	core promoter element around -30 of transcription start
Glyma02g39210	TATA-box	TATATA	1833	6	-	Arabidopsis thaliana	core promoter element around -30 of transcription start
Glyma02g39210	TATA-box	ATATAT	1834	6	-	Brassica napus	core promoter element around -30 of transcription start
Glyma02g39210	TATA-box	TATATA	1835	6	-	Arabidopsis thaliana	core promoter element around -30 of transcription start
Glyma02g39210	TATA-box	ATATAT	1836	6	-	Brassica napus	core promoter element around -30 of transcription start
Glyma02g39210	TATA-box	TATATA	1837	6	-	Arabidopsis thaliana	core promoter element around -30 of transcription start
Glyma02g39210	TATA-box	ATATAT	1838	6	-	Brassica napus	core promoter element around -30 of transcription start
Glyma02g39210	TATA-box	TATATA	1839	6	-	Arabidopsis thaliana	core promoter element around -30 of transcription start
Glyma02g39210	TATA-box	ATATAT	1840	6	-	Brassica napus	core promoter element around -30 of transcription start
Glyma02g39210	TATA-box	TATATA	1841	6	-	Arabidopsis thaliana	core promoter element around -30 of transcription start
Glyma02g39210	TATA-box	ATATAT	1842	6	-	Brassica napus	core promoter element around -30 of transcription start
Glyma02g39210	TATA-box	TATATTTATATTT	1843	12	+	Avena sativa	core promoter element around -30 of transcription start
Glyma02g39210	TATA-box	ATATAT	1844	6	-	Brassica napus	core promoter element around -30 of transcription start
Glyma02g39210	TATA-box	TATATA	1845	6	-	Arabidopsis thaliana	core promoter element around -30 of transcription start
Glyma02g39210	TATA-box	ATATAT	1846	6	-	Brassica napus	core promoter element around -30 of transcription start
Glyma02g39210	TATA-box	TATATA	1847	6	-	Arabidopsis thaliana	core promoter element around -30 of transcription start
Glyma02g39210	TATA-box	ATATAT	1848	6	-	Brassica napus	core promoter element around -30 of transcription start
Glyma02g39210	TATA-box	TATA	1849	4	-	Arabidopsis thaliana	core promoter element around -30 of transcription start
Glyma02g39210	TATA-box	TATAAAA	1866	7	-	Pisum sativum	core promoter element around -30 of transcription start
Glyma02g39210	TATA-box	TATAAA	1867	6	-	Helianthus annuus	core promoter element around -30 of transcription start
Glyma02g39210	TATA-box	TATAA	1868	5	-	Arabidopsis thaliana	core promoter element around -30 of transcription start
Glyma02g39210	TATA-box	TATA	1869	4	-	Arabidopsis thaliana	core promoter element around -30 of transcription start
Glyma02g39210	TATA-box	ATATAA	1980	6	+	Brassica oleracea	core promoter element around -30 of transcription start
Glyma02g39210	TATA-box	TATA	1981	4	-	Arabidopsis thaliana	core promoter element around -30 of transcription start
Glyma02g39210		motif_sequence	47	4	-	organism	short_function
Glyma02g39210		motif_sequence	1048	4	-	organism	short_function
Glyma02g39210		motif_sequence	1177	4	+	organism	short_function
Glyma02g39210		motif_sequence	1392	4	-	organism	short_function
Glyma02g39210	DRE core	GCCGAC	12	6	+	Arabidopsis thaliana
Glyma02g39210	TC-rich repeats	ATTCTCTAAC	1128	9	-	Nicotiana tabacum	cis-acting element involved in defense and stress responsiveness
Glyma02g39210	WUN-motif	AAATTTCTT	1370	9	-	Nicotiana glutinosa
Glyma02g39210	WUN-motif	AAATTACT	1658	8	-	Nicotiana glutinosa
Glyma02g39210	Box 4	ATTAAT	685	6	+	Petroselinum crispum	part of a conserved DNA module involved in light responsiveness
Glyma02g39210	Box 4	ATTAAT	692	6	+	Petroselinum crispum	part of a conserved DNA module involved in light responsiveness
Glyma02g39210	Box 4	ATTAAT	764	6	+	Petroselinum crispum	part of a conserved DNA module involved in light responsiveness
Glyma02g39210	Box 4	ATTAAT	1247	6	-	Petroselinum crispum	part of a conserved DNA module involved in light responsiveness
Glyma02g39210	ARE	AAACCA	1137	6	-	Zea mays	cis-acting regulatory element essential for the anaerobic induction
Glyma02g39210	ARE	AAACCA	1327	6	+	Zea mays	cis-acting regulatory element essential for the anaerobic induction
Glyma02g39210	P-box	CCTTTTG	2	7	-	Oryza sativa	gibberellin-responsive element
Glyma02g39210	GA-motif	ATAGATAA	793	8	+	Arabidopsis thaliana	part of a light responsive element
Glyma02g39210	ERE	ATTTTAAA	1724	8	+	Nicotiana glutinos
Glyma02g39210	TCA-element	CCATCTTTTT	715	10	+	Nicotiana tabacum	cis-acting element involved in salicylic acid responsiveness
Glyma02g39210	AAGAA-motif	GAAAGAA	663	7	+	Avena sativa
Glyma02g39210	AAGAA-motif	GAAAGAA	1547	7	-	Avena sativa
Glyma02g39210	WRE3	CCACCT	102	6	-	Pisum sativum
Glyma02g39210	WRE3	CCACCT	1919	6	-	Pisum sativum
Glyma02g39210	TATA	TATAAAAT	895	8	+	Arabidopsis thaliana
Glyma02g39210	TATA	TATAAAAT	1478	8	+	Arabidopsis thaliana
Glyma02g39210	TATA	TATAAAAT	1503	8	+	Arabidopsis thaliana
Glyma02g39210	TATA	TATAAAAT	1865	8	-	Arabidopsis thaliana
Glyma02g39210	CAAT-box	CAAT	37	4	+	Nicotiana glutinosa
Glyma02g39210	CAAT-box	CAAAT	41	5	-	Pisum sativum	common cis-acting element in promoter and enhancer regions
Glyma02g39210	CAAT-box	CAAAT	195	5	+	Pisum sativum	common cis-acting element in promoter and enhancer regions
Glyma02g39210	CAAT-box	CAAT	205	4	+	Nicotiana glutinosa
Glyma02g39210	CAAT-box	CAAT	207	4	-	Nicotiana glutinosa
Glyma02g39210	CAAT-box	CAAT	612	4	-	Nicotiana glutinosa
Glyma02g39210	CAAT-box	CAAT	636	4	-	Nicotiana glutinosa
Glyma02g39210	CAAT-box	CAAT	645	4	+	Nicotiana glutinosa
Glyma02g39210	CAAT-box	CAAT	660	4	-	Nicotiana glutinosa
Glyma02g39210	CAAT-box	CAAAT	680	5	+	Pisum sativum	common cis-acting element in promoter and enhancer regions
Glyma02g39210	CAAT-box	CAAAT	701	5	-	Pisum sativum	common cis-acting element in promoter and enhancer regions
Glyma02g39210	CAAT-box	CAAT	711	4	+	Nicotiana glutinosa
Glyma02g39210	CAAT-box	CAAAT	743	5	+	Pisum sativum	common cis-acting element in promoter and enhancer regions
Glyma02g39210	CAAT-box	CAAT	789	4	+	Nicotiana glutinosa
Glyma02g39210	CAAT-box	CAAT	950	4	+	Nicotiana glutinosa
Glyma02g39210	CAAT-box	CAAAT	990	5	-	Pisum sativum	common cis-acting element in promoter and enhancer regions
Glyma02g39210	CAAT-box	CAAT	1026	4	+	Nicotiana glutinosa
Glyma02g39210	CAAT-box	CAAT	1121	4	-	Nicotiana glutinosa
Glyma02g39210	CAAT-box	CAAT	1173	4	+	Nicotiana glutinosa
Glyma02g39210	CAAT-box	CAAAT	1270	5	+	Pisum sativum	common cis-acting element in promoter and enhancer regions
Glyma02g39210	CAAT-box	CAAAT	1303	5	+	Pisum sativum	common cis-acting element in promoter and enhancer regions
Glyma02g39210	CAAT-box	CCAAT	1330	5	+	Arabidopsis thaliana	common cis-acting element in promoter and enhancer regions
Glyma02g39210	CAAT-box	CAAT	1331	4	+	Nicotiana glutinosa
Glyma02g39210	CAAT-box	CCAAT	1405	5	-	Arabidopsis thaliana	common cis-acting element in promoter and enhancer regions
Glyma02g39210	CAAT-box	CAAT	1454	4	-	Nicotiana glutinosa
Glyma02g39210	CAAT-box	CAAAT	1627	5	-	Pisum sativum	common cis-acting element in promoter and enhancer regions
Glyma02g39210	CAAT-box	CAAT	1786	4	+	Nicotiana glutinosa
Glyma02g43510	CGTCA-motif	CGTCA	662	5	-	Hordeum vulgare	cis-acting regulatory element involved in the MeJA-responsiveness
Glyma02g43510	G-box	TACGTG	1895	6	-	Arabidopsis thaliana	cis-acting regulatory element involved in light responsiveness
Glyma02g43510	G-box	GCCACGTGGA	1917	10	+	Arabidopsis thaliana	cis-acting regulatory element involved in light responsiveness
Glyma02g43510	G-box	CACGTG	1919	6	-	Arabidopsis thaliana	cis-acting regulatory element involved in light responsiveness
Glyma02g43510	GT1-motif	GGTTAAT	897	7	+	Avena sativa	light responsive element
Glyma02g43510	GT1-motif	GGTTAAT	1743	7	+	Avena sativa	light responsive element
Glyma02g43510	GARE-motif	TCTGTTG	1668	7	+	Brassica oleracea	gibberellin-responsive element
Glyma02g43510	ABRE2	CCACGTGG	1918	8	-	Zea mays
Glyma02g43510	Unnamed__1	GCCACGTGGC	1917	9	-	Petunia sp.
Glyma02g43510	Unnamed__1	CGTGG	1918	5	-	Zea mays
Glyma02g43510	Unnamed__1	CGTGG	1921	5	+	Zea mays
Glyma02g43510	TC-rich repeats	ATTCTCTAAC	938	9	-	Nicotiana tabacum	cis-acting element involved in defense and stress responsiveness
Glyma02g43510	Box 4	ATTAAT	260	6	+	Petroselinum crispum	part of a conserved DNA module involved in light responsiveness
Glyma02g43510	Box 4	ATTAAT	429	6	+	Petroselinum crispum	part of a conserved DNA module involved in light responsiveness
Glyma02g43510	Box 4	ATTAAT	559	6	+	Petroselinum crispum	part of a conserved DNA module involved in light responsiveness
Glyma02g43510	Box 4	ATTAAT	776	6	+	Petroselinum crispum	part of a conserved DNA module involved in light responsiveness
Glyma02g43510	Box 4	ATTAAT	879	6	+	Petroselinum crispum	part of a conserved DNA module involved in light responsiveness
Glyma02g43510	Box 4	ATTAAT	1022	6	-	Petroselinum crispum	part of a conserved DNA module involved in light responsiveness
Glyma02g43510	Box 4	ATTAAT	1148	6	-	Petroselinum crispum	part of a conserved DNA module involved in light responsiveness
Glyma02g43510	Box 4	ATTAAT	1337	6	-	Petroselinum crispum	part of a conserved DNA module involved in light responsiveness
Glyma02g43510	Box 4	ATTAAT	1411	6	-	Petroselinum crispum	part of a conserved DNA module involved in light responsiveness
Glyma02g43510	Box 4	ATTAAT	1768	6	-	Petroselinum crispum	part of a conserved DNA module involved in light responsiveness
Glyma02g43510	Box 4	ATTAAT	1817	6	-	Petroselinum crispum	part of a conserved DNA module involved in light responsiveness
Glyma02g43510	TATC-box	TATCCCA	747	7	+	Oryza sativa	cis-acting element involved in gibberellin-responsiveness
Glyma02g43510	ERE	ATTTTAAA	36	8	+	Nicotiana glutinos
Glyma02g43510	ERE	ATTTTAAA	97	8	+	Nicotiana glutinos
Glyma02g43510	ERE	ATTTTAAA	329	8	-	Nicotiana glutinos
Glyma02g43510	ERE	ATTTTAAA	762	8	-	Nicotiana glutinos
Glyma02g43510	ERE	ATTTTAAA	1100	8	-	Nicotiana glutinos
Glyma02g43510	ERE	ATTTTAAA	1286	8	-	Nicotiana glutinos
Glyma02g43510	ERE	ATTTCATA	1307	8	-	Nicotiana glutinos
Glyma02g43510	ERE	ATTTTAAA	1426	8	+	Nicotiana glutinos
Glyma02g43510	Box II	CCACGTGGC	1917	9	-	Petroselinum crispum	part of a light responsive element
Glyma02g43510	TGACG-motif	TGACG	662	5	+	Hordeum vulgare	cis-acting regulatory element involved in the MeJA-responsiveness
Glyma02g43510	MSA-like	TCAAACGGT	1687	9	-	Catharanthus roseus	cis-acting element involved in cell cycle regulation
Glyma02g43510	TATA-box	ATTATA	76	6	+	Brassica napus	core promoter element around -30 of transcription start
Glyma02g43510	TATA-box	TATAA	77	5	-	Arabidopsis thaliana	core promoter element around -30 of transcription start
Glyma02g43510	TATA-box	TATA	78	4	+	Arabidopsis thaliana	core promoter element around -30 of transcription start
Glyma02g43510	TATA-box	ATTATA	266	6	+	Brassica napus	core promoter element around -30 of transcription start
Glyma02g43510	TATA-box	TATAA	267	5	-	Arabidopsis thaliana	core promoter element around -30 of transcription start
Glyma02g43510	TATA-box	TATA	268	4	+	Arabidopsis thaliana	core promoter element around -30 of transcription start
Glyma02g43510	TATA-box	TATTTAAA	327	8	+	Arabidopsis thaliana	core promoter element around -30 of transcription start
Glyma02g43510	TATA-box	TATA	336	4	+	Arabidopsis thaliana	core promoter element around -30 of transcription start
Glyma02g43510	TATA-box	TATAAAA	356	7	-	Pisum sativum	core promoter element around -30 of transcription start
Glyma02g43510	TATA-box	TATAAA	357	6	-	Helianthus annuus	core promoter element around -30 of transcription start
Glyma02g43510	TATA-box	TATAA	358	5	-	Arabidopsis thaliana	core promoter element around -30 of transcription start
Glyma02g43510	TATA-box	TATA	359	4	+	Arabidopsis thaliana	core promoter element around -30 of transcription start
Glyma02g43510	TATA-box	TATAAAT	408	7	-	Brassica juncea	core promoter element around -30 of transcription start
Glyma02g43510	TATA-box	TATAAA	409	6	-	Helianthus annuus	core promoter element around -30 of transcription start
Glyma02g43510	TATA-box	TATAA	410	5	-	Arabidopsis thaliana	core promoter element around -30 of transcription start
Glyma02g43510	TATA-box	TATA	411	4	+	Arabidopsis thaliana	core promoter element around -30 of transcription start
Glyma02g43510	TATA-box	TATAAAA	421	7	-	Pisum sativum	core promoter element around -30 of transcription start
Glyma02g43510	TATA-box	TATAAA	422	6	-	Helianthus annuus	core promoter element around -30 of transcription start
Glyma02g43510	TATA-box	TATAA	423	5	-	Arabidopsis thaliana	core promoter element around -30 of transcription start
Glyma02g43510	TATA-box	TATA	424	4	+	Arabidopsis thaliana	core promoter element around -30 of transcription start
Glyma02g43510	TATA-box	TATAAAA	456	7	-	Pisum sativum	core promoter element around -30 of transcription start
Glyma02g43510	TATA-box	TATAAA	457	6	-	Helianthus annuus	core promoter element around -30 of transcription start
Glyma02g43510	TATA-box	TATAA	458	5	-	Arabidopsis thaliana	core promoter element around -30 of transcription start
Glyma02g43510	TATA-box	TATA	459	4	+	Arabidopsis thaliana	core promoter element around -30 of transcription start
Glyma02g43510	TATA-box	ATATAT	472	6	+	Brassica napus	core promoter element around -30 of transcription start
Glyma02g43510	TATA-box	TATATA	473	6	+	Arabidopsis thaliana	core promoter element around -30 of transcription start
Glyma02g43510	TATA-box	ATATAA	474	6	+	Brassica oleracea	core promoter element around -30 of transcription start
Glyma02g43510	TATA-box	TATA	475	4	+	Arabidopsis thaliana	core promoter element around -30 of transcription start
Glyma02g43510	TATA-box	TATA	491	4	+	Arabidopsis thaliana	core promoter element around -30 of transcription start
Glyma02g43510	TATA-box	TACATAAA	499	8	-	Oryza sativa	core promoter element around -30 of transcription start
Glyma02g43510	TATA-box	taTATAAAtc	517	9	-	Arabidopsis thaliana	core promoter element around -30 of transcription start
Glyma02g43510	TATA-box	TATAAAT	518	7	-	Brassica juncea	core promoter element around -30 of transcription start
Glyma02g43510	TATA-box	TATAAA	519	6	-	Helianthus annuus	core promoter element around -30 of transcription start
Glyma02g43510	TATA-box	TATATAA	520	7	-	Arabidopsis thaliana	core promoter element around -30 of transcription start
Glyma02g43510	TATA-box	TATATA	521	6	+	Arabidopsis thaliana	core promoter element around -30 of transcription start
Glyma02g43510	TATA-box	ATATAT	522	6	+	Brassica napus	core promoter element around -30 of transcription start
Glyma02g43510	TATA-box	TATA	523	4	+	Arabidopsis thaliana	core promoter element around -30 of transcription start
Glyma02g43510	TATA-box	TATAAAT	541	7	-	Brassica juncea	core promoter element around -30 of transcription start
Glyma02g43510	TATA-box	TATAAA	542	6	-	Helianthus annuus	core promoter element around -30 of transcription start
Glyma02g43510	TATA-box	TATAA	543	5	-	Arabidopsis thaliana	core promoter element around -30 of transcription start
Glyma02g43510	TATA-box	TATA	544	4	+	Arabidopsis thaliana	core promoter element around -30 of transcription start
Glyma02g43510	TATA-box	ATATAA	554	6	+	Brassica oleracea	core promoter element around -30 of transcription start
Glyma02g43510	TATA-box	TATA	555	4	+	Arabidopsis thaliana	core promoter element around -30 of transcription start
Glyma02g43510	TATA-box	TATAAAA	623	7	-	Pisum sativum	core promoter element around -30 of transcription start
Glyma02g43510	TATA-box	TATAAA	624	6	-	Helianthus annuus	core promoter element around -30 of transcription start
Glyma02g43510	TATA-box	TATAA	625	5	-	Arabidopsis thaliana	core promoter element around -30 of transcription start
Glyma02g43510	TATA-box	TATA	626	4	+	Arabidopsis thaliana	core promoter element around -30 of transcription start
Glyma02g43510	TATA-box	TACAAAA	633	7	+	Oryza sativa	core promoter element around -30 of transcription start
Glyma02g43510	TATA-box	ATATAA	695	6	+	Brassica oleracea	core promoter element around -30 of transcription start
Glyma02g43510	TATA-box	TATA	696	4	+	Arabidopsis thaliana	core promoter element around -30 of transcription start
Glyma02g43510	TATA-box	ATTATA	734	6	+	Brassica napus	core promoter element around -30 of transcription start
Glyma02g43510	TATA-box	TATAA	735	5	-	Arabidopsis thaliana	core promoter element around -30 of transcription start
Glyma02g43510	TATA-box	TATA	736	4	+	Arabidopsis thaliana	core promoter element around -30 of transcription start
Glyma02g43510	TATA-box	ATATAT	757	6	+	Brassica napus	core promoter element around -30 of transcription start
Glyma02g43510	TATA-box	TATA	758	4	+	Arabidopsis thaliana	core promoter element around -30 of transcription start
Glyma02g43510	TATA-box	TATTTAAA	760	8	+	Arabidopsis thaliana	core promoter element around -30 of transcription start
Glyma02g43510	TATA-box	TATAAA	784	6	-	Helianthus annuus	core promoter element around -30 of transcription start
Glyma02g43510	TATA-box	TATAA	785	5	-	Arabidopsis thaliana	core promoter element around -30 of transcription start
Glyma02g43510	TATA-box	TATA	786	4	+	Arabidopsis thaliana	core promoter element around -30 of transcription start
Glyma02g43510	TATA-box	ATATAT	810	6	+	Brassica napus	core promoter element around -30 of transcription start
Glyma02g43510	TATA-box	TATA	811	4	+	Arabidopsis thaliana	core promoter element around -30 of transcription start
Glyma02g43510	TATA-box	ATATAT	843	6	+	Brassica napus	core promoter element around -30 of transcription start
Glyma02g43510	TATA-box	TATA	844	4	+	Arabidopsis thaliana	core promoter element around -30 of transcription start
Glyma02g43510	TATA-box	TATA	1035	4	-	Arabidopsis thaliana	core promoter element around -30 of transcription start
Glyma02g43510	TATA-box	ATATAA	1067	6	+	Brassica oleracea	core promoter element around -30 of transcription start
Glyma02g43510	TATA-box	TATA	1068	4	-	Arabidopsis thaliana	core promoter element around -30 of transcription start
Glyma02g43510	TATA-box	ATTATA	1109	6	+	Brassica napus	core promoter element around -30 of transcription start
Glyma02g43510	TATA-box	TATAA	1110	5	-	Arabidopsis thaliana	core promoter element around -30 of transcription start
Glyma02g43510	TATA-box	TATA	1111	4	-	Arabidopsis thaliana	core promoter element around -30 of transcription start
Glyma02g43510	TATA-box	ATTATA	1115	6	+	Brassica napus	core promoter element around -30 of transcription start
Glyma02g43510	TATA-box	TATAA	1116	5	-	Arabidopsis thaliana	core promoter element around -30 of transcription start
Glyma02g43510	TATA-box	TATA	1117	4	-	Arabidopsis thaliana	core promoter element around -30 of transcription start
Glyma02g43510	TATA-box	ATTATA	1138	6	+	Brassica napus	core promoter element around -30 of transcription start
Glyma02g43510	TATA-box	TATATAA	1139	7	-	Arabidopsis thaliana	core promoter element around -30 of transcription start
Glyma02g43510	TATA-box	TATATA	1140	6	-	Arabidopsis thaliana	core promoter element around -30 of transcription start
Glyma02g43510	TATA-box	ATATAT	1141	6	-	Brassica napus	core promoter element around -30 of transcription start
Glyma02g43510	TATA-box	TATA	1142	4	-	Arabidopsis thaliana	core promoter element around -30 of transcription start
Glyma02g43510	TATA-box	ATATAA	1170	6	+	Brassica oleracea	core promoter element around -30 of transcription start
Glyma02g43510	TATA-box	TATA	1171	4	-	Arabidopsis thaliana	core promoter element around -30 of transcription start
Glyma02g43510	TATA-box	TATAAA	1182	6	-	Helianthus annuus	core promoter element around -30 of transcription start
Glyma02g43510	TATA-box	TATAA	1183	5	-	Arabidopsis thaliana	core promoter element around -30 of transcription start
Glyma02g43510	TATA-box	TATA	1184	4	-	Arabidopsis thaliana	core promoter element around -30 of transcription start
Glyma02g43510	TATA-box	TATAAA	1195	6	-	Helianthus annuus	core promoter element around -30 of transcription start
Glyma02g43510	TATA-box	TATAA	1196	5	-	Arabidopsis thaliana	core promoter element around -30 of transcription start
Glyma02g43510	TATA-box	TATA	1197	4	-	Arabidopsis thaliana	core promoter element around -30 of transcription start
Glyma02g43510	TATA-box	TATAAAA	1329	7	-	Pisum sativum	core promoter element around -30 of transcription start
Glyma02g43510	TATA-box	TATAAA	1330	6	-	Helianthus annuus	core promoter element around -30 of transcription start
Glyma02g43510	TATA-box	TATATAA	1331	7	-	Arabidopsis thaliana	core promoter element around -30 of transcription start
Glyma02g43510	TATA-box	TATATA	1332	6	-	Arabidopsis thaliana	core promoter element around -30 of transcription start
Glyma02g43510	TATA-box	ATATAT	1333	6	-	Brassica napus	core promoter element around -30 of transcription start
Glyma02g43510	TATA-box	TATA	1334	4	-	Arabidopsis thaliana	core promoter element around -30 of transcription start
Glyma02g43510	TATA-box	TATA	1408	4	-	Arabidopsis thaliana	core promoter element around -30 of transcription start
Glyma02g43510	TATA-box	TATAAAA	1656	7	-	Pisum sativum	core promoter element around -30 of transcription start
Glyma02g43510	TATA-box	TATAAA	1657	6	-	Helianthus annuus	core promoter element around -30 of transcription start
Glyma02g43510	TATA-box	TATAA	1658	5	-	Arabidopsis thaliana	core promoter element around -30 of transcription start
Glyma02g43510	TATA-box	TATA	1659	4	-	Arabidopsis thaliana	core promoter element around -30 of transcription start
Glyma02g43510	TCA	TCATCTTCAT	1457	9	+	Pisum sativum
Glyma02g43510	O2-site	GTTGACGTGA	1894	9	-	Zea mays	cis-acting regulatory element involved in zein metabolism regulation
Glyma02g43510	Unnamed__4	CTCC	969	4	+	Petroselinum hortense
Glyma02g43510	Unnamed__4	CTCC	1619	4	+	Petroselinum hortense
Glyma02g43510	Unnamed__4	CTCC	1712	4	-	Petroselinum hortense
Glyma02g43510	Unnamed__4	CTCC	1870	4	-	Petroselinum hortense
Glyma02g43510	Unnamed__4	CTCC	1911	4	-	Petroselinum hortense
Glyma02g43510	Unnamed__4	CTCC	1924	4	-	Petroselinum hortense
Glyma02g43510	CAT-box	GCCACT	1774	6	+	Arabidopsis thaliana	cis-acting regulatory element related to meristem expression
Glyma02g43510	CAT-box	GCCACT	1872	6	-	Arabidopsis thaliana	cis-acting regulatory element related to meristem expression
Glyma02g43510	AT-rich element	ATAGAAATCAA	189	10	+	Glycine max	binding site of AT-rich DNA binding protein (ATBP-1)
Glyma02g43510	AT~TATA-box	TATATA	473	6	+	Arabidopsis thaliana
Glyma02g43510	AT~TATA-box	TATATAAA	519	8	-	Arabidopsis thaliana
Glyma02g43510	AT~TATA-box	TATATA	521	6	+	Arabidopsis thaliana
Glyma02g43510	AT~TATA-box	TATATA	1140	6	-	Arabidopsis thaliana
Glyma02g43510	AT~TATA-box	TATATAAA	1330	8	-	Arabidopsis thaliana
Glyma02g43510	AT~TATA-box	TATATA	1332	6	-	Arabidopsis thaliana
Glyma02g43510	as-1	TGACG	662	5	+	Arabidopsis thaliana
Glyma02g43510	TATA	TATAAAAT	355	8	-	Arabidopsis thaliana
Glyma02g43510	TATA	TATAAAAT	420	8	-	Arabidopsis thaliana
Glyma02g43510	TATA	TATAAAAT	622	8	-	Arabidopsis thaliana
Glyma02g43510	TATA	TATAAAAT	626	8	+	Arabidopsis thaliana
Glyma02g43510	TATA	TATAAAAT	1328	8	-	Arabidopsis thaliana
Glyma02g43510	TATA	TATAAAAT	1655	8	-	Arabidopsis thaliana
Glyma02g43510	TATA	TATAAAAT	1659	8	+	Arabidopsis thaliana
Glyma02g43510	MYB	CAACAG	1669	6	-	Arabidopsis thaliana
Glyma02g43510	MYB	TAACCA	1742	6	-	Arabidopsis thaliana
Glyma02g43510	CAAT-box	CAAT	32	4	-	Nicotiana glutinosa
Glyma02g43510	CAAT-box	CCAAT	91	5	+	Arabidopsis thaliana	common cis-acting element in promoter and enhancer regions
Glyma02g43510	CAAT-box	CAAT	92	4	+	Nicotiana glutinosa
Glyma02g43510	CAAT-box	CAAAT	134	5	+	Pisum sativum	common cis-acting element in promoter and enhancer regions
Glyma02g43510	CAAT-box	CAAAT	298	5	+	Pisum sativum	common cis-acting element in promoter and enhancer regions
Glyma02g43510	CAAT-box	CAAT	579	4	-	Nicotiana glutinosa
Glyma02g43510	CAAT-box	CAAT	584	4	-	Nicotiana glutinosa
Glyma02g43510	CAAT-box	CAAT	589	4	+	Nicotiana glutinosa
Glyma02g43510	CAAT-box	CAAAT	659	5	-	Pisum sativum	common cis-acting element in promoter and enhancer regions
Glyma02g43510	CAAT-box	CAAT	706	4	-	Nicotiana glutinosa
Glyma02g43510	CAAT-box	CAAT	772	4	+	Nicotiana glutinosa
Glyma02g43510	CAAT-box	CAAT	796	4	-	Nicotiana glutinosa
Glyma02g43510	CAAT-box	CCAAT	821	5	-	Arabidopsis thaliana	common cis-acting element in promoter and enhancer regions
Glyma02g43510	CAAT-box	CAAT	953	4	-	Nicotiana glutinosa
Glyma02g43510	CAAT-box	CAAT	1056	4	-	Nicotiana glutinosa
Glyma02g43510	CAAT-box	CAAT	1168	4	+	Nicotiana glutinosa
Glyma02g43510	CAAT-box	CAAT	1220	4	+	Nicotiana glutinosa
Glyma02g43510	CAAT-box	CAAT	1240	4	-	Nicotiana glutinosa
Glyma02g43510	CAAT-box	CAAT	1283	4	+	Nicotiana glutinosa
Glyma02g43510	CAAT-box	CAAAT	1373	5	+	Pisum sativum	common cis-acting element in promoter and enhancer regions
Glyma02g43510	CAAT-box	CAAT	1470	4	-	Nicotiana glutinosa
Glyma02g43510	CAAT-box	CAAT	1474	4	+	Nicotiana glutinosa
Glyma02g43510	CAAT-box	CAAT	1508	4	-	Nicotiana glutinosa
Glyma02g43510	CAAT-box	CAAAT	1548	5	-	Pisum sativum	common cis-acting element in promoter and enhancer regions
Glyma02g43510	CAAT-box	CAAT	1641	4	+	Nicotiana glutinosa
Glyma02g43510	CAAT-box	CAAT	1720	4	+	Nicotiana glutinosa
Glyma02g43510	CAAT-box	CCAAT	1782	5	+	Arabidopsis thaliana	common cis-acting element in promoter and enhancer regions
Glyma02g43510	CAAT-box	CAAT	1783	4	+	Nicotiana glutinosa
Glyma02g43510	CAAT-box	CCAAT	1793	5	-	Arabidopsis thaliana	common cis-acting element in promoter and enhancer regions
Glyma02g43510	CAAT-box	CAAT	1832	4	+	Nicotiana glutinosa
Glyma02g43510	CAAT-box	CAAAT	1837	5	+	Pisum sativum	common cis-acting element in promoter and enhancer regions
Glyma02g43510	CAAT-box	CAAAT	1840	5	-	Pisum sativum	common cis-acting element in promoter and enhancer regions
Glyma02g43510	CAAT-box	CAAT	1853	4	-	Nicotiana glutinosa
Glyma02g43510	CAAT-box	CAAT	1950	4	-	Nicotiana glutinosa
Glyma02g43510	WUN-motif	AAATTACTA	225	9	+	Nicotiana glutinosa
Glyma02g43510	G-Box	CACGTT	1755	6	-	Pisum sativum	cis-acting regulatory element involved in light responsiveness
Glyma02g43510	G-Box	CACGTG	1919	6	-	Pisum sativum	cis-acting regulatory element involved in light responsiveness
Glyma02g43510	Myb-binding site	CAACAG	1669	6	-	Nicotiana tabacum
Glyma02g43510	ABRE4	CACGTA	1895	6	+	Zea mays
Glyma02g43510	ARE	AAACCA	823	6	-	Zea mays	cis-acting regulatory element essential for the anaerobic induction
Glyma02g43510	ARE	AAACCA	856	6	+	Zea mays	cis-acting regulatory element essential for the anaerobic induction
Glyma02g43510	ARE	AAACCA	1200	6	+	Zea mays	cis-acting regulatory element essential for the anaerobic induction
Glyma02g43510	AT1-motif	AATTATTTTTTATT	1395	13	-	Solanum tuberosum	part of a light responsive module
Glyma02g43510	AAGAA-motif	GAAAGAA	1967	7	+	Avena sativa
Glyma02g43510	ABRE3a	TACGTG	1895	6	-	Zea mays
Glyma02g43510		motif_sequence	11	4	+	organism	short_function
Glyma02g43510		motif_sequence	48	4	+	organism	short_function
Glyma02g43510		motif_sequence	678	4	+	organism	short_function
Glyma02g43510		motif_sequence	1459	4	+	organism	short_function
Glyma02g43510		motif_sequence	1636	4	+	organism	short_function
Glyma02g43510		motif_sequence	1799	4	+	organism	short_function
Glyma02g43510		motif_sequence	1937	4	-	organism	short_function
Glyma02g43510	MYB-like sequence	TAACCA	1742	6	-	Arabidopsis thaliana
Glyma02g43510	ABRE	ACGTG	1756	5	+	Arabidopsis thaliana	cis-acting element involved in the abscisic acid responsiveness
Glyma02g43510	ABRE	ACGTG	1895	5	-	Arabidopsis thaliana	cis-acting element involved in the abscisic acid responsiveness
Glyma02g43510	ABRE	CACGTG	1919	6	-	Arabidopsis thaliana	cis-acting element involved in the abscisic acid responsiveness
Glyma02g43510	ABRE	ACGTG	1920	5	+	Arabidopsis thaliana	cis-acting element involved in the abscisic acid responsiveness
Glyma02g43510	Unnamed__6	taTAAATATct	514	10	-	Zea mays
Glyma02g46610	Unnamed__16	GCTGCCCGTC	1941	9	+	Zea mays
Glyma02g46610	Unnamed__4	CTCC	16	4	+	Petroselinum hortense
Glyma02g46610	Unnamed__4	CTCC	150	4	-	Petroselinum hortense
Glyma02g46610	Unnamed__4	CTCC	237	4	+	Petroselinum hortense
Glyma02g46610	Unnamed__4	CTCC	312	4	-	Petroselinum hortense
Glyma02g46610	Unnamed__4	CTCC	654	4	+	Petroselinum hortense
Glyma02g46610	Unnamed__4	CTCC	663	4	+	Petroselinum hortense
Glyma02g46610	Unnamed__4	CTCC	681	4	+	Petroselinum hortense
Glyma02g46610	Unnamed__4	CTCC	1840	4	-	Petroselinum hortense
Glyma02g46610	Unnamed__4	CTCC	1851	4	+	Petroselinum hortense
Glyma02g46610	MYC	CATTTG	145	6	-	Arabidopsis thaliana
Glyma02g46610	MYC	CATTTG	1229	6	-	Arabidopsis thaliana
Glyma02g46610	MYC	CATGTG	1537	6	+	Arabidopsis thaliana
Glyma02g46610	MYC	CATTTG	1875	6	+	Arabidopsis thaliana
Glyma02g46610	MYC	CATTTG	1886	6	+	Arabidopsis thaliana
Glyma02g46610	MYC	CATTTG	1892	6	+	Arabidopsis thaliana
Glyma02g46610	MYC	CATTTG	1898	6	+	Arabidopsis thaliana
Glyma02g46610	GATA-motif	AAGGATAAGG	46	9	-	Solanum tuberosum	part of a light responsive element
Glyma02g46610	TGACG-motif	TGACG	473	5	-	Hordeum vulgare	cis-acting regulatory element involved in the MeJA-responsiveness
Glyma02g46610	TGACG-motif	TGACG	537	5	+	Hordeum vulgare	cis-acting regulatory element involved in the MeJA-responsiveness
Glyma02g46610	TCA	TCATCTTCAT	1673	9	+	Pisum sativum
Glyma02g46610	TATA-box	TATA	317	4	+	Arabidopsis thaliana	core promoter element around -30 of transcription start
Glyma02g46610	TATA-box	ATTATA	321	6	+	Brassica napus	core promoter element around -30 of transcription start
Glyma02g46610	TATA-box	TATAA	322	5	-	Arabidopsis thaliana	core promoter element around -30 of transcription start
Glyma02g46610	TATA-box	TATA	323	4	+	Arabidopsis thaliana	core promoter element around -30 of transcription start
Glyma02g46610	TATA-box	TATAA	356	5	-	Arabidopsis thaliana	core promoter element around -30 of transcription start
Glyma02g46610	TATA-box	TATA	357	4	+	Arabidopsis thaliana	core promoter element around -30 of transcription start
Glyma02g46610	TATA-box	TATATAA	406	7	-	Arabidopsis thaliana	core promoter element around -30 of transcription start
Glyma02g46610	TATA-box	TATATA	407	6	+	Arabidopsis thaliana	core promoter element around -30 of transcription start
Glyma02g46610	TATA-box	ATATAT	408	6	+	Brassica napus	core promoter element around -30 of transcription start
Glyma02g46610	TATA-box	TATATA	409	6	+	Arabidopsis thaliana	core promoter element around -30 of transcription start
Glyma02g46610	TATA-box	TATA	411	4	+	Arabidopsis thaliana	core promoter element around -30 of transcription start
Glyma02g46610	TATA-box	TATAA	498	5	-	Arabidopsis thaliana	core promoter element around -30 of transcription start
Glyma02g46610	TATA-box	TATA	499	4	+	Arabidopsis thaliana	core promoter element around -30 of transcription start
Glyma02g46610	TATA-box	TATTTAAA	554	8	+	Arabidopsis thaliana	core promoter element around -30 of transcription start
Glyma02g46610	TATA-box	ATTATA	611	6	+	Brassica napus	core promoter element around -30 of transcription start
Glyma02g46610	TATA-box	TATAA	612	5	-	Arabidopsis thaliana	core promoter element around -30 of transcription start
Glyma02g46610	TATA-box	TATA	613	4	+	Arabidopsis thaliana	core promoter element around -30 of transcription start
Glyma02g46610	TATA-box	ATATAA	748	6	+	Brassica oleracea	core promoter element around -30 of transcription start
Glyma02g46610	TATA-box	TATA	749	4	+	Arabidopsis thaliana	core promoter element around -30 of transcription start
Glyma02g46610	TATA-box	TATA	800	4	+	Arabidopsis thaliana	core promoter element around -30 of transcription start
Glyma02g46610	TATA-box	TATA	979	4	+	Arabidopsis thaliana	core promoter element around -30 of transcription start
Glyma02g46610	TATA-box	TATAA	1032	5	-	Arabidopsis thaliana	core promoter element around -30 of transcription start
Glyma02g46610	TATA-box	TATA	1033	4	-	Arabidopsis thaliana	core promoter element around -30 of transcription start
Glyma02g46610	TATA-box	TATAA	1131	5	-	Arabidopsis thaliana	core promoter element around -30 of transcription start
Glyma02g46610	TATA-box	TATA	1132	4	-	Arabidopsis thaliana	core promoter element around -30 of transcription start
Glyma02g46610	TATA-box	TATA	1154	4	-	Arabidopsis thaliana	core promoter element around -30 of transcription start
Glyma02g46610	TATA-box	ATTATA	1259	6	+	Brassica napus	core promoter element around -30 of transcription start
Glyma02g46610	TATA-box	TATAA	1260	5	-	Arabidopsis thaliana	core promoter element around -30 of transcription start
Glyma02g46610	TATA-box	TATA	1261	4	-	Arabidopsis thaliana	core promoter element around -30 of transcription start
Glyma02g46610	TATA-box	TATA	1277	4	-	Arabidopsis thaliana	core promoter element around -30 of transcription start
Glyma02g46610	TATA-box	TACATAAA	1302	8	-	Oryza sativa	core promoter element around -30 of transcription start
Glyma02g46610	TATA-box	ATATAT	1311	6	-	Brassica napus	core promoter element around -30 of transcription start
Glyma02g46610	TATA-box	TATA	1312	4	-	Arabidopsis thaliana	core promoter element around -30 of transcription start
Glyma02g46610	TATA-box	ATATAT	1344	6	-	Brassica napus	core promoter element around -30 of transcription start
Glyma02g46610	TATA-box	TATATA	1345	6	-	Arabidopsis thaliana	core promoter element around -30 of transcription start
Glyma02g46610	TATA-box	TATA	1347	4	-	Arabidopsis thaliana	core promoter element around -30 of transcription start
Glyma02g46610	TATA-box	ATATAA	1376	6	+	Brassica oleracea	core promoter element around -30 of transcription start
Glyma02g46610	TATA-box	TATA	1377	4	-	Arabidopsis thaliana	core promoter element around -30 of transcription start
Glyma02g46610	TATA-box	ATATAA	1471	6	+	Brassica oleracea	core promoter element around -30 of transcription start
Glyma02g46610	TATA-box	TATA	1472	4	-	Arabidopsis thaliana	core promoter element around -30 of transcription start
Glyma02g46610	TATA-box	ATTATA	1485	6	+	Brassica napus	core promoter element around -30 of transcription start
Glyma02g46610	TATA-box	TATAA	1486	5	-	Arabidopsis thaliana	core promoter element around -30 of transcription start
Glyma02g46610	TATA-box	TATA	1487	4	-	Arabidopsis thaliana	core promoter element around -30 of transcription start
Glyma02g46610	TATA-box	TAAAGATT	1489	8	+	Arabidopsis thaliana	core promoter element around -30 of transcription start
Glyma02g46610	AT~TATA-box	TATATA	407	6	+	Arabidopsis thaliana
Glyma02g46610	AT~TATA-box	TATATA	409	6	+	Arabidopsis thaliana
Glyma02g46610	AT~TATA-box	TATATA	1345	6	-	Arabidopsis thaliana
Glyma02g46610	CAT-box	GCCACT	1881	6	-	Arabidopsis thaliana	cis-acting regulatory element related to meristem expression
Glyma02g46610	GARE-motif	TCTGTTG	1416	7	-	Brassica oleracea	gibberellin-responsive element
Glyma02g46610	CGTCA-motif	CGTCA	473	5	+	Hordeum vulgare	cis-acting regulatory element involved in the MeJA-responsiveness
Glyma02g46610	CGTCA-motif	CGTCA	537	5	-	Hordeum vulgare	cis-acting regulatory element involved in the MeJA-responsiveness
Glyma02g46610	G-box	CACGTC	41	6	+	Zea mays	cis-acting regulatory element involved in light responsiveness
Glyma02g46610	G-box	CACGAC	1403	6	-	Zea mays	cis-acting regulatory element involved in light responsiveness
Glyma02g46610	G-box	CACGTG	1854	6	-	Arabidopsis thaliana	cis-acting regulatory element involved in light responsiveness
Glyma02g46610	ERE	ATTTTAAA	1161	8	-	Nicotiana glutinos
Glyma02g46610	STRE	AGGGG	18	5	-	Arabidopsis thaliana
Glyma02g46610	Unnamed__1	GAATTTAATTAA	989	11	-	Glycine max	60K protein binding site
Glyma02g46610	Unnamed__1	CGTGG	1853	5	-	Zea mays
Glyma02g46610	Unnamed__1	CGTGG	1947	5	+	Zea mays
Glyma02g46610	TC-rich repeats	GTTTTCTTAC	1246	9	-	Nicotiana tabacum	cis-acting element involved in defense and stress responsiveness
Glyma02g46610	Box 4	ATTAAT	102	6	+	Petroselinum crispum	part of a conserved DNA module involved in light responsiveness
Glyma02g46610	Box 4	ATTAAT	509	6	+	Petroselinum crispum	part of a conserved DNA module involved in light responsiveness
Glyma02g46610	Box 4	ATTAAT	1241	6	-	Petroselinum crispum	part of a conserved DNA module involved in light responsiveness
Glyma02g46610	Box 4	ATTAAT	1372	6	-	Petroselinum crispum	part of a conserved DNA module involved in light responsiveness
Glyma02g46610		motif_sequence	63	4	-	organism	short_function
Glyma02g46610		motif_sequence	140	4	+	organism	short_function
Glyma02g46610		motif_sequence	173	4	-	organism	short_function
Glyma02g46610		motif_sequence	269	4	+	organism	short_function
Glyma02g46610		motif_sequence	1435	4	-	organism	short_function
Glyma02g46610		motif_sequence	1538	4	+	organism	short_function
Glyma02g46610		motif_sequence	1622	4	+	organism	short_function
Glyma02g46610		motif_sequence	1914	4	-	organism	short_function
Glyma02g46610		motif_sequence	1994	4	-	organism	short_function
Glyma02g46610	MBS	CAACTG	480	6	+	Arabidopsis thaliana	MYB binding site involved in drought-inducibility
Glyma02g46610	ABRE	ACGTG	41	5	-	Arabidopsis thaliana	cis-acting element involved in the abscisic acid responsiveness
Glyma02g46610	ABRE	CACGTG	1854	6	-	Arabidopsis thaliana	cis-acting element involved in the abscisic acid responsiveness
Glyma02g46610	ABRE	ACGTG	1855	5	+	Arabidopsis thaliana	cis-acting element involved in the abscisic acid responsiveness
Glyma02g46610	W box	TTGACC	421	6	-	Arabidopsis thaliana
Glyma02g46610	W box	TTGACC	1983	6	+	Arabidopsis thaliana
Glyma02g46610	Myb	CAACTG	480	6	+	Arabidopsis thaliana
Glyma02g46610	Myb	TAACTG	887	6	-	Arabidopsis thaliana
Glyma02g46610	Unnamed__6	taTAAATATct	1261	10	+	Zea mays
Glyma02g46610	LTR	CCGAAA	1658	6	+	Hordeum vulgare	cis-acting element involved in low-temperature responsiveness
Glyma02g46610	MYB-like sequence	TAACCA	851	6	+	Arabidopsis thaliana
Glyma02g46610	MYB	TAACCA	851	6	+	Arabidopsis thaliana
Glyma02g46610	MYB	CAACAG	1189	6	+	Arabidopsis thaliana
Glyma02g46610	MYB	CAACAG	1416	6	+	Arabidopsis thaliana
Glyma02g46610	CAAT-box	CAAT	136	4	-	Nicotiana glutinosa
Glyma02g46610	CAAT-box	CAAAT	145	5	+	Pisum sativum	common cis-acting element in promoter and enhancer regions
Glyma02g46610	CAAT-box	CAAAT	256	5	+	Pisum sativum	common cis-acting element in promoter and enhancer regions
Glyma02g46610	CAAT-box	CAAT	279	4	+	Nicotiana glutinosa
Glyma02g46610	CAAT-box	CAAT	296	4	+	Nicotiana glutinosa
Glyma02g46610	CAAT-box	CAAT	746	4	+	Nicotiana glutinosa
Glyma02g46610	CAAT-box	CAAT	777	4	+	Nicotiana glutinosa
Glyma02g46610	CAAT-box	CAAT	786	4	+	Nicotiana glutinosa
Glyma02g46610	CAAT-box	CAAAT	828	5	+	Pisum sativum	common cis-acting element in promoter and enhancer regions
Glyma02g46610	CAAT-box	CAAT	881	4	+	Nicotiana glutinosa
Glyma02g46610	CAAT-box	CAAT	961	4	+	Nicotiana glutinosa
Glyma02g46610	CAAT-box	CAAAT	1053	5	-	Pisum sativum	common cis-acting element in promoter and enhancer regions
Glyma02g46610	CAAT-box	CAAT	1089	4	+	Nicotiana glutinosa
Glyma02g46610	CAAT-box	CAAAT	1196	5	-	Pisum sativum	common cis-acting element in promoter and enhancer regions
Glyma02g46610	CAAT-box	CAAAT	1229	5	+	Pisum sativum	common cis-acting element in promoter and enhancer regions
Glyma02g46610	CAAT-box	CAAAT	1318	5	-	Pisum sativum	common cis-acting element in promoter and enhancer regions
Glyma02g46610	CAAT-box	CAAT	1354	4	-	Nicotiana glutinosa
Glyma02g46610	CAAT-box	CAAT	1387	4	+	Nicotiana glutinosa
Glyma02g46610	CAAT-box	CCAAT	1476	5	-	Arabidopsis thaliana	common cis-acting element in promoter and enhancer regions
Glyma02g46610	CAAT-box	CAAAT	1543	5	+	Pisum sativum	common cis-acting element in promoter and enhancer regions
Glyma02g46610	CAAT-box	CAAT	1548	4	-	Nicotiana glutinosa
Glyma02g46610	CAAT-box	CAAT	1586	4	-	Nicotiana glutinosa
Glyma02g46610	CAAT-box	CAAAT	1616	5	-	Pisum sativum	common cis-acting element in promoter and enhancer regions
Glyma02g46610	CAAT-box	CAAT	1714	4	+	Nicotiana glutinosa
Glyma02g46610	CAAT-box	CAAT	1745	4	-	Nicotiana glutinosa
Glyma02g46610	CAAT-box	CAAAT	1876	5	-	Pisum sativum	common cis-acting element in promoter and enhancer regions
Glyma02g46610	CAAT-box	CAAAT	1887	5	-	Pisum sativum	common cis-acting element in promoter and enhancer regions
Glyma02g46610	CAAT-box	CAAAT	1893	5	-	Pisum sativum	common cis-acting element in promoter and enhancer regions
Glyma02g46610	CAAT-box	CAAAT	1899	5	-	Pisum sativum	common cis-acting element in promoter and enhancer regions
Glyma02g46610	CAAT-box	CAAT	1968	4	-	Nicotiana glutinosa
Glyma02g46610	CAAT-box	CAAT	1976	4	-	Nicotiana glutinosa
Glyma02g46610	as-1	TGACG	473	5	-	Arabidopsis thaliana
Glyma02g46610	as-1	TGACG	537	5	+	Arabidopsis thaliana
Glyma02g46610	TATA	TATAAAAT	323	8	+	Arabidopsis thaliana
Glyma02g46610	TATA	TATAAAAT	749	8	+	Arabidopsis thaliana
Glyma02g46610	I-box	atGATAAGGTC	44	10	-	Helianthus annuus	part of a light responsive element
Glyma02g46610	Myb-binding site	CAACAG	1189	6	+	Nicotiana tabacum
Glyma02g46610	Myb-binding site	CAACAG	1416	6	+	Nicotiana tabacum
Glyma02g46610	ARE	AAACCA	1696	6	+	Zea mays	cis-acting regulatory element essential for the anaerobic induction
Glyma02g46610	ARE	AAACCA	1702	6	+	Zea mays	cis-acting regulatory element essential for the anaerobic induction
Glyma02g46610	AAGAA-motif	GAAAGAA	808	7	-	Avena sativa
Glyma02g46610	AAGAA-motif	GAAAGAA	1791	7	+	Avena sativa
Glyma02g46610	G-Box	CACGTG	1854	6	-	Pisum sativum	cis-acting regulatory element involved in light responsiveness
Glyma02g46761	LTR	CCGAAA	1381	6	+	Hordeum vulgare	cis-acting element involved in low-temperature responsiveness
Glyma02g46761	MYB-like sequence	TAACCA	217	6	+	Arabidopsis thaliana
Glyma02g46761	MYB-like sequence	TAACCA	517	6	+	Arabidopsis thaliana
Glyma02g46761	Myb	TAACTG	81	6	+	Arabidopsis thaliana
Glyma02g46761	Myb	TAACTG	391	6	-	Arabidopsis thaliana
Glyma02g46761	ATCT-motif	AATCTAATCC	207	9	+	Pisum sativum	part of a conserved DNA module involved in light responsiveness
Glyma02g46761	ATCT-motif	AATCTAATCC	1387	9	-	Pisum sativum	part of a conserved DNA module involved in light responsiveness
Glyma02g46761	ABRE	CGTACGTGCA	221	9	+	Hordeum vulgare	cis-acting element involved in the abscisic acid responsiveness
Glyma02g46761	ABRE	ACGTG	224	5	+	Arabidopsis thaliana	cis-acting element involved in the abscisic acid responsiveness
Glyma02g46761	ABRE	ACGTG	1082	5	-	Arabidopsis thaliana	cis-acting element involved in the abscisic acid responsiveness
Glyma02g46761	AuxRR-core	GGTCCAT	1892	7	+	Nicotiana tabacum	cis-acting regulatory element involved in auxin responsiveness
Glyma02g46761	W box	TTGACC	977	6	-	Arabidopsis thaliana
Glyma02g46761	MRE	AACCTAA	394	7	-	Petroselinum crispum	MYB binding site involved in light responsiveness
Glyma02g46761		motif_sequence	69	4	+	organism	short_function
Glyma02g46761		motif_sequence	100	4	+	organism	short_function
Glyma02g46761		motif_sequence	545	4	+	organism	short_function
Glyma02g46761		motif_sequence	582	4	+	organism	short_function
Glyma02g46761		motif_sequence	635	4	+	organism	short_function
Glyma02g46761		motif_sequence	674	4	-	organism	short_function
Glyma02g46761		motif_sequence	725	4	+	organism	short_function
Glyma02g46761		motif_sequence	1203	4	+	organism	short_function
Glyma02g46761		motif_sequence	1481	4	+	organism	short_function
Glyma02g46761	ABRE3a	TACGTG	223	6	+	Zea mays
Glyma02g46761	ABRE3a	TACGTG	1082	6	-	Zea mays
Glyma02g46761	AAGAA-motif	GAAAGAA	1972	7	-	Avena sativa
Glyma02g46761	ABRE4	CACGTA	223	6	-	Zea mays
Glyma02g46761	ABRE4	CACGTA	1082	6	+	Zea mays
Glyma02g46761	ARE	AAACCA	244	6	+	Zea mays	cis-acting regulatory element essential for the anaerobic induction
Glyma02g46761	ARE	AAACCA	539	6	-	Zea mays	cis-acting regulatory element essential for the anaerobic induction
Glyma02g46761	ARE	AAACCA	1374	6	+	Zea mays	cis-acting regulatory element essential for the anaerobic induction
Glyma02g46761	Myb-binding site	CAACAG	793	6	+	Nicotiana tabacum
Glyma02g46761	Myb-binding site	CAACAG	1510	6	-	Nicotiana tabacum
Glyma02g46761	AT1-motif	AATTATTTTTTATT	1154	13	+	Solanum tuberosum	part of a light responsive module
Glyma02g46761	I-box	ccttatcct	991	9	-	Arabidopsis thaliana	part of a light responsive element
Glyma02g46761	as-1	TGACG	442	5	-	Arabidopsis thaliana
Glyma02g46761	TATA	TATAAAAT	9	8	-	Arabidopsis thaliana
Glyma02g46761	TATA	TATAAAAT	1099	8	+	Arabidopsis thaliana
Glyma02g46761	CAAT-box	CAAT	31	4	-	Nicotiana glutinosa
Glyma02g46761	CAAT-box	CAAAT	112	5	+	Pisum sativum	common cis-acting element in promoter and enhancer regions
Glyma02g46761	CAAT-box	CAAT	118	4	+	Nicotiana glutinosa
Glyma02g46761	CAAT-box	CAAAT	122	5	+	Pisum sativum	common cis-acting element in promoter and enhancer regions
Glyma02g46761	CAAT-box	CAAT	125	4	-	Nicotiana glutinosa
Glyma02g46761	CAAT-box	CAAT	140	4	+	Nicotiana glutinosa
Glyma02g46761	CAAT-box	CAAT	146	4	+	Nicotiana glutinosa
Glyma02g46761	CAAT-box	CCAAT	247	5	+	Arabidopsis thaliana	common cis-acting element in promoter and enhancer regions
Glyma02g46761	CAAT-box	CAAT	248	4	+	Nicotiana glutinosa
Glyma02g46761	CAAT-box	CAAT	250	4	-	Nicotiana glutinosa
Glyma02g46761	CAAT-box	CAAT	260	4	+	Nicotiana glutinosa
Glyma02g46761	CAAT-box	CAAAT	282	5	+	Pisum sativum	common cis-acting element in promoter and enhancer regions
Glyma02g46761	CAAT-box	CAAT	315	4	-	Nicotiana glutinosa
Glyma02g46761	CAAT-box	CAAAT	550	5	+	Pisum sativum	common cis-acting element in promoter and enhancer regions
Glyma02g46761	CAAT-box	CAAT	568	4	+	Nicotiana glutinosa
Glyma02g46761	CAAT-box	CAAAT	604	5	-	Pisum sativum	common cis-acting element in promoter and enhancer regions
Glyma02g46761	CAAT-box	CAAT	623	4	-	Nicotiana glutinosa
Glyma02g46761	CAAT-box	CCAAT	639	5	+	Arabidopsis thaliana	common cis-acting element in promoter and enhancer regions
Glyma02g46761	CAAT-box	CAAT	640	4	+	Nicotiana glutinosa
Glyma02g46761	CAAT-box	CAAAT	690	5	+	Pisum sativum	common cis-acting element in promoter and enhancer regions
Glyma02g46761	CAAT-box	CAAT	760	4	-	Nicotiana glutinosa
Glyma02g46761	CAAT-box	CAAT	862	4	-	Nicotiana glutinosa
Glyma02g46761	CAAT-box	CAAAT	889	5	-	Pisum sativum	common cis-acting element in promoter and enhancer regions
Glyma02g46761	CAAT-box	CAAT	907	4	+	Nicotiana glutinosa
Glyma02g46761	CAAT-box	CAAAT	914	5	-	Pisum sativum	common cis-acting element in promoter and enhancer regions
Glyma02g46761	CAAT-box	CAAAT	930	5	-	Pisum sativum	common cis-acting element in promoter and enhancer regions
Glyma02g46761	CAAT-box	CAAAT	980	5	+	Pisum sativum	common cis-acting element in promoter and enhancer regions
Glyma02g46761	CAAT-box	CAAT	1044	4	-	Nicotiana glutinosa
Glyma02g46761	CAAT-box	CAAT	1090	4	-	Nicotiana glutinosa
Glyma02g46761	CAAT-box	CAAAT	1136	5	+	Pisum sativum	common cis-acting element in promoter and enhancer regions
Glyma02g46761	CAAT-box	CAAAT	1210	5	+	Pisum sativum	common cis-acting element in promoter and enhancer regions
Glyma02g46761	CAAT-box	CAAT	1218	4	+	Nicotiana glutinosa
Glyma02g46761	CAAT-box	CAAT	1287	4	+	Nicotiana glutinosa
Glyma02g46761	CAAT-box	CAAT	1358	4	+	Nicotiana glutinosa
Glyma02g46761	CAAT-box	CCAAT	1367	5	+	Arabidopsis thaliana	common cis-acting element in promoter and enhancer regions
Glyma02g46761	CAAT-box	CAAT	1368	4	+	Nicotiana glutinosa
Glyma02g46761	CAAT-box	CAAT	1402	4	-	Nicotiana glutinosa
Glyma02g46761	CAAT-box	CAAAT	1415	5	-	Pisum sativum	common cis-acting element in promoter and enhancer regions
Glyma02g46761	CAAT-box	CAAAT	1458	5	+	Pisum sativum	common cis-acting element in promoter and enhancer regions
Glyma02g46761	CAAT-box	CAAAT	1478	5	+	Pisum sativum	common cis-acting element in promoter and enhancer regions
Glyma02g46761	CAAT-box	CAAT	1579	4	+	Nicotiana glutinosa
Glyma02g46761	CAAT-box	CAAT	1685	4	-	Nicotiana glutinosa
Glyma02g46761	CAAT-box	CAAAT	1840	5	-	Pisum sativum	common cis-acting element in promoter and enhancer regions
Glyma02g46761	CAAT-box	CCAAT	1870	5	+	Arabidopsis thaliana	common cis-acting element in promoter and enhancer regions
Glyma02g46761	CAAT-box	CAAT	1871	4	+	Nicotiana glutinosa
Glyma02g46761	CAAT-box	CAAT	1917	4	-	Nicotiana glutinosa
Glyma02g46761	CAAT-box	CAAAT	1954	5	-	Pisum sativum	common cis-acting element in promoter and enhancer regions
Glyma02g46761	MYB	TAACCA	217	6	+	Arabidopsis thaliana
Glyma02g46761	MYB	TAACCA	517	6	+	Arabidopsis thaliana
Glyma02g46761	MYB	CAACAG	793	6	+	Arabidopsis thaliana
Glyma02g46761	MYB	CAACAG	1510	6	-	Arabidopsis thaliana
Glyma02g46761	MYB	CAACCA	1698	6	-	Arabidopsis thaliana
Glyma02g46761	AT-rich element	ATAGAAATCAA	932	10	-	Glycine max	binding site of AT-rich DNA binding protein (ATBP-1)
Glyma02g46761	AT-rich element	ATAGAAATCAA	1004	10	-	Glycine max	binding site of AT-rich DNA binding protein (ATBP-1)
Glyma02g46761	AT~TATA-box	TATATAAA	11	8	-	Arabidopsis thaliana
Glyma02g46761	AT~TATA-box	TATATA	13	6	+	Arabidopsis thaliana
Glyma02g46761	AT~TATA-box	TATATA	15	6	+	Arabidopsis thaliana
Glyma02g46761	AT~TATA-box	TATATAAA	286	8	-	Arabidopsis thaliana
Glyma02g46761	AT~TATA-box	TATATA	288	6	+	Arabidopsis thaliana
Glyma02g46761	AT~TATA-box	TATATA	433	6	+	Arabidopsis thaliana
Glyma02g46761	AT~TATA-box	TATATA	940	6	+	Arabidopsis thaliana
Glyma02g46761	AT~TATA-box	TATATA	1097	6	-	Arabidopsis thaliana
Glyma02g46761	AT~TATA-box	TATATA	1451	6	-	Arabidopsis thaliana
Glyma02g46761	AT~TATA-box	TATATA	1938	6	-	Arabidopsis thaliana
Glyma02g46761	TGACG-motif	TGACG	442	5	-	Hordeum vulgare	cis-acting regulatory element involved in the MeJA-responsiveness
Glyma02g46761	TATA-box	TATAAAA	10	7	-	Pisum sativum	core promoter element around -30 of transcription start
Glyma02g46761	TATA-box	TATAAA	11	6	-	Helianthus annuus	core promoter element around -30 of transcription start
Glyma02g46761	TATA-box	TATATAA	12	7	-	Arabidopsis thaliana	core promoter element around -30 of transcription start
Glyma02g46761	TATA-box	TATATA	13	6	+	Arabidopsis thaliana	core promoter element around -30 of transcription start
Glyma02g46761	TATA-box	ATATAT	14	6	+	Brassica napus	core promoter element around -30 of transcription start
Glyma02g46761	TATA-box	TATATA	15	6	+	Arabidopsis thaliana	core promoter element around -30 of transcription start
Glyma02g46761	TATA-box	ATATAT	16	6	+	Brassica napus	core promoter element around -30 of transcription start
Glyma02g46761	TATA-box	TATA	17	4	+	Arabidopsis thaliana	core promoter element around -30 of transcription start
Glyma02g46761	TATA-box	TACAAAA	202	7	+	Oryza sativa	core promoter element around -30 of transcription start
Glyma02g46761	TATA-box	TATA	237	4	+	Arabidopsis thaliana	core promoter element around -30 of transcription start
Glyma02g46761	TATA-box	ATATAA	270	6	+	Brassica oleracea	core promoter element around -30 of transcription start
Glyma02g46761	TATA-box	TATA	271	4	+	Arabidopsis thaliana	core promoter element around -30 of transcription start
Glyma02g46761	TATA-box	taTATAAAtc	284	9	-	Arabidopsis thaliana	core promoter element around -30 of transcription start
Glyma02g46761	TATA-box	TATAAAT	285	7	-	Brassica juncea	core promoter element around -30 of transcription start
Glyma02g46761	TATA-box	TATAAA	286	6	-	Helianthus annuus	core promoter element around -30 of transcription start
Glyma02g46761	TATA-box	TATATAA	287	7	-	Arabidopsis thaliana	core promoter element around -30 of transcription start
Glyma02g46761	TATA-box	TATATA	288	6	+	Arabidopsis thaliana	core promoter element around -30 of transcription start
Glyma02g46761	TATA-box	ATATAA	289	6	+	Brassica oleracea	core promoter element around -30 of transcription start
Glyma02g46761	TATA-box	TATA	290	4	+	Arabidopsis thaliana	core promoter element around -30 of transcription start
Glyma02g46761	TATA-box	ATTATA	294	6	+	Brassica napus	core promoter element around -30 of transcription start
Glyma02g46761	TATA-box	TATAA	295	5	-	Arabidopsis thaliana	core promoter element around -30 of transcription start
Glyma02g46761	TATA-box	TATA	296	4	+	Arabidopsis thaliana	core promoter element around -30 of transcription start
Glyma02g46761	TATA-box	ATTATA	309	6	+	Brassica napus	core promoter element around -30 of transcription start
Glyma02g46761	TATA-box	TATAA	310	5	-	Arabidopsis thaliana	core promoter element around -30 of transcription start
Glyma02g46761	TATA-box	TATA	311	4	+	Arabidopsis thaliana	core promoter element around -30 of transcription start
Glyma02g46761	TATA-box	ATTATA	336	6	+	Brassica napus	core promoter element around -30 of transcription start
Glyma02g46761	TATA-box	TATAA	337	5	-	Arabidopsis thaliana	core promoter element around -30 of transcription start
Glyma02g46761	TATA-box	TATA	338	4	+	Arabidopsis thaliana	core promoter element around -30 of transcription start
Glyma02g46761	TATA-box	TACAAAA	340	7	+	Oryza sativa	core promoter element around -30 of transcription start
Glyma02g46761	TATA-box	TATATA	433	6	+	Arabidopsis thaliana	core promoter element around -30 of transcription start
Glyma02g46761	TATA-box	ATATAT	434	6	+	Brassica napus	core promoter element around -30 of transcription start
Glyma02g46761	TATA-box	TATA	435	4	+	Arabidopsis thaliana	core promoter element around -30 of transcription start
Glyma02g46761	TATA-box	TATACA	456	6	-	Helianthus annuus	core promoter element around -30 of transcription start
Glyma02g46761	TATA-box	TATA	458	4	+	Arabidopsis thaliana	core promoter element around -30 of transcription start
Glyma02g46761	TATA-box	TATA	465	4	+	Arabidopsis thaliana	core promoter element around -30 of transcription start
Glyma02g46761	TATA-box	TATACA	558	6	-	Helianthus annuus	core promoter element around -30 of transcription start
Glyma02g46761	TATA-box	TATA	560	4	+	Arabidopsis thaliana	core promoter element around -30 of transcription start
Glyma02g46761	TATA-box	ATTATA	577	6	+	Brassica napus	core promoter element around -30 of transcription start
Glyma02g46761	TATA-box	TATAA	578	5	-	Arabidopsis thaliana	core promoter element around -30 of transcription start
Glyma02g46761	TATA-box	TATA	579	4	+	Arabidopsis thaliana	core promoter element around -30 of transcription start
Glyma02g46761	TATA-box	TATA	651	4	+	Arabidopsis thaliana	core promoter element around -30 of transcription start
Glyma02g46761	TATA-box	TATA	799	4	+	Arabidopsis thaliana	core promoter element around -30 of transcription start
Glyma02g46761	TATA-box	TATAA	857	5	-	Arabidopsis thaliana	core promoter element around -30 of transcription start
Glyma02g46761	TATA-box	TATA	858	4	+	Arabidopsis thaliana	core promoter element around -30 of transcription start
Glyma02g46761	TATA-box	ATTATA	909	6	+	Brassica napus	core promoter element around -30 of transcription start
Glyma02g46761	TATA-box	TATAA	910	5	-	Arabidopsis thaliana	core promoter element around -30 of transcription start
Glyma02g46761	TATA-box	TATA	911	4	+	Arabidopsis thaliana	core promoter element around -30 of transcription start
Glyma02g46761	TATA-box	TATATA	940	6	+	Arabidopsis thaliana	core promoter element around -30 of transcription start
Glyma02g46761	TATA-box	ATATAA	941	6	+	Brassica oleracea	core promoter element around -30 of transcription start
Glyma02g46761	TATA-box	TATA	942	4	+	Arabidopsis thaliana	core promoter element around -30 of transcription start
Glyma02g46761	TATA-box	ATTATA	966	6	+	Brassica napus	core promoter element around -30 of transcription start
Glyma02g46761	TATA-box	TATAA	967	5	-	Arabidopsis thaliana	core promoter element around -30 of transcription start
Glyma02g46761	TATA-box	TATA	968	4	+	Arabidopsis thaliana	core promoter element around -30 of transcription start
Glyma02g46761	TATA-box	TATAAA	1061	6	-	Helianthus annuus	core promoter element around -30 of transcription start
Glyma02g46761	TATA-box	TATAA	1062	5	-	Arabidopsis thaliana	core promoter element around -30 of transcription start
Glyma02g46761	TATA-box	TATA	1063	4	-	Arabidopsis thaliana	core promoter element around -30 of transcription start
Glyma02g46761	TATA-box	ATTATA	1074	6	+	Brassica napus	core promoter element around -30 of transcription start
Glyma02g46761	TATA-box	TATAA	1075	5	-	Arabidopsis thaliana	core promoter element around -30 of transcription start
Glyma02g46761	TATA-box	TATA	1076	4	-	Arabidopsis thaliana	core promoter element around -30 of transcription start
Glyma02g46761	TATA-box	taTATAAAtc	1093	9	-	Arabidopsis thaliana	core promoter element around -30 of transcription start
Glyma02g46761	TATA-box	TATATAA	1096	7	-	Arabidopsis thaliana	core promoter element around -30 of transcription start
Glyma02g46761	TATA-box	TATATA	1097	6	-	Arabidopsis thaliana	core promoter element around -30 of transcription start
Glyma02g46761	TATA-box	ATATAA	1098	6	+	Brassica oleracea	core promoter element around -30 of transcription start
Glyma02g46761	TATA-box	TATA	1099	4	-	Arabidopsis thaliana	core promoter element around -30 of transcription start
Glyma02g46761	TATA-box	TATTTAAA	1127	8	-	Arabidopsis thaliana	core promoter element around -30 of transcription start
Glyma02g46761	TATA-box	TACATAAA	1325	8	+	Oryza sativa	core promoter element around -30 of transcription start
Glyma02g46761	TATA-box	TATATA	1451	6	-	Arabidopsis thaliana	core promoter element around -30 of transcription start
Glyma02g46761	TATA-box	ATATAA	1452	6	+	Brassica oleracea	core promoter element around -30 of transcription start
Glyma02g46761	TATA-box	TATA	1453	4	-	Arabidopsis thaliana	core promoter element around -30 of transcription start
Glyma02g46761	TATA-box	ATATAA	1499	6	+	Brassica oleracea	core promoter element around -30 of transcription start
Glyma02g46761	TATA-box	TATA	1500	4	-	Arabidopsis thaliana	core promoter element around -30 of transcription start
Glyma02g46761	TATA-box	taTATAAAtc	1640	9	-	Arabidopsis thaliana	core promoter element around -30 of transcription start
Glyma02g46761	TATA-box	TATAAAA	1658	7	-	Pisum sativum	core promoter element around -30 of transcription start
Glyma02g46761	TATA-box	TATAAA	1659	6	-	Helianthus annuus	core promoter element around -30 of transcription start
Glyma02g46761	TATA-box	TATAA	1660	5	-	Arabidopsis thaliana	core promoter element around -30 of transcription start
Glyma02g46761	TATA-box	TATATTTATATTT	1661	13	+	Avena sativa	core promoter element around -30 of transcription start
Glyma02g46761	TATA-box	TATAAATA	1663	8	-	Daucus carota	core promoter element around -30 of transcription start
Glyma02g46761	TATA-box	TATAAAT	1664	7	-	Brassica juncea	core promoter element around -30 of transcription start
Glyma02g46761	TATA-box	TATAAA	1665	6	-	Helianthus annuus	core promoter element around -30 of transcription start
Glyma02g46761	TATA-box	TATAA	1666	5	-	Arabidopsis thaliana	core promoter element around -30 of transcription start
Glyma02g46761	TATA-box	TATA	1667	4	-	Arabidopsis thaliana	core promoter element around -30 of transcription start
Glyma02g46761	TATA-box	TATTTAAA	1669	8	+	Arabidopsis thaliana	core promoter element around -30 of transcription start
Glyma02g46761	TATA-box	ATATAT	1937	6	-	Brassica napus	core promoter element around -30 of transcription start
Glyma02g46761	TATA-box	TATATA	1938	6	-	Arabidopsis thaliana	core promoter element around -30 of transcription start
Glyma02g46761	TATA-box	TATA	1940	4	-	Arabidopsis thaliana	core promoter element around -30 of transcription start
Glyma02g46761	TATA-box	TATAAA	1979	6	-	Helianthus annuus	core promoter element around -30 of transcription start
Glyma02g46761	TATA-box	TATAA	1980	5	-	Arabidopsis thaliana	core promoter element around -30 of transcription start
Glyma02g46761	TATA-box	TATA	1981	4	-	Arabidopsis thaliana	core promoter element around -30 of transcription start
Glyma02g46761	MYC	CAATTG	248	6	+	Arabidopsis thaliana
Glyma02g46761	MYC	CATTTG	603	6	+	Arabidopsis thaliana
Glyma02g46761	MYC	CATTTG	929	6	+	Arabidopsis thaliana
Glyma02g46761	MYC	CATTTG	1414	6	+	Arabidopsis thaliana
Glyma02g46761	GATA-motif	AAGGATAAGG	990	10	+	Solanum tuberosum	part of a light responsive element
Glyma02g46761	GATA-motif	AAGGATAAGG	1385	9	+	Solanum tuberosum	part of a light responsive element
Glyma02g46761	GATA-motif	AAGATAAGATT	1386	10	+	Arabidopsis thaliana	part of a light responsive element
Glyma02g46761	GATA-motif	GATAGGA	1689	7	-	Arabidopsis thaliana	part of a light responsive element
Glyma02g46761	O2-site	GATGATGTGG	1518	9	+	Zea mays	cis-acting regulatory element involved in zein metabolism regulation
Glyma02g46761	Unnamed__4	CTCC	59	4	+	Petroselinum hortense
Glyma02g46761	Unnamed__4	CTCC	547	4	+	Petroselinum hortense
Glyma02g46761	Unnamed__4	CTCC	584	4	+	Petroselinum hortense
Glyma02g46761	Unnamed__4	CTCC	611	4	+	Petroselinum hortense
Glyma02g46761	Unnamed__4	CTCC	637	4	+	Petroselinum hortense
Glyma02g46761	Unnamed__4	CTCC	1228	4	+	Petroselinum hortense
Glyma02g46761	Unnamed__4	CTCC	1343	4	-	Petroselinum hortense
Glyma02g46761	Unnamed__4	CTCC	1423	4	+	Petroselinum hortense
Glyma02g46761	Unnamed__4	CTCC	1426	4	+	Petroselinum hortense
Glyma02g46761	Unnamed__4	CTCC	1531	4	+	Petroselinum hortense
Glyma02g46761	Unnamed__4	CTCC	1720	4	+	Petroselinum hortense
Glyma02g46761	Unnamed__4	CTCC	1816	4	+	Petroselinum hortense
Glyma02g46761	TATC-box	TATCCCA	303	7	-	Oryza sativa	cis-acting element involved in gibberellin-responsiveness
Glyma02g46761	TC-rich repeats	GTTTTCTTAC	1307	9	-	Nicotiana tabacum	cis-acting element involved in defense and stress responsiveness
Glyma02g46761	ERE	ATTTCATA	3	8	-	Nicotiana glutinos
Glyma02g46761	ERE	ATTTTAAA	1182	8	-	Nicotiana glutinos
Glyma02g46761	STRE	AGGGG	587	5	-	Arabidopsis thaliana
Glyma02g46761	STRE	AGGGG	1545	5	+	Arabidopsis thaliana
Glyma02g46761	CGTCA-motif	CGTCA	442	5	+	Hordeum vulgare	cis-acting regulatory element involved in the MeJA-responsiveness
Glyma02g46761	G-box	TACGTG	223	6	+	Arabidopsis thaliana	cis-acting regulatory element involved in light responsiveness
Glyma02g46761	G-box	TACGTG	1082	6	-	Arabidopsis thaliana	cis-acting regulatory element involved in light responsiveness
Glyma02g46761	GT1-motif	GGTTAAT	515	7	-	Avena sativa	light responsive element
Glyma02g46761	GT1-motif	GGTTAA	516	6	-	Arabidopsis thaliana	light responsive element
Glyma03g02000	I-box	gGATAAGGTG	648	9	+	Zea mays	part of a light responsive element
Glyma03g02000	re2f-1	GCGGGAAA	1729	8	-	Oryza sativa
Glyma03g02000	RY-element	CATGCATG	1760	8	-	Helianthus annuus	cis-acting regulatory element involved in seed-specific regulation
Glyma03g02000	TATA	TATAAAAT	1274	8	-	Arabidopsis thaliana
Glyma03g02000	TATA	TATAAAAT	1463	8	+	Arabidopsis thaliana
Glyma03g02000	CAAT-box	CAAAT	154	5	-	Pisum sativum	common cis-acting element in promoter and enhancer regions
Glyma03g02000	CAAT-box	CAAT	189	4	-	Nicotiana glutinosa
Glyma03g02000	CAAT-box	CCAAT	258	5	-	Arabidopsis thaliana	common cis-acting element in promoter and enhancer regions
Glyma03g02000	CAAT-box	CAAAT	267	5	+	Pisum sativum	common cis-acting element in promoter and enhancer regions
Glyma03g02000	CAAT-box	CAAT	295	4	-	Nicotiana glutinosa
Glyma03g02000	CAAT-box	CAAAT	378	5	-	Pisum sativum	common cis-acting element in promoter and enhancer regions
Glyma03g02000	CAAT-box	CAAAT	385	5	-	Pisum sativum	common cis-acting element in promoter and enhancer regions
Glyma03g02000	CAAT-box	CAAAT	405	5	+	Pisum sativum	common cis-acting element in promoter and enhancer regions
Glyma03g02000	CAAT-box	CAAT	415	4	+	Nicotiana glutinosa
Glyma03g02000	CAAT-box	CAAAT	424	5	-	Pisum sativum	common cis-acting element in promoter and enhancer regions
Glyma03g02000	CAAT-box	CCAAT	515	5	-	Arabidopsis thaliana	common cis-acting element in promoter and enhancer regions
Glyma03g02000	CAAT-box	CAAT	531	4	+	Nicotiana glutinosa
Glyma03g02000	CAAT-box	CAAAT	538	5	-	Pisum sativum	common cis-acting element in promoter and enhancer regions
Glyma03g02000	CAAT-box	CAAT	621	4	-	Nicotiana glutinosa
Glyma03g02000	CAAT-box	CAAT	672	4	+	Nicotiana glutinosa
Glyma03g02000	CAAT-box	CCAAT	694	5	-	Arabidopsis thaliana	common cis-acting element in promoter and enhancer regions
Glyma03g02000	CAAT-box	CAAAT	701	5	-	Pisum sativum	common cis-acting element in promoter and enhancer regions
Glyma03g02000	CAAT-box	CCAAT	710	5	+	Arabidopsis thaliana	common cis-acting element in promoter and enhancer regions
Glyma03g02000	CAAT-box	CAAT	711	4	+	Nicotiana glutinosa
[truncated: 18,453 more rows]
