# Supplementary material for: The CCCH zinc finger family of soybean (Glycine max L.): genome-wide identification, expression, domestication, GWAS and haplotype analysis
Source: BMC Genomics. 2021 Jul 7;22:511. doi: 10.1186/s12864-021-07787-9 (PMC8261996; doi:10.1186/s12864-021-07787-9)
Supplement: Supplementary file 1 — Additional file 1. [file 12864_2021_7787_MOESM1_ESM.zip › Table S7.xlsx]

## Sheet: Sheet1
Table S7 The distribution of domestication and improvement selection regions, QTL regions and around the GWAS loci around Gmzf-CCCHs genes on chromosome
ID	chr	start	end	domestication region	improvement region	QTLs											GWAS
Glyma01g00820	1	464652	466721	NA	NA												WUE 2-g55
Glyma01g10610	1	13795844	13799755	NA	NA	Seed oil 23-2
Glyma01g43700	1	54651115	54656637	NA	NA	Seed oil 37-2
Glyma02g17250	2	15572433	15575326	NA	NA	Seed linolenic 7-3
Glyma02g17260	2	15577134	15581286	NA	NA	Seed linolenic 7-3
Glyma02g29360	2	30876862	30882307	NA	NA	Seed linoleic 7-1	Seed linolenic 7-3	Seed linolenic 6-3	Seed oil 43-11	Seed palmitic 5-2							Al tolerance 1-g4
Glyma02g39100	2	44376684	44382562	NA	NA	Seed oil 31-1
Glyma02g39210	2	44479265	44482443	NA	NA	Seed oil 31-1
Glyma02g43510	2	48261810	48267002	NA	NA	cqSeed oil-014	Seed oil 43-9	Seed oil 19-1									Seed height 1-g1	Seed oleic 1-g8
Glyma02g46610	2	50519793	50523210	NA	NA	Seed oil 24-3
Glyma02g46761	2	50611361	50618002	NA	NA	Seed oil 24-3
Glyma03g02000	3	1781552	1782575	NA	NA
Glyma03g02020	3	1809408	1810391	NA	NA
Glyma03g02920	3	2739180	2741885	NA	NA												Shoot Zn 1-g2.1	Shoot Zn 1-g2.2
Glyma03g29500	3	37534595	37537800	NA	NA	Seed oil 43-30											Shoot P 1-g3	Shoot Mg 1-g1	Shoot Zn 1-g3
Glyma03g30020	3	38013811	38017381	NA	NA	Seed oil 43-30
Glyma03g30030	3	38025009	38028835	NA	NA	Seed oil 43-30
Glyma03g33420	3	40993124	40996340	NA	NA	Seed oil 43-30											Canopy width 1-g1.1	Canopy width 1-g1.2
Glyma03g34840	3	42138835	42141614	NA	NA	Seed linoleic 6-1	Seed oil 43-30	Seed oleic 6-1
Glyma04g00940	4	531554	537087	NA	NA	mqSeed Oil-006	Seed oil 24-18										SCN 5-g9	Seed weight 9-g1.1
Glyma04g05290	4	4042963	4044137	NA	imp18
Glyma04g32251	4	36705949	36719374	NA	NA
Glyma04g36670	4	43162531	43168367	NA	NA												Shoot P 1-g4	Shoot Ca 1-g11.1	Shoot P 1-g5	Shoot B 1-g2	Shoot Ca 1-g11.2
Glyma04g39221	4	45459812	45469648	NA	NA
Glyma05g02920	5	2242876	2247668	dom107	NA	Seed linolenic 7-5
Glyma05g08450	5	8347931	8350593	dom113	NA	Seed oil 36-1	Seed palmitic 7-1	Seed stearic 6-1
Glyma05g08496	5	8367682	8371138	dom113	NA	Seed oil 36-1	Seed palmitic 7-1	Seed stearic 6-1
Glyma05g26620	5	32544734	32549138	NA	NA	Seed linolenic 12-11	Seed oleic 6-5										WUE 2-g64
Glyma05g32395	5	37322349	37328684	NA	NA
Glyma05g36110	5	40012275	40014206	NA	NA	mqSeed Oil-001	Seed linoleic 1-2	Seed linoleic 1-3	Seed linoleic 6-5	Seed oil 4-3	Seed oil 35-1	Seed oil 30-1	Seed oil 10-1	Seed oil 3-2	Seed oleic 1-2	Seed oleic 1-3	Shoot B 1-g6	WUE 2-g13	Shoot P 1-g10.2	Shoot P 1-g10.1
Glyma05g37521	5	41091494	41096889	NA	NA	mqSeed Oil-003	Seed linoleic 1-2	Seed linoleic 1-3	Seed oil 4-3	Seed oil 30-1	Seed oil 24-15	Seed oil 8-1	Seed oleic 1-2	Seed oleic 1-3			Iron deficiency chlorosis 3-g3
Glyma06g05300	6	3789476	3791072	NA	NA												Seed yield 2-g2
Glyma06g15720	6	12362957	12372586	NA	NA	Seed linolenic 12-6											First flower 3-g3	Pod number 3-g5
Glyma06g18253	6	14608796	14615258	NA	NA
Glyma06g44440	6	47366203	47367824	NA	NA	Seed stearic 2-1											Shoot Mg 1-g5
Glyma07g04721	7	3486069	3489009	NA	NA	Seed oil 43-29											Seed protein 7-g18
Glyma07g13680	7	12671683	12673263	NA	NA	Seed oleic 6-7
Glyma07g15240	7	15102769	15104702	NA	NA	Seed oleic 6-7
Glyma07g20090	7	20357062	20362539	NA	NA	Seed oil 42-8	Seed oil 34-7
Glyma07g37980	7	42860171	42865463	NA	NA												Seed oil 3-g12	First flower 6-g10
Glyma08g03540	8	2477368	2479014	NA	NA
Glyma08g09630	8	6838531	6842699	dom215	NA	Seed oil 43-1
Glyma08g16340	8	11943869	11952902	NA	NA	mqSeed Oil-004	Seed oil 30-3	Seed oil 34-1									R8 full maturity 8-g7
Glyma08g16360	8	11961622	11966108	NA	NA	mqSeed Oil-004	Seed oil 30-3	Seed oil 34-1									R8 full maturity 8-g7
Glyma08g17310	8	12816314	12823630	dom218	NA	mqSeed Oil-004	Seed oil 30-3	Seed oil 34-1
Glyma08g24875	8	19023993	19032068	NA	NA	Seed linoleic 6-2
Glyma08g25050	8	19303901	19311135	NA	NA	Seed linoleic 6-2
Glyma08g39400	8	38943138	38946745	NA	NA	Seed linoleic 6-2
Glyma08g43274	8	43103702	43104783	NA	NA	Seed linolenic 7-2	Seed oil 4-4
Glyma08g43790	8	43585099	43590319	dom239	NA	Seed linolenic 7-2	Seed oil 4-4
Glyma09g02570	9	1753575	1763262	NA	NA	Seed oil 1-2	Seed oil 43-21
Glyma09g15600	9	18378261	18382741	dom259	NA	Seed oil 43-22	Seed oil 39-13	Seed palmitic 7-7
Glyma09g27300	9	34105277	34112145	NA	NA	Seed linolenic 1-6	Seed oil 43-22	Seed oil 39-13	Seed oil 37-10
Glyma09g35980	9	41844266	41850146	NA	NA	Seed oil 43-22											P use efficiency 2-g8.1
Glyma09g35990	9	41865464	41871378	NA	NA	Seed oil 43-22											P use efficiency 2-g8.1
Glyma09g38650	9	43963539	43972011	NA	NA	Seed oil 36-8	Seed oil 4-11	Seed oil 37-3	Seed palmitic 7-8								Shoot Fe 1-g12.1	Shoot Fe 1-g12.2	Shoot Fe 1-g13.1	Shoot Fe 1-g13.2	Shoot Fe 1-g14	Shoot Fe 1-g15
Glyma10g02540	10	1777833	1781862	NA	NA	Seed oil 24-2	Seed palmitic 4-5										Seed oil 5-g3	Seed Leu 1-g1	Seed Trp 1-g3
Glyma10g02550	10	1783644	1788306	NA	NA	Seed oil 24-2	Seed palmitic 4-5										Seed oil 5-g3	Seed Leu 1-g1	Seed Trp 1-g3
Glyma10g21950	10	27813347	27817504	NA	NA	Seed linolenic 8-2	Seed oil 43-34	Seed oil 19-3	Seed oil 43-33
Glyma10g28540	10	37425786	37427243	NA	imp71	Seed oil 43-34	Seed oil 43-33
Glyma10g31370	10	39874016	39879238	NA	NA	Seed oil 43-34
Glyma10g41531	10	48575826	48579061	NA	NA	Seed linolenic 6-7
Glyma10g44330	10	50746080	50750924	dom322	NA												Seed set 1-g4.3	Seed set 1-g36.2
Glyma11g01780	11	1062139	1067959	NA	NA												Shoot Mg 1-g9	First flower 4-g31
Glyma11g08041	11	5669581	5672486	NA	NA	Seed linolenic 12-8
Glyma11g11630	11	8297616	8303699	NA	NA	Seed linolenic 12-2	Seed oil 24-11	Seed oil 39-2
Glyma11g20660	11	17455830	17461624	NA	NA	Seed oil 24-14											SCN 5-g23
Glyma11g27130	11	26738601	26741577	NA	NA	Seed oil 24-14											Plant height 3-g12
Glyma12g01340	12	784457	789812	NA	NA												Seed palmitic 5-g5
Glyma12g01350	12	797891	803801	NA	NA												Seed palmitic 5-g5
Glyma12g01905	12	1157446	1163506	NA	NA
Glyma12g07300	12	5003244	5008950	dom359	NA	Seed oil 44-2	Seed oil 4-10
Glyma12g13300	12	11639206	11640734	NA	NA	Seed oil 44-2
Glyma12g30590	12	34226713	34230388	NA	NA
Glyma12g33320	12	36643833	36645408	NA	NA	mqSeed Oil-018	Seed oil 19-2	Seed oil 24-28									Seed oil 2-g4
Glyma12g36600	12	39639349	39643231	NA	NA
Glyma13g16390	13	20350397	20355063	NA	NA	Seed linoleic 6-3	Seed oleic 6-3										Seed volume 1-g2
Glyma13g27280	13	30454195	30457917	NA	NA	Seed oil 38-4											Iron deficiency chlorosis 3-g7
Glyma13g28820	13	31783668	31791009	NA	NA	Seed oil 37-8											SCN 4-g11
Glyma13g31033	13	33503057	33517379	dom436	NA	Seed linoleic 2-1	Seed oil 37-8	Seed oleic 6-4									Seed weight 4-g14	Seed oleic 1-g16	Seed linoleic 1-g13
Glyma13g37101	13	38277892	38278797	NA	NA
Glyma13g44045	13	43602336	43603846	NA	NA
Glyma14g01930	14	1127860	1135034	NA	NA
Glyma14g01990	14	1169082	1172360	dom453	NA
Glyma14g05460	14	3908460	3913092	NA	NA												SCN 3-g11	Salt tolerance 1-g5
Glyma14g14171	14	13875722	13884573	NA	imp96	Seed linolenic 7-6	Seed oil 34-2	Seed stearic 4-1
Glyma14g24710	14	29729331	29739167	NA	NA	mqSeed Oil-005	Seed linolenic 7-6	Seed oil 34-2	Seed oil 24-17	Seed stearic 4-1
Glyma14g37180	14	46447731	46455140	NA	NA	Seed oil 43-2	Seed oil 43-3	Seed oil 43-6	Seed oil 43-5								Ureide content 1-g38
Glyma14g37330	14	46632830	46636073	NA	NA	Seed oil 43-2	Seed oil 43-3	Seed oil 43-6	Seed oil 43-5								Seed long-chain fatty acid 1-g18.1	Seed alpha-linolenic acid 1-g2.1	Seed long-chain fatty acid 1-g10.1	Seed long-chain fatty acid 1-g18.2	Seed linolenic 3-g1	Seed alpha-linolenic acid 1-g2.2	Seed long-chain fatty acid 1-g10.2	P use efficiency 2-g4.2	Seed alpha-linolenic acid 1-g2.3
Glyma14g39391	14	48492848	48497701	NA	NA	Seed linolenic 7-4	Seed oil 43-3	Seed oil 43-6
Glyma15g08331	15	5882717	5889492	dom502	NA	Seed linolenic 9-2	Seed linolenic 1-3	Seed oil 32-1	Seed oil 2-9	Seed oil 42-29							SDS 1-g47
Glyma15g10230	15	7435836	7443151	NA	NA	cqSeed oil-013	Seed linolenic 1-7	Seed oil 2-8	Seed oleic 6-6	Seed palmitic 6-3
Glyma15g13480	15	10089567	10099775	NA	NA	Seed oleic 6-6	Seed palmitic 6-3										Seed coat luster 1-g1.3
Glyma15g30265	15	33357351	33373946	NA	NA	Seed linoleic 4-1	Seed linolenic 3-1	Seed oil 39-8
Glyma15g39220	15	45821536	45828969	NA	NA	Seed oil 36-3
Glyma15g42750	15	50179636	50187845	NA	NA	Seed oil 29-2											Shoot B 1-g16
Glyma15g42820	15	50249588	50255783	NA	NA	Seed oil 29-2											Shoot B 1-g16
Glyma15g43030	15	50494042	50498486	NA	NA												First flower 8-g6.2
Glyma16g01296	16	934884	939586	NA	NA
Glyma16g32370	16	35558691	35564779	NA	NA	Seed linolenic 7-7	Seed oil 39-12										Seed set 1-g21.1	Seed set 1-g21.2
Glyma17g02720	17	1785609	1791086	dom541	NA												Salt tolerance 1-g13
Glyma17g06240	17	4434226	4437288	NA	NA	Seed linolenic 12-5
Glyma17g12510	17	9451804	9454758	dom551	NA	Seed linoleic 6-6	Seed oil 23-3	Seed palmitic plus stearic 1-1									Shoot Ca 1-g24.1	Shoot Ca 1-g24.2	Shoot Ca 1-g25	Shoot Ca 1-g26.1	Shoot Ca 1-g26.2	Shoot Ca 1-g26.3	Shoot Ca 1-g26.4
Glyma17g12560	17	9476809	9479460	dom551	NA	Seed linoleic 6-6	Seed oil 23-3	Seed palmitic plus stearic 1-1									Shoot Ca 1-g24.1	Shoot Ca 1-g24.2	Shoot Ca 1-g25	Shoot Ca 1-g26.1	Shoot Ca 1-g26.2	Shoot Ca 1-g26.3	Shoot Ca 1-g26.4
Glyma17g13580	17	10408984	10413756	NA	NA	Seed linoleic 6-6	Seed oil 43-12
Glyma18g06980	18	5648000	5651135	dom573	NA												Seed Asp 1-g9
Glyma18g47660	18	57255885	57264866	NA	NA	Seed linoleic 6-10	Seed oleic 6-8										Salt tolerance 1-g4	Seed isoflavone 1-g38
Glyma19g32340	19	40092668	40096432	NA	NA	Seed linoleic 2-2	Seed oil 43-26	Seed oleic 2-2	Seed stearic 2-2
Glyma19g32910	19	40606427	40609805	NA	NA	Seed linoleic 2-2	Seed linoleic 7-5	Seed oil 24-7	Seed oleic 7-5								First flower 2-g24	First flower 7-g24
Glyma19g36150	19	43504754	43507442	dom637	NA	Seed linoleic 2-2	Seed linolenic 2-3	Seed oil 23-4	Seed oil 43-28	Seed palmitic 3-3
Glyma19g37530	19	44644764	44647467	dom637	NA	Seed linoleic 2-2	Seed linolenic 2-3	Seed oil 23-4	Seed oil 43-28	Seed palmitic 3-3							Internode length 1-g2.1	Stem shape, main 1-g2.1	Internode length 1-g2.2	Seed amino acids 1-g25.1	Lodging 1-g1.1	Seed set 1-g27.1	Seed amino acids 1-g25.2	Seed amino acids 1-g25.3	Seed set 1-g24.1	Seed set 1-g24.2	Seed set 1-g24.3
Glyma20g00950	20	661999	665765	NA	imp130												Seed thickness 2-g3.1	Seed thickness 2-g3.2	Seed thickness 2-g3.3	Seed oil 6-g4
Glyma20g22611	20	32551616	32552480	NA	NA	mqSeed Oil-020	Seed linoleic 6-8	Seed oil 43-17	Seed oil 32-3	Seed oil 2-2	Seed oil 2-1	Seed oil 24-30	Seed oleic 6-11
Glyma20g25712	20	35343272	35347269	NA	NA	Seed oil 43-17
Glyma20g36140	20	44361445	44367040	NA	NA
Glyma20g39160	20	46563616	46569147	NA	NA
