# Supplementary material for: The CCCH zinc finger family of soybean (Glycine max L.): genome-wide identification, expression, domestication, GWAS and haplotype analysis
Source: BMC Genomics. 2021 Jul 7;22:511. doi: 10.1186/s12864-021-07787-9 (PMC8261996; doi:10.1186/s12864-021-07787-9)
Supplement: Supplementary file 1 — Additional file 1. [file 12864_2021_7787_MOESM1_ESM.zip › Table S8.xlsx]

## Sheet: Sheet1
Table S8 The list of 302 soybean accessions in the study of Zhou et al. (2015b)
ID	Name	TZX	type
IGDB-001	ZJ-ZY020	IGDB-TZX-7891	Wild
IGDB-002	ZJ-YJ086	IGDB-TZX-9891	Wild
IGDB-003	ZJ-Y314	IGDB-TZX-0002	Wild
IGDB-004	ZJ-Y217	IGDB-TZX-6991	Wild
IGDB-005	ZJ-Y200	IGDB-TZX-4991	Wild
IGDB-006	ZJ-Y191	IGDB-TZX-3991	Wild
IGDB-007	ZJ-Y188	IGDB-TZX-2991	Wild
IGDB-008	ZJ-Y108	IGDB-TZX-0991	Wild
IGDB-009	ZJ-YJ038	IGDB-TZX-8891	Wild
IGDB-010	ZJ-Y282	IGDB-TZX-7991	Wild
IGDB-011	ZJ-Y2300-1	IGDB-TZX-1002	Wild
IGDB-012	ZJ-Y155	IGDB-TZX-1991	Wild
IGDB-013	PI 597461C	IGDB-TZX-282	Wild
IGDB-014	PI 597461A	IGDB-TZX-942	Wild
IGDB-015	PI 597459D	IGDB-TZX-932	Wild
IGDB-016	PI 597459C	IGDB-TZX-182	Wild
IGDB-017	PI 593983	IGDB-TZX-152	Wild
IGDB-018	PI 578357	IGDB-TZX-032	Wild
IGDB-019	PI 578341	IGDB-TZX-832	Wild
IGDB-020	PI 562565	IGDB-TZX-052	Wild
IGDB-021	PI 562559	IGDB-TZX-172	Wild
IGDB-022	PI 549046	IGDB-TZX-842	Wild
IGDB-023	PI 547831	IGDB-TZX-922	Wild
IGDB-024	PI 522228	IGDB-TZX-522	Wild
IGDB-025	PI 522226	IGDB-TZX-952	Wild
IGDB-026	PI 522216	IGDB-TZX-632	Wild
IGDB-027	PI 522182B	IGDB-TZX-422	Wild
IGDB-028	PI 507662	IGDB-TZX-872	Wild
IGDB-029	PI 504286	IGDB-TZX-742	Wild
IGDB-030	PI 483465	IGDB-TZX-862	Wild
IGDB-031	PI 483464A	IGDB-TZX-532	Wild
IGDB-032	PI 483460B	IGDB-TZX-432	Wild
IGDB-033	PI 479769	IGDB-TZX-652	Wild
IGDB-034	PI 479752	IGDB-TZX-322	Wild
IGDB-035	PI 468916	IGDB-TZX-332	Wild
IGDB-036	PI 468400A	IGDB-TZX-642	Wild
IGDB-037	PI 464935	IGDB-TZX-472	Wild
IGDB-038	PI 464929B	IGDB-TZX-552	Wild
IGDB-039	PI 464929A	IGDB-TZX-452	Wild
IGDB-040	PI 464927A	IGDB-TZX-852	Wild
IGDB-041	PI 458538	IGDB-TZX-752	Wild
IGDB-042	PI 458536	IGDB-TZX-352	Wild
IGDB-043	PI 458535	IGDB-TZX-762	Wild
IGDB-044	PI 447004	IGDB-TZX-232	Wild
IGDB-045	PI 424096	IGDB-TZX-662	Wild
IGDB-046	PI 423991	IGDB-TZX-252	Wild
IGDB-047	PI 407301	IGDB-TZX-562	Wild
IGDB-048	PI 407288	IGDB-TZX-822	Wild
IGDB-049	PI 407285	IGDB-TZX-772	Wild
IGDB-050	PI 407275	IGDB-TZX-542	Wild
IGDB-051	PI 407246	IGDB-TZX-462	Wild
IGDB-052	PI 407197	IGDB-TZX-362	Wild
IGDB-053	PI 407170	IGDB-TZX-262	Wild
IGDB-054	PI 407131	IGDB-TZX-272	Wild
IGDB-055	PI 407027	IGDB-TZX-162	Wild
IGDB-056	PI 393551	IGDB-TZX-082	Wild
IGDB-057	PI 378692	IGDB-TZX-442	Wild
IGDB-058	PI 366123	IGDB-TZX-342	Wild
IGDB-059	PI 366121	IGDB-TZX-142	Wild
IGDB-060	PI 366120	IGDB-TZX-042	Wild
IGDB-061	PI 339871A	IGDB-TZX-062	Wild
IGDB-062	PI 326582A	IGDB-TZX-622	Wild
IGDB-063	Yu Shi Dou	IGDB-TZX-017	Landrace
IGDB-064	Yu Jiang Wu Yue Niu Mao Huang	IGDB-TZX-157	Landrace
IGDB-065	You Pi Zhi Hei Dou	IGDB-TZX-027	Landrace
IGDB-066	Yi Zheng Da Li Huang Dou	IGDB-TZX-257	Landrace
IGDB-067	Xin Xian Xiao Huang Dou	IGDB-TZX-834	Landrace
IGDB-068	Xiao Mi Dou	IGDB-TZX-827	Landrace
IGDB-069	Xiao Huang Dou	IGDB-TZX-707	Landrace
IGDB-070	Xiao Bai Qi	IGDB-TZX-507	Landrace
IGDB-071	Xiao Bai Dou	IGDB-TZX-008	Landrace
IGDB-072	Xiang Dou No.4	IGDB-TZX-277	Landrace
IGDB-073	Xia Men Teng Zai Dou	IGDB-TZX-367	Landrace
IGDB-074	Xia Hei Dou	IGDB-TZX-127	Landrace
IGDB-075	Tong an Zi Hong Dou	IGDB-TZX-467	Landrace
IGDB-076	Tian E Dan	IGDB-TZX-207	Landrace
IGDB-077	Tai Xin Niu Mao Huang Yi	IGDB-TZX-357	Landrace
IGDB-078	Sha Xin Dou	IGDB-TZX-077	Landrace
IGDB-079	Sha Xian Wu Dou	IGDB-TZX-667	Landrace
IGDB-080	Sha Xian Qin Dou	IGDB-TZX-567	Landrace
IGDB-081	Qing Dou	IGDB-TZX-096	Landrace
IGDB-082	PI Xian Nian Zhuang Liu Yue Xian	IGDB-TZX-247	Landrace
IGDB-083	PI Xian Da Zi Huo Cao	IGDB-TZX-147	Landrace
IGDB-084	PI 89138	IGDB-TZX-950	Landrace
IGDB-085	PI 88479	IGDB-TZX-470	Landrace
IGDB-086	PI 86024	IGDB-TZX-790	Landrace
IGDB-087	PI 84987A	IGDB-TZX-690	Landrace
IGDB-088	PI 84987	IGDB-TZX-590	Landrace
IGDB-089	PI 84631	IGDB-TZX-504	Landrace
IGDB-090	PI 83945-3	IGDB-TZX-750	Landrace
IGDB-091	PI 80837	IGDB-TZX-311	Landrace
IGDB-092	PI 80822	IGDB-TZX-390	Landrace
IGDB-093	PI 634883	IGDB-TZX-861	Improved
IGDB-094	PI 603756	IGDB-TZX-370	Landrace
IGDB-095	PI 603675	IGDB-TZX-290	Landrace
IGDB-096	PI 603596	IGDB-TZX-190	Landrace
IGDB-097	PI 603516	IGDB-TZX-841	Landrace
IGDB-098	PI 603424A	IGDB-TZX-721	Landrace
IGDB-099	PI 603420	IGDB-TZX-270	Landrace
IGDB-100	PI 603384	IGDB-TZX-090	Landrace
IGDB-101	PI 603357	IGDB-TZX-550	Landrace
IGDB-102	PI 603336	IGDB-TZX-170	Landrace
IGDB-103	PI 603318	IGDB-TZX-450	Landrace
IGDB-104	PI 602991	IGDB-TZX-211	Landrace
IGDB-105	PI 594788	IGDB-TZX-321	Landrace
IGDB-106	PI 594777	IGDB-TZX-111	Landrace
IGDB-107	PI 594629	IGDB-TZX-741	Landrace
IGDB-108	PI 594615	IGDB-TZX-011	Landrace
IGDB-109	PI 594579	IGDB-TZX-831	Landrace
IGDB-110	PI 594451	IGDB-TZX-980	Landrace
IGDB-111	PI 594301	IGDB-TZX-350	Landrace
IGDB-112	PI 591511	IGDB-TZX-880	Improved
IGDB-113	PI 591495	IGDB-TZX-043	Improved
IGDB-114	PI 588053A	IGDB-TZX-731	Landrace
IGDB-115	PI 587848	IGDB-TZX-631	Landrace
IGDB-116	PI 587752	IGDB-TZX-531	Landrace
IGDB-117	PI 587666	IGDB-TZX-641	Landrace
IGDB-118	PI 587552	IGDB-TZX-151	Landrace
IGDB-119	PI 578457A	IGDB-TZX-351	Landrace
IGDB-120	PI 567525	IGDB-TZX-070	Landrace
IGDB-121	PI 567503	IGDB-TZX-801	Landrace
IGDB-122	PI 567395	IGDB-TZX-701	Landrace
IGDB-123	PI 567364	IGDB-TZX-580	Landrace
IGDB-124	PI 567298	IGDB-TZX-431	Landrace
IGDB-125	PI 567293	IGDB-TZX-860	Landrace
IGDB-126	PI 567258	IGDB-TZX-760	Landrace
IGDB-127	PI 567189A	IGDB-TZX-501	Landrace
IGDB-128	PI 567071A	IGDB-TZX-851	Landrace
IGDB-129	PI 548488	IGDB-TZX-612	Landrace
IGDB-130	PI 548485	IGDB-TZX-122	Landrace
IGDB-131	PI 548477	IGDB-TZX-912	Improved
IGDB-132	PI 548456	IGDB-TZX-712	Landrace
IGDB-133	PI 548445	IGDB-TZX-022	Landrace
IGDB-134	PI 548417	IGDB-TZX-302	Landrace
IGDB-135	PI 548406	IGDB-TZX-502	Landrace
IGDB-136	PI 548402	IGDB-TZX-212	Landrace
IGDB-137	PI 548391	IGDB-TZX-402	Landrace
IGDB-138	PI 548382	IGDB-TZX-512	Landrace
IGDB-139	PI 548379	IGDB-TZX-412	Landrace
IGDB-140	PI 548362	IGDB-TZX-012	Improved
IGDB-141	PI 548348	IGDB-TZX-902	Landrace
IGDB-142	PI 548342	IGDB-TZX-112	Landrace
IGDB-143	PI 548311	IGDB-TZX-312	Improved
IGDB-144	PI 548298	IGDB-TZX-602	Landrace
IGDB-145	PI 548190	IGDB-TZX-382	Improved
IGDB-146	PI 548182	IGDB-TZX-380	Improved
IGDB-147	PI 547562	IGDB-TZX-104	Improved
IGDB-148	PI 507355	IGDB-TZX-150	Landrace
IGDB-149	PI 467343	IGDB-TZX-050	Landrace
IGDB-150	PI 438498	IGDB-TZX-401	Landrace
IGDB-151	PI 437944	IGDB-TZX-560	Landrace
IGDB-152	PI 437679	IGDB-TZX-301	Landrace
IGDB-153	PI 437654	IGDB-TZX-280	Landrace
IGDB-154	PI 437653	IGDB-TZX-460	Landrace
IGDB-155	PI 437321	IGDB-TZX-180	Landrace
IGDB-156	PI 424391	IGDB-TZX-541	Landrace
IGDB-157	PI 423967	IGDB-TZX-611	Landrace
IGDB-158	PI 423954	IGDB-TZX-621	Landrace
IGDB-159	PI 417398	IGDB-TZX-970	Landrace
IGDB-160	PI 416971	IGDB-TZX-101	Landrace
IGDB-161	PI 416890	IGDB-TZX-521	Landrace
IGDB-162	PI 407849	IGDB-TZX-870	Landrace
IGDB-163	PI 407801	IGDB-TZX-241	Landrace
IGDB-164	PI 407716	IGDB-TZX-940	Landrace
IGDB-165	PI 404182	IGDB-TZX-770	Landrace
IGDB-166	PI 399043	IGDB-TZX-670	Landrace
IGDB-167	PI 398296	IGDB-TZX-260	Landrace
IGDB-168	PI 339734	IGDB-TZX-001	Landrace
IGDB-169	PI 323576	IGDB-TZX-511	Landrace
IGDB-170	PI 317336	IGDB-TZX-804	Landrace
IGDB-171	PI 317334A	IGDB-TZX-704	Landrace
IGDB-172	PI 253658B	IGDB-TZX-840	Landrace
IGDB-173	PI 243541	IGDB-TZX-990	Landrace
IGDB-174	PI 196166	IGDB-TZX-031	Landrace
IGDB-175	PI 157421	IGDB-TZX-570	Landrace
IGDB-176	PI 153262	IGDB-TZX-421	Landrace
IGDB-177	Pei Xian Xiao You Dou	IGDB-TZX-547	Landrace
IGDB-178	Nian Shi Huang Dou	IGDB-TZX-787	Landrace
IGDB-179	Ni Dou	IGDB-TZX-657	Landrace
IGDB-180	Ni Ding Hua Mei Dou	IGDB-TZX-687	Landrace
IGDB-181	Nan Guan Xiao PI Qing	IGDB-TZX-097	Landrace
IGDB-182	Long quan Da Dou	IGDB-TZX-087	Landrace
IGDB-183	Jin Shan Cha Zhu Shi Dou	IGDB-TZX-487	Landrace
IGDB-184	Jin Huang No.35	IGDB-TZX-757	Landrace
IGDB-185	Ji Shan De Da Li Hei Dou	IGDB-TZX-575	Landrace
IGDB-186	Hu Pi Dou	IGDB-TZX-275	Landrace
IGDB-187	Hong Zhu Dou	IGDB-TZX-477	Landrace
IGDB-188	Hong Hu Liu Yue Bao	IGDB-TZX-557	Landrace
IGDB-189	Hei Wa Shi Dou	IGDB-TZX-996	Landrace
IGDB-190	Hei He Xiao Huang Dou	IGDB-TZX-977	Landrace
IGDB-191	He Dou	IGDB-TZX-497	Landrace
IGDB-192	Guang Rao Da Qing Dou	IGDB-TZX-6211	Landrace
IGDB-193	FC 33243	IGDB-TZX-890	Improved
IGDB-194	Dong Shan Bai Ma Dou	IGDB-TZX-067	Landrace
IGDB-195	Dai Mi Dou	IGDB-TZX-857	Landrace
IGDB-196	Da Tun Xiao Hei Dou	IGDB-TZX-297	Landrace
IGDB-197	Da Qing Ren	IGDB-TZX-267	Landrace
IGDB-198	Da Li Huang	IGDB-TZX-167	Landrace
IGDB-199	Cu Dou	IGDB-TZX-957	Landrace
IGDB-200	Bin Hai Da huang Ke Zi Jia	IGDB-TZX-747	Landrace
IGDB-201	Beijing-IGDB-1	IGDB-TZX-443	Improved
IGDB-202	Bai Mao Dou	IGDB-TZX-577	Landrace
IGDB-203	Bai Lu Dou	IGDB-TZX-997	Landrace
IGDB-204	Zhong Huang No.50	IGDB-TZX-346	Improved
IGDB-205	Zhong Huang No.40	IGDB-TZX-615	Improved
IGDB-206	Zhong Huang No.38	IGDB-TZX-436	Improved
IGDB-207	Zhong Huang No.35	IGDB-TZX-645	Improved
IGDB-208	Zhong Huang No.31	IGDB-TZX-926	Improved
IGDB-209	Zhong Huang No.14	IGDB-TZX-126	Improved
IGDB-210	Zhong Huang No.13	IGDB-TZX-445	Improved
IGDB-211	Xi Zang Da Dou No.20	IGDB-TZX-7221	Improved
IGDB-212	Wei No.6823	IGDB-TZX-825	Improved
IGDB-213	Tie Feng No.22	IGDB-TZX-9901	Improved
IGDB-214	Tai Wan No.1	IGDB-TZX-5221	Improved
IGDB-215	Su Nong No.33	IGDB-TZX-835	Improved
IGDB-216	Su Nong No.25	IGDB-TZX-094	Improved
IGDB-217	Su Nong No.14	IGDB-TZX-913	Improved
IGDB-218	Su Nong No.10	IGDB-TZX-784	Improved
IGDB-219	Shu Xian No.205	IGDB-TZX-976	Improved
IGDB-220	Sheng Dou No.9	IGDB-TZX-605	Improved
IGDB-221	Shen Li No.3	IGDB-TZX-227	Improved
IGDB-222	Harbin 91-6065	IGDB-TZX-650	Improved
IGDB-223	PI 591541	IGDB-TZX-783	Improved
IGDB-224	PI 591435	IGDB-TZX-340	Improved
IGDB-225	PI 591433	IGDB-TZX-140	Improved
IGDB-226	PI 591432	IGDB-TZX-040	Improved
IGDB-227	PI 591431	IGDB-TZX-930	Improved
IGDB-228	PI 553047	IGDB-TZX-102	Improved
IGDB-229	PI 548985	IGDB-TZX-891	Improved
IGDB-230	PI 548657	IGDB-TZX-002	Improved
IGDB-231	PI 548644	IGDB-TZX-291	Improved
IGDB-232	PI 548643	IGDB-TZX-391	Improved
IGDB-233	PI 548638	IGDB-TZX-191	Improved
IGDB-234	PI 548634	IGDB-TZX-081	Improved
IGDB-235	PI 548631	IGDB-TZX-480	Improved
IGDB-236	PI 548604	IGDB-TZX-681	Improved
IGDB-237	PI 548603	IGDB-TZX-581	Improved
IGDB-238	PI 548593	IGDB-TZX-821	Improved
IGDB-239	PI 548573	IGDB-TZX-671	Improved
IGDB-240	PI 548565	IGDB-TZX-571	Improved
IGDB-241	PI 548540	IGDB-TZX-263	Improved
IGDB-242	PI 548524	IGDB-TZX-961	Improved
IGDB-243	PI 548520	IGDB-TZX-471	Improved
IGDB-244	PI 548512	IGDB-TZX-371	Improved
IGDB-245	PI 547779	IGDB-TZX-483	Improved
IGDB-246	PI 547716	IGDB-TZX-620	Improved
IGDB-247	PI 547690	IGDB-TZX-373	Improved
IGDB-248	PI 547686	IGDB-TZX-273	Improved
IGDB-249	PI 547680	IGDB-TZX-923	Improved
IGDB-250	PI 547488	IGDB-TZX-293	Improved
IGDB-251	PI 547460	IGDB-TZX-193	Improved
IGDB-252	PI 547459	IGDB-TZX-093	Improved
IGDB-253	PI 547409	IGDB-TZX-100	Improved
IGDB-254	PI 546044	IGDB-TZX-640	Improved
IGDB-255	PI 542403	IGDB-TZX-981	Improved
IGDB-256	PI 540552	IGDB-TZX-271	Improved
IGDB-257	PI 536635	IGDB-TZX-771	Improved
IGDB-258	PI 533655	IGDB-TZX-171	Improved
IGDB-259	PI 533602	IGDB-TZX-691	Improved
IGDB-260	PI 518750	IGDB-TZX-250	Improved
IGDB-261	Jilin 21	IGDB-TZX-660	Improved
IGDB-262	PI 518664	IGDB-TZX-331	Improved
IGDB-263	PI 515961	IGDB-TZX-381	Improved
IGDB-264	PI 513382	IGDB-TZX-881	Improved
IGDB-265	PI 508266	IGDB-TZX-591	Improved
IGDB-266	PI 508083	IGDB-TZX-781	Improved
IGDB-267	Nan Nong Cai Dou No.1	IGDB-TZX-3601	Improved
IGDB-268	Lu Dou No.11	IGDB-TZX-515	Improved
IGDB-269	Liao Dou No.3	IGDB-TZX-8901	Improved
IGDB-270	Liao Dou No.21	IGDB-TZX-664	Improved
IGDB-271	Liao Dou No.17	IGDB-TZX-264	Improved
IGDB-272	Liao Dou No.15	IGDB-TZX-064	Improved
IGDB-273	Liao Dou No.11	IGDB-TZX-754	Improved
IGDB-274	Jiu Nong No.30	IGDB-TZX-054	Improved
IGDB-275	Jin Da No.75	IGDB-TZX-185	Improved
IGDB-276	Jin Da No.73	IGDB-TZX-334	Improved
IGDB-277	Jin Da No.70	IGDB-TZX-034	Improved
IGDB-278	Jin Da No.62	IGDB-TZX-085	Improved
IGDB-279	Jin Da No.52	IGDB-TZX-875	Improved
IGDB-280	Jin Da No.26	IGDB-TZX-234	Improved
IGDB-281	Ji Yu No.90	IGDB-TZX-544	Improved
IGDB-282	Hei Nong No.51	IGDB-TZX-484	Improved
IGDB-283	Hei He No.1	IGDB-TZX-686	Improved
IGDB-284	He Feng No.25	IGDB-TZX-294	Improved
IGDB-285	He Feng No.23	IGDB-TZX-877	Improved
IGDB-286	He Dou No.13	IGDB-TZX-105	Improved
IGDB-287	Gui Chun No.8	IGDB-TZX-145	Improved
IGDB-288	Fen Dou No.89	IGDB-TZX-9811	Improved
IGDB-289	Fen Dou No.88	IGDB-TZX-8811	Improved
IGDB-290	Fen Dou No.86	IGDB-TZX-7811	Improved
IGDB-291	Fen Dou No.85	IGDB-TZX-6811	Improved
IGDB-292	Fen Dou No.79	IGDB-TZX-868	Improved
IGDB-293	Fen Dou No.78	IGDB-TZX-5811	Improved
IGDB-294	Fen Dou No.65	IGDB-TZX-5511	Improved
IGDB-295	Fen Dou No.63	IGDB-TZX-9861	Improved
IGDB-296	Dong Nong No.52	IGDB-TZX-774	Improved
IGDB-297	Dong Nong No.51	IGDB-TZX-945	Improved
IGDB-298	Dong Nong No.26	IGDB-TZX-174	Improved
IGDB-299	Chang Nong No.16	IGDB-TZX-454	Improved
IGDB-300	Chang Nong No.15	IGDB-TZX-654	Improved
IGDB-301	Chang Nong No.13	IGDB-TZX-254	Improved
IGDB-302	Cang Dou-11	IGDB-TZX-735	Improved
